# Supplementary material for: Decoupling Lineage-Associated Genes in Acute Myeloid Leukemia Reveals Inflammatory and Metabolic Signatures Associated With Outcomes
Source: Front Oncol. 2021 Aug 4;11:705627. doi: 10.3389/fonc.2021.705627 (PMC8372368; doi:10.3389/fonc.2021.705627)
Supplement: Supplementary Table 1 — List of French American British (FAB)-associated genes and differentially expressed genes across all comparisons, in univariate and multivariable analysis, and between groups. [file Table_1.xlsx]

## Sheet: FAB_associated_genes
genes
FGR
CFH
FUCA2
NIPAL3
LAS1L
RAD52
LAP3
LASP1
SNX11
TMEM176A
M6PR
DBNDD1
ALS2
CFLAR
TFPI
ARF5
FKBP4
KDM1A
CAMKK1
RECQL
ARHGAP33
PDK4
SLC25A13
ST7
CDC27
HCCS
UPF1
SLC25A5
MCUB
POLR2J
DHX33
LIG3
ACSM3
REXO5
SPPL2B
FAM214B
COPZ2
MSL3
CREBBP
WDR54
RHBDD2
ZNF195
ITGAL
GDE1
OSBPL7
AP2B1
KDM7A
ETV1
ALDH3B1
TBXA2R
GAS7
MATK
LUC7L
CRAMP1
TEAD3
DNAJC11
PSMB1
NADK
DLEC1
ADAM22
CYB561
SS18L2
NFIX
MMP25
PKD1
MED24
HEATR5B
REV3L
FAM76A
TRAF3IP3
POMT2
ETV7
UQCRC1
IFFO1
FUZ
CD4
HFE
SCMH1
HIVEP2
MRC2
SLC6A7
MKS1
ABHD5
MBTD1
DPF1
LARS2
PLAUR
WIZ
CEP68
MAP4K3
TYROBP
LTF
EXTL3
ELOVL5
MAP4K5
EHD3
MAN2B2
MVP
ANGEL1
DNASE1L1
ACPP
MTMR11
ZMYND11
WAS
BID
XYLT2
ATP2C1
SLC38A5
SLC11A1
TTC27
ZNF582
MARCO
PRDM11
NCDN
ADGRA2
MNAT1
CYP3A43
SLC7A9
AQR
C8B
RTFDC1
ZNF839
ERP44
ALAS1
AKAP11
PHF20
TYMP
SEC63
VIM
FAS
MIPEP
INSRR
IFNGR1
B4GALT7
VRK2
TNFRSF1B
VEZT
POU2F2
TBPL1
TFB1M
NUP160
BAK1
GRN
ARHGAP31
SARS
ATP6V0A1
PIAS1
MAP2K3
TMSB10
PEX3
GABARAPL2
SH3YL1
FAM136A
DAPK2
TIMP2
CUL3
ZZZ3
METTL1
AGA
BOD1L1
VCAN
MSR1
SKIV2L2
RIPOR1
PQLC2
RTN4R
RAB27B
MED17
RETSAT
CAPG
AP2S1
LCP2
CUL7
CTNNA1
CNTLN
GEMIN8
OFD1
WDR37
CTPS2
FAM214A
KIAA0556
C12orf4
SCML1
CC2D2A
MRPS10
RSF1
FAM120A
R3HDM1
COL9A2
VAMP3
RCN1
ARID1B
PPP1R3F
HEXB
PTCD2
LIMA1
FAM160A2
HERPUD1
HOMER3
CYBA
HEBP2
MPHOSPH9
RRP12
FNIP2
TTC17
MRTO4
USE1
FOXC1
TBC1D22A
CHRDL2
RELT
NOP58
CCDC85A
PUM2
ZFR
ZNF280C
RC3H2
SOAT1
PKP2
GDI2
TMCC3
YIPF1
PARP12
ALDH18A1
TARBP1
GATB
CCAR1
OGFR
GNA15
CREB3L3
ACAA1
BCAT1
SPAG4
GUCY1B3
DGAT2
VMP1
APPBP2
U2AF2
EPN1
INTS13
SPA17
ST3GAL6
HIPK2
CTSA
SLC12A2
SNX24
HMG20B
ZNF76
IPO5
WDR3
NTN1
TBC1D22B
CYB5R4
SEC61A2
PRKCQ
FAM107B
TBC1D1
SLC9A7
PDE4A
ELAVL1
TIE1
DIP2B
SMARCD1
KDM4A
ELOVL1
SPI1
GOLGA5
TRMT11
MSANTD3
ATG2B
MYO9A
PLPP1
TRAM1
CACNB1
EVI5
PKM
TP53BP1
RRP15
RHOA
DHX8
IDH3G
ROCK1
HDAC4
RASSF1
FGFR3
IFI35
TFE3
ACSL4
ATP11A
POLR1A
TTC7A
IP6K2
SRBD1
KIF2A
IFT80
PPP2R5B
MAST4
DNAJA2
BCL3
ATP1B3
NEDD4
RAB27A
HDHD5
UFD1
GUCY2C
ELP1
DAPP1
CLTCL1
MNT
ST6GALNAC1
NDST1
PABPC1
CDC42
OSBPL3
RAD18
MAP4K4
SNX13
ING3
TCF3
HLTF
FAM50A
FAM3A
CPSF1
PRKACA
RPS6KA6
PTPN18
ALDH3A2
TFRC
UBE2D1
MPP5
RHOBTB1
MARK2
CHFR
TRNT1
ACADVL
ACAP1
DERL2
MRVI1
TMEM38A
AP1M1
SCARB1
MOV10L1
NLE1
SDHA
ADAM11
DHRS9
MAP3K13
PICALM
CLNS1A
ATP2A3
BCS1L
DPP8
SLC24A1
ZNF532
LMAN1
HACD3
IPCEF1
ZZEF1
MYDGF
TUBE1
ARHGEF10L
TXK
TACR2
SLC25A40
ZNF37A
FOSL2
TMEM131
FSCN1
ACTB
RAB7A
SEC31B
EXOSC7
KIFAP3
REXO2
ANKRD13A
TPD52
TRAF4
PAG1
STXBP2
DGKD
NFKB2
GTF3C1
IL4R
USP33
APBB1IP
POLD3
ACTN2
CAPZB
GPR137B
PIAS2
AMPH
ARAF
ACER3
N4BP2
TIGAR
SYNJ2
PPP2R5C
GNB1
MLLT10
ZCWPW1
ITM2A
PCM1
CBFA2T2
TP53INP2
MYH7B
TOLLIP
THOC1
FKBP7
SLC1A3
LXN
MKNK1
SAR1A
PAFAH1B3
DDX1
DNM2
STX7
RABL2B
KEAP1
RFX3
RIF1
RAB21
SMARCA2
SRCAP
PUM3
PSEN1
MOK
AP4E1
OSTM1
EXD2
UBA5
ZNF510
ZNF506
JMJD4
KIAA0141
PCDHGA2
PHLPP1
SMARCD3
FYB1
C1QTNF3
EPB41L3
TRAF5
RNF13
BCKDHB
ZCCHC6
ULK2
PLOD1
PIBF1
NUFIP1
PDS5B
SLC27A5
ZNF671
ZNF416
ZNF586
ZNF446
CHMP2B
SMAP2
HAL
APLP2
FAM234B
TXLNA
AGBL5
CAD
CD59
CD82
ATRX
FCN1
PREP
HACE1
SEH1L
WDFY1
OVGP1
PILRA
ABCB1
DDHD2
EPS15
MGST2
CHERP
POMGNT1
B4GALT1
DIMT1
IPO11
EPDR1
SNX10
SEPHS1
TMED2
PPEF1
HUWE1
ALG9
MTMR2
FTL
BAX
NLK
PIGS
SH3BP2
NOP14
L2HGDH
GMCL1
KLHL42
PTHLH
PHACTR3
PIR
PTPN4
DNMT3B
KIF9
SIGLEC1
FKBP1A
CPXM1
MAVS
MAPKAPK5
P2RX7
ESF1
TASP1
OAS1
GCN1
RPH3A
KIF16B
PEBP1
ERP29
FXYD5
ZNF302
CMTM1
GMIP
ZBTB25
NECAP1
DHX32
RCOR1
BLVRB
SLC9A1
SPTLC1
IRAK3
LYZ
TFAP4
SPG21
GNPTG
ZNF268
CD209
MCOLN1
GLG1
PLEKHG2
NAT14
PITPNM2
OSBPL8
NLRC4
PUS7
WDR7
CMTM6
ITGA6
MAP3K20
CDV3
ALKBH5
NLRP1
ZC3HC1
ANGPT2
CD200
PPP2R3C
HAUS4
RPGRIP1
TINF2
TBL1Y
CAPN3
EZR
MYL6
DPYSL2
ADA2
VNN3
ECHDC1
HDAC6
AAAS
CBX5
MSH2
MAP3K1
HOOK2
TBC1D2
CWF19L1
SEMA4G
CYP26A1
SORBS1
SMIM24
EFHC1
NCR2
HSP90AB1
ZNF184
IFT74
JAK2
IL12RB1
ABL1
ACOT7
PCSK5
ERMP1
MAST3
MZF1
OCEL1
MYO9B
KCNK6
PSMD8
FBXL19
NDUFB7
TIMM13
MISP
POLRMT
IZUMO4
PALM
ARVCF
ZDHHC8
MED15
CECR2
P2RX6
BCL2L13
CABIN1
SUSD2
GGT5
SPECC1L
PPIL2
UPB1
YPEL1
PES1
MAPK1
GGT1
CARD10
LRP5L
GRK3
LGALS2
SH3BP1
LGALS1
HPS4
PATZ1
TRIOBP
ANKRD54
POLR2F
SLC5A4
DDX17
CBY1
RTCB
SBF1
TTLL1
TOM1
HMOX1
MCAT
ARSA
TSPO
RASD2
CBX7
ZMAT5
MTMR3
MYH9
KIAA0930
SLC25A17
UPK3A
KCTD17
ST13
RBX1
ZC3H7B
PHF5A
PMM1
DESI1
ZBED4
MLC1
HDAC10
KCNK10
SDR39U1
PRMT5
AP4S1
SOS2
NIN
GNPNAT1
DDHD1
ATP6V1D
VTI1B
KIAA0586
SPTLC2
ERH
TELO2
CCNB1IP1
APEX1
ARHGAP5
CINP
KIAA0391
NFKBIA
PNN
RABGGTA
ZMYND8
SGK2
SLA2
C20orf24
NFATC2
PABPC1L
ADNP
CSTF1
TPD52L2
DNAJC5
NELFCD
CTSZ
HRH3
PSMA7
NTSR1
DIDO1
SLC17A9
PTK6
C20orf27
SEL1L2
RASSF2
CSNK2A1
HM13
MYLK2
SIRPB1
SEC23B
HCK
TM9SF4
SAMHD1
KIF3B
MROH8
NOP56
TTI1
CHMP4B
BPI
CST3
ACTR5
DNTTIP1
MAP1LC3A
RBFA
VAPA
SMCHD1
MYL12A
RNF125
MIB1
RIOK3
STS
TBL1X
MID1
NKAP
ALG13
TLR8
ATP11C
ABCD1
CCDC22
PLP2
SLC25A14
SCML2
PGK1
EEA1
RP2
JADE3
USP11
HTATSF1
RBM3
GLA
FGF14
TNFSF13B
FNDC3A
MLNR
DNAJC3
UGGT2
SLC25A15
FLT1
VWA8
DGKH
KATNAL1
TSC22D1
ZNF629
CORO1A
MAPK3
LYRM1
CENPT
TSNAXIP1
N4BP1
MMP15
USB1
CCDC113
PSMD7
SETD6
TANGO6
SLC7A6
PLA2G15
WDR59
MON1B
HCFC1R1
MLYCD
MPG
NECAB2
NAGPA
COTL1
CRISPLD2
ZNF500
NME4
LMF1
NUBP1
MEFV
EEF2K
CLUAP1
UBFD1
EARS2
ELOB
GGA2
CPPED1
QPRT
PYCARD
RPGRIP1L
BCKDK
SYT17
RNF40
KNOP1
AQP9
IQCH
LACTB
CSK
CTSH
TTC23
RPAP1
EHD4
ZNF106
DMXL2
SPG11
VPS18
CSPP1
RP1
RIPK2
CPQ
DECR1
UBE2W
RAB2A
NDRG1
ZC2HC1A
SNX16
UBR5
LEPROTL1
GSR
KLHDC4
ASAH1
MAN2B1
KCNN4
NUCB1
SNRNP70
CLPTM1
PPP1R37
FCGRT
CD37
SF3A2
AMH
OAZ1
TRMT1
STX10
RETN
TBC1D17
IL4I1
PTOV1
MED25
C19orf53
TIMM44
CCDC61
IL27RA
TNNT1
C19orf44
RASAL3
ZNF419
URI1
ANKRD27
PLD3
NUMBL
SHD
CACTIN
MRPL4
CD33
TYK2
NAPA
MEGF8
CYTH2
GRWD1
CCDC114
ZNF175
RAB3D
CAPS
PLPPR2
FAM83E
BCAT2
MIER2
TNPO2
GCDH
ISYNA1
CRTC1
COPE
GAPDHS
USF2
KXD1
FKBP8
ZNF14
ERF
GSK3A
ZNF574
GRIK5
SIPA1L3
CADM4
CDK6
NAMPT
TWISTNB
PIK3CG
WDR91
MTPN
DFNA5
TTC26
OGDH
ADAP1
TFEC
LMBR1
LFNG
IQCE
GRB10
ABHD11
CYP3A5
SNX8
MOSPD3
PCOLCE
RBM28
IMPDH1
SERPINE1
PLOD3
ZNHIT1
GLCCI1
PHF14
SFRP4
ANKMY2
ACTR3C
TSPAN13
AHR
GIMAP2
TMEM176B
BLVRA
TMEM248
PRKAG2
AEBP1
POLD2
YKT6
CLIP2
LIMK1
FKTN
SPIN1
TMEM245
MEGF9
TRIM14
CORO2A
SEC61B
TLE4
DNM1
RLN1
TBC1D13
RIC1
DOCK8
EDF1
RAPGEF1
NPDC1
SETX
ABCA2
UBE2R2
ZFAND5
DVL1
DNTT
HPS1
RASSF4
CUBN
DDX50
MAPK8
NSMCE4A
PALD1
CDH23
VSIR
MICU1
LIPA
TWNK
LZTS2
FGF8
TNKS2
GBF1
CPEB3
FBXL15
ANKRD26
ACBD5
LHPP
SH3PXD2A
PITRM1
STN1
FAM208B
SHOC2
CUL2
ZMIZ1
PPIF
TSPAN14
TBC1D12
UBTF
RNF43
TRIM37
TUBD1
TRIM16L
GALK1
INTS2
CAMTA2
PFN1
RAI1
BLMH
SYNGR2
CCL1
PEX12
KAT2A
RAB5C
HSD17B1
MLX
PPP1R9B
PTGES3L-AARSD1
ABCC3
LUC7L3
SMURF2
SLC16A6
RANGRF
DPH1
MAP2K6
WSB1
MYH3
TMEM104
IFT20
UNC119
TMEM33
DCUN1D4
USP46
KIAA1211
LAMTOR3
NFKB1
MANBA
UBE2D3
TBC1D9
ZNF330
GAB1
KLHL2
CPE
GRPEL1
GAR1
AADAT
GALNT7
SLC2A9
FBXW7
NEIL3
TBC1D19
GLRB
BST1
HTATIP2
CCDC34
SIAE
DTX4
UNC93B1
NRXN2
MS4A6A
MS4A4A
ST3GAL4
CPT1A
ANAPC15
FOLR3
ARHGEF17
CEP164
RNF141
IL10RA
CBL
HIPK3
FBXO3
COMMD9
SLC15A3
AMBRA1
MADD
NAA40
PITPNM1
TCIRG1
EXPH5
PPFIBP1
PRPF40B
CORO1C
CSRNP2
CAMKK2
BCL7A
LIN7A
KRT18
TNS2
LTA4H
SLC6A12
TRPV4
ITFG2
PARP11
ARPC3
VPS29
SH2B3
AKAP3
CREBL2
ACAD10
CDKN1B
NAA25
LTBR
OGFOD2
OAS2
ARHGDIB
EIF2B1
SLC38A1
VDR
STX2
COPZ1
TBC1D30
NUP107
CPSF6
GAPDH
CHD4
UHRF1BP1L
ING4
GNB3
TPI1
PTPN6
LPCAT3
APOBEC1
GYS2
LDHB
CLEC4A
RAB35
PHC1
COX6A1
GCNT2
SMIM8
NEDD9
CEP85L
ASF1A
FAM184A
SERINC1
SASH1
ULBP1
PPARD
SOD2
MDGA1
ICK
FBXO9
CD83
MDN1
BAG2
FBXL4
PTP4A1
WASF1
GPLD1
ALDH5A1
CRYBG1
VNN2
SMAP1
SNX3
TRIM38
FIG4
EPM2A
QKI
MDFI
TFEB
BYSL
TBP
BICRAL
PTK7
CUL9
DUSP22
COX7A2
TMEM30A
GMDS
VEGFA
FBRSL1
LY86
ERBIN
BRD8
MRPS30
HBEGF
TMCO6
IK
COL4A3BP
RNF130
ARSB
THBS4
CCNG1
POLR3G
DROSHA
LMNB1
NPR3
TARS
AGXT2
PRLR
ST8SIA4
GNPDA1
PCDH12
SEC24A
HMGXB3
ERGIC1
ATP6V0E1
CPEB4
HRH2
DBN1
ZNF346
SMC4
SELENOK
CRBN
BCL6
ARL6
NPHP3
CD86
NIT2
CEP70
SLC25A36
RNF7
TFDP2
KAT2B
PFKFB4
PRKAR2A
USP4
ACAP2
GNAI2
NPRL2
CYB561D2
BBX
UMPS
NCBP2
ATP6V1A
CSPG5
SCAP
NEK11
HEMK1
RRP9
EIF1B
PLCH1
VIPR1
SSR3
ZBTB47
NKTR
FOXP1
SPCS1
NEK4
DGUOK
MOB1A
KANSL3
RTKN
TTL
IL1A
CCL20
FAHD2A
NCL
SLC35F5
ACTR3
SF3B6
DNAJC27
GTF3C2
SNX17
ASB3
PCSK4
GCA
NDUFS7
PCGF1
SPTBN1
AUP1
HTRA2
LOXL3
GALNT3
POLE4
LANCL1
FANCL
GLS
DNAH6
PECR
ELMOD3
CCT4
EHBP1
COQ10B
CHST10
PLCD4
CHMP3
CNPPD1
PPP1R7
PROC
PLEKHB2
DCAF17
QPCT
RMDN2
DARS
SOS1
KYNU
ORC2
COX7A2L
ORC4
PLEK
AAK1
TIA1
MSH6
SPR
FARSB
ALMS1
DNAJC16
MORN1
GPX7
SCP2
PAPPA2
RALGPS2
CHD5
QSOX1
MECR
WDR77
RAP1A
CAPZA1
S100PBP
RNF19B
TRIM62
DLGAP3
RHOU
LAMTOR2
DOCK7
FBXO6
C1orf21
MAD2L2
DNAJC6
KIAA2013
MFN2
MIIP
NCF2
SLC35D1
WLS
RGS2
PLEKHM2
CRYZ
PHTF1
NR5A2
MAP7D1
C1orf109
RRAGC
NID1
LGALS8
MTR
MYCL
SIPA1L2
KMO
SLAMF1
CD48
PADI2
SDHB
MFAP2
KDM5B
CTBS
ZNHIT6
RAB29
CD46
APH1A
MPL
ATP6V0B
ERI3
SLC19A2
NSUN4
TMED5
ABCD3
DPH5
SYF2
RCOR3
STMN1
MAN1C1
NSL1
STX12
OSBPL9
TXNDC12
RCN2
CTSD
KMT2A
IFT46
APOA1
CAMSAP2
FASTKD2
NRP2
B4GALT6
C1orf54
CASC1
HMGN3
UBE3D
ANKRD13C
PLAGL1
AKAP7
RAB32
ALDH8A1
SGK1
PMFBP1
FBXL5
TMEM5
DCLRE1B
TGIF2
PKD2
SPP1
MFSD1
UBN1
HS1BP3
LDAH
CCND2
CYP20A1
GTF3C3
SATB2
HEATR1
RAD23B
FKBP15
FAM206A
WDR34
BSPRY
PPP6C
SLC46A2
MAPKAP1
INVS
DENND1A
CSF3R
KDSR
ONECUT2
YLPM1
DCAF4
BBOF1
ACYP1
IFT43
NPC2
DNAL1
TTLL5
FLVCR2
ABCD4
ALDH6A1
COQ6
RHOQ
GPR75
DNMT3A
AFTPH
CNRIP1
BCL11A
CRIPT
SLC17A5
OGFRL1
ELOVL3
GPAM
PYROXD2
C10orf88
FAM45A
GOT1
HOXB1
DUSP1
PANK3
MSX2
RCL1
MTHFD1L
CCDC170
PCMT1
CXorf21
CYSTM1
ARAP3
PCDHB10
PCDHB14
NUDCD1
ENY2
MASTL
TAF12
DNAJC15
KBTBD7
ALG5
TGFBI
SERP1
PLS1
NR2C1
UTP20
APAF1
TNFRSF10B
PTK2B
UBIAD1
TARDBP
LYPLA1
CRISPLD1
RDH10
TRIM25
SCPEP1
FAM117A
PAPD5
TSHZ3
PLBD1
PYROXD1
ZNF549
ZSCAN18
RNF2
CSTA
PEX16
DEPDC7
ZMYM2
GJB6
CCR2
TNFSF10
PDS5A
TMEM156
CLCC1
GPSM2
CXCR4
ZRANB3
UBL3
MTERF4
MRPS2
COPA
ZC3H7A
ANXA11
NAA60
ODF2L
TRMT13
RPAP2
BBS9
FAM126A
ARL4A
GLIPR2
CLTA
CNTFR
KIAA1549
SRGN
SLC25A16
IFT81
HVCN1
ITPR2
ACOT9
PKN1
EBPL
ATP7B
NEUROD4
NCKAP1L
PFDN5
SPATS2
LRP1
ATG101
NFE2
IKZF4
AMD1
MORF4L2
RAB9A
METTL8
TNFAIP6
SLC36A1
LPGAT1
G0S2
KCNJ2
PLA2G12A
RAB38
ACSL3
SNX21
SLPI
SDC4
PARD6B
ATP5E
CHD6
SRSF6
ZNFX1
DDX27
ZBP1
PEPD
IQSEC2
XG
NAGK
MCEE
USP22
ZNF576
ZNF45
TRERF1
SIRT5
WRNIP1
RRP36
XPO5
HIST1H1D
TBCC
TREM1
KLHL31
CDKN1A
SOX4
KCNK17
SSR1
RPP40
NUP153
DEK
LRRFIP1
AHNAK
EMC3
MT2A
C16orf70
GOT2
DOK4
GPR18
TMTC4
TM9SF2
UPF3B
2021-09-06
TMEM255A
NDUFA1
FAM193A
GRK4
MIF4GD
NT5C
MSTO1
TTF1
GTF3C4
DDX31
PPP1R12C
IL1B
POLR1B
CCDC93
PSPN
THOC2
C3
GPR108
TNFSF14
EML2
VASP
GPCPD1
PANK2
CD93
CENPB
STK35
AP5S1
SNRPB2
ITPA
SIRPD
MRPS26
PLAGL2
GRPR
AMOT
MCF2L
CAPNS1
RBM42
FFAR2
COX6B1
KRT36
PRMT1
SCAF1
PRR12
ASL
CSN1S1
BECN1
DNAJC8
AHDC1
CFP
PCNX4
KTN1
RHOT1
EVI2A
OMG
WDR60
AVPR2
TIMM8A
ZC4H2
INTS11
FGD3
PPCS
TRAF2
ABHD8
ATP13A4
TAS2R3
TAS2R4
TAS2R5
LRRC61
TMEM175
EPS15L1
F2RL3
MACF1
SMARCA4
TICAM1
TUBA4A
TNFRSF19
GNG11
PTPN12
POR
FGL2
STEAP4
ZFP36
PAICS
PPAT
ADM2
SDF2L1
RFPL2
CDC42EP1
BAIAP2L2
IGLL1
APOBEC3F
ATP6V1F
LSM8
IFT22
DNAJB9
SMO
IRF5
LRRC17
MYO1B
OSGEPL1
ORMDL1
MYO5C
TTBK2
ICE2
DLL4
ALDH1A2
IVD
CLN6
ANAPC13
SPCS3
RPAIN
PLD2
TXNDC17
KIF1C
MPDU1
PHF20L1
CCNT1
PUS7L
KRI1
ILF3
SIGLEC9
RAB2B
AJUBA
PARP2
SNX6
NRL
RNASE1
NEDD8
REEP5
QRICH2
RHBDF2
TMEM8A
ABHD17A
CBFA2T3
GAMT
PUDP
STARD8
SAT1
MOSPD2
CDC16
THEM6
ACE2
FAM98C
GTPBP3
SLC27A1
COLGALT1
PGLS
AFDN
ARPC1B
ZSWIM6
FCHO1
TRPM4
ZBTB46
HELZ2
SAMD10
TNNI2
ATXN10
CYP2E1
PNPLA7
PAK4
ZNF337
EXOSC2
POMT1
PRRC2B
CHMP2A
TRIM28
METTL26
GMFG
THEMIS2
CLIP1
CCDC62
HIP1R
ZNF317
PPAN
ZNF426
DKC1
PLXNA3
LRP3
C12orf65
NOL11
HABP4
ULBP2
ACSS2
ARHGEF9
ATP6V1E1
ZNF227
ZNF428
ZNF141
COX4I1
GSE1
SH3BGRL
COX7B
PRR7
CAP1
PPT1
TRAF3
HAUS8
ADGRE3
HACL1
GALNT15
SLC6A6
KCNC3
NR1H2
KIF3A
MGAT1
NDUFA2
NDFIP1
PPFIA1
KREMEN2
BARX1
NINJ1
IL13RA1
STARD3
RARA
CHD1L
ZNF304
ZNF132
SELENOS
C19orf12
LGALS3
DNAJB1
ZSWIM4
TRIM21
LRRC41
DHX30
RAF1
PPARG
ENOSF1
EMILIN2
ARFIP2
TRIM5
CNGA4
RRP8
EFR3A
PTCD3
PTPRE
INPP5K
PNISR
SEC61G
WBP2
UNK
ZRANB2
KDM6B
CLEC10A
RGS22
ERAL1
PRMT7
VPS4A
MTSS1L
PCED1A
BTBD3
RIN2
ARHGEF11
HAPLN2
DCAF8
IGHMBP2
NASP
LPIN3
AP3B1
ZBED3
RSG1
XPO4
POMP
ALOX5AP
SCO1
MPRIP
MYBPH
PIK3C2B
CCNA1
SPART
EPSTI1
RFXAP
GPALPP1
MORC4
TCEAL4
EPHB2
PDE6B
HSPBP1
MACROD1
LGALS12
RTN3
PDZD2
MORC2
C1QTNF6
GIMAP4
ADCK2
MKRN1
BTG1
TMTC1
LARS
E2F5
ARNTL
MICALCL
SBF2
MICAL2
DPF2
MEN1
ERG28
NUMB
ADAM20
MBD2
CAMK1
VHL
ARL8B
EMC7
PSRC1
SORT1
CD101
SPIRE1
PPHLN1
KIDINS220
MYCN
LPIN1
LDHA
IL6ST
ANKRD16
ECHDC3
TMEM241
CABLES1
DOCK2
RTL8C
RBMX2
PUM1
PHC2
AGO4
CYP2J2
ZCCHC11
ELP2
DTNA
TPGS2
DAGLA
DHX34
TMEM258
C5AR2
UBAC2
ARGLU1
BIVM
TPP2
KDELC1
SLC37A2
TMED7
OSTF1
RFK
NAA35
CTSL
AGTPBP1
GOLM1
OASL
P2RX4
TRAFD1
TMEM243
CD36
PNPLA8
TES
MDFIC
ADGRB3
LCA5
NAT10
PRRG4
CAPRIN1
CD63
PRPH
GDF11
TESPA1
RDH5
BLOC1S1
CDK4
COQ10A
PAN2
ZC3H10
OS9
KCNH3
MAP7
MICAL1
REPS1
STX11
TEC
PRADC1
RAB11FIP5
SMYD5
KCNMB4
USP15
GNS
CPM
MDM2
KIAA0513
CCDC102A
URB2
EGLN1
NPL
MRPL44
DOCK10
TTLL4
ITM2C
CYP27A1
EIF4E2
ARMC9
CAB39
COX5B
REV1
TMEM127
TGFBRAP1
GCC2
ANKRD36
ALDH1L2
USP44
CKAP4
APPL2
DRAM1
WASHC4
VILL
RNASEH2B
THSD1
MED4
PHF11
ITM2B
EDNRB
RCBTB2
LCP1
SCRN1
[truncated: 2,744 more rows]

## Sheet: Univariate Model
	OS	EFS	RemD
Cluster 2 (relative to1)	0.0018 (-3.11)	0.0103 (-2.56)	0.015 (-2.42)
Cluster 3 (relative to1)	0.29 (-1.04)	0.42 (-0.811)	0.35 (-0.92)
Age	0.0011 (3.24)	0.83 (0.215)	0.76 (-0.302)
Gender M (relative to F)	0.33 (-0.95)	0.012 (-2.5)	0.001 (-3.29)
FAB 2 (relative to 1)	0.5 (-0.66)	0.75 (-0.314)	0.62 (0.48)
FAB 4(relative to 1)	0.51 (0.64)	0.84 (-0.195)	0.47 (0.71)
FAB 5 (relative to 1)	0.5 (0.67)	0.83 (0.206)	0.66 (0.43)
prior.chemo Yes (relative to NO)	0.03 (2.08)	0.77 (-0.282)	0.99 (-0.002)
cyt.grp Intermediate (fav)	0.0599 (1.88)	0.84 (0.199)	0.397 (0.84)
cyt.grp unfavourable (fav)	0.024 (2.25)	0.96 (0.046)	0.297 (1.042)
PS 1 (relative to 0)	0.16 (1.39)	0.303 (1.02)	0.93 (0.083)
PS 2 (relative to 0)	0.0045 (2.83)	0.59 (0.53)	0.75 (-0.307)
PS 3 (relative to 0)	0.10 (1.612)	0.99 ( -0.003)	0.99 (-0.002)
PS 4 (relative to 0)	NA	NA	NA

## Sheet: Multivariate Model
	OS	EFS	RemD
Cluster 2 (relative to1)	0.037 (-2.081)	0.00618 (-2.738)	0.0324 (-2.138)
Cluster 3 (relative to1)	0.25 (-1.139)	0.414 (-0.815)	0.614 (-0.503)
Age	0.0468 (1.988)	NA	NA
Gender M (relative to F)	NA	0.0072 (-2.687)	0.00236 (-3.041)
FAB 2 (relative to 1)	NA	NA	NA
FAB 4(relative to 1)	NA	NA	NA
FAB 5 (relative to 1)	NA	NA	NA
prior.chemo Yes (relative to NO)	0.0048 (2.82)	NA	NA
cyt.grp Intermediate (fav)	0.3030 (1.030)	NA	NA
cyt.grp unfavourable (fav)	0.2890 (1.060)	NA	NA
PS 1 (relative to 0)	0.1697 (1.373)	NA	NA
PS 2 (relative to 0)	0.0321 (2.143)	NA	NA
PS 3 (relative to 0)	0.7107 (0.37)	NA	NA
PS 4 (relative to 0)	NA	NA	NA

## Sheet: Cluster 2 vs 3 and 1
gene	baseMean	log2FoldChange	lfcSE	stat	pvalue	padj
TSPAN6	7.32618	-1.12365	0.477976	-2.35085	0.0187305	0.0910789
DPM1	3713.09	0.197045	0.070487	2.79547	0.00518237	0.0401601
SCYL3	443.923	-0.275205	0.124036	-2.21875	0.026504	0.112684
C1orf112	810.447	-0.031755	0.111889	-0.283809	0.776557	0.877889
FGR	11345.5	0.471552	0.3256	1.44826	0.147546	0.327598
CFH	1095.2	-0.549626	0.472953	-1.16212	0.245189	0.447271
FUCA2	946.928	0.0558728	0.137922	0.405104	0.685401	0.821172
GCLC	3833.83	-0.0513615	0.125404	-0.409568	0.682123	0.819344
NFYA	1123.11	0.0766072	0.080877	0.947206	0.343534	0.546987
STPG1	96.1341	-0.360914	0.187835	-1.92145	0.0546755	0.17922
NIPAL3	576.588	-0.269916	0.125472	-2.1512	0.0314604	0.125687
LAS1L	1996.08	-0.140953	0.0936094	-1.50576	0.13213	0.304865
ENPP4	497.232	0.167154	0.261734	0.638641	0.523057	0.703657
SEMA3F	26.3993	-0.0957943	0.465276	-0.205887	0.836879	0.914009
CFTR	1.38363	-2.66821	0.858581	-3.10769	0.00188553	0.0210811
ANKIB1	2614.34	0.0632405	0.074213	0.852149	0.394131	0.596257
CYP51A1	79.7827	-0.209084	0.159754	-1.30879	0.190606	0.383439
KRIT1	3773.04	-0.0771135	0.0938044	-0.822067	0.411039	0.611941
RAD52	561.665	-0.383183	0.121565	-3.15209	0.00162106	0.0191072
BAD	115.958	-0.115907	0.095376	-1.21527	0.224263	0.424195
LAP3	3329.57	0.446102	0.181845	2.4532	0.0141594	0.0760936
HS3ST1	4.57053	-0.143853	0.691306	-0.208089	0.83516	0.913036
AOC1	41.1833	-0.948467	0.555473	-1.70749	0.0877303	0.237347
WNT16	3.86115	0.47655	0.526441	0.905229	0.365344	0.567401
HECW1	2.37736	-0.594841	0.512905	-1.15975	0.246151	0.448121
MAD1L1	1395.54	0.0198938	0.09601	0.207205	0.83585	0.913345
LASP1	3143.54	0.375255	0.0920728	4.07564	4.58885e-05	0.00169381
SNX11	502.244	0.434667	0.140478	3.0942	0.00197342	0.0218252
TMEM176A	455.217	0.532214	0.555292	0.958441	0.33784	0.541429
M6PR	4954.29	0.134844	0.0784331	1.71922	0.0855742	0.233644
KLHL13	256.2	-0.109773	0.402113	-0.272989	0.784861	0.88269
CYP26B1	0.98489	-0.193147	0.64914	-0.297543	0.766052	0.870896
ICA1	912.925	0.222451	0.291605	0.762851	0.445552	0.64193
DBNDD1	1.96318	-0.8922	0.564573	-1.58031	0.114036	0.277606
ALS2	6190.43	0.255198	0.204114	1.25027	0.211201	0.40845
CASP10	2001.52	0.106641	0.123864	0.860956	0.389262	0.592009
CFLAR	6468.62	0.368977	0.12719	2.90099	0.00371992	0.032463
TFPI	722.371	0.389643	0.378731	1.02881	0.303569	0.507811
NDUFAF7	1729.7	-0.0713153	0.0631055	-1.1301	0.258435	0.460976
RBM5	7405.55	-0.0197366	0.071515	-0.275979	0.782564	0.881134
MTMR7	5.29495	-0.963882	0.835846	-1.15318	0.248836	0.450726
SLC7A2	24.7888	-1.73572	0.754187	-2.30144	0.0213668	0.09897
ARF5	1066.5	0.177008	0.102406	1.72849	0.0839008	0.231244
SARM1	225.075	-0.789046	0.181115	-4.35661	1.32092e-05	0.000674849
POLDIP2	2083.7	0.0341564	0.0567688	0.601675	0.54739	0.721685
PLXND1	6971.1	0.203482	0.176868	1.15048	0.249948	0.452104
AK2	12147.5	-0.714852	0.143652	-4.97629	6.48148e-07	7.19444e-05
CD38	2259.32	1.08313	0.2624	4.12779	3.66267e-05	0.00141988
FKBP4	1690.21	-0.21291	0.176417	-1.20686	0.227487	0.427463
KDM1A	4306.03	-0.0680824	0.0895103	-0.76061	0.44689	0.642897
RBM6	10426.5	-0.267664	0.0947825	-2.82398	0.00474318	0.0378987
CAMKK1	519.824	0.132927	0.214169	0.620667	0.534819	0.712522
RECQL	1864.9	0.00748933	0.0765655	0.097816	0.922078	0.960683
VPS50	1212.82	-0.0175668	0.0944671	-0.185957	0.852479	0.922557
HSPB6	0.880647	-1.61873	1.02438	-1.5802	0.114061	0.277622
ARHGAP33	398.018	-0.623656	0.194424	-3.20771	0.00133798	0.016702
NDUFAB1	550.249	0.0146428	0.076335	0.191823	0.847881	0.919904
PDK4	913.66	-0.645828	0.486367	-1.32786	0.184224	0.375778
SLC22A16	612.155	0.211652	0.223891	0.945337	0.344487	0.54754
ZMYND10	20.6937	-0.660421	0.206766	-3.19404	0.00140296	0.017248
ABCB5	4.44025	0.421535	0.646376	0.652151	0.514304	0.697523
SLC25A13	2892.9	0.155542	0.10761	1.44543	0.148338	0.32879
ST7	542.789	0.385821	0.23942	1.61149	0.107074	0.268059
CDC27	1525.48	-0.0423381	0.0761076	-0.556293	0.578011	0.745476
SLC4A1	6620.5	-0.102998	0.557406	-0.184781	0.8534	0.923037
HCCS	1072.49	0.0428104	0.129592	0.330346	0.741138	0.856556
DVL2	761.898	-0.315038	0.122303	-2.57588	0.00999843	0.0613627
UPF1	2326.87	-0.0628976	0.0889275	-0.707291	0.479386	0.668938
SKAP2	3878.27	0.198342	0.191254	1.03706	0.299708	0.503566
SLC25A5	4482.78	0.0797413	0.0894682	0.891281	0.372779	0.575745
MCUB	515.546	0.0309283	0.286986	0.107769	0.914179	0.956714
HOXA11	86.1797	-2.67499	0.789621	-3.38768	0.000704858	0.0111085
POLR2J	1363.2	0.14187	0.10872	1.30491	0.191924	0.385433
DHX33	742.786	-0.0583983	0.105537	-0.553343	0.580029	0.74658
THSD7A	549.537	1.95994	0.794023	2.46836	0.0135732	0.0739741
LIG3	2487.45	-0.352904	0.108788	-3.24395	0.00117885	0.0155324
RPAP3	1010.13	-0.0246398	0.0764551	-0.322278	0.747242	0.860003
ACSM3	1030.14	-0.3274	0.344415	-0.950599	0.341808	0.545602
REXO5	722.747	0.260109	0.242131	1.07425	0.282712	0.486585
CIAPIN1	582.903	-0.0130355	0.0680746	-0.191488	0.848143	0.92001
SPPL2B	784.987	-0.252938	0.128329	-1.97102	0.048722	0.16646
FAM214B	461.19	0.385933	0.158086	2.44129	0.014635	0.0775688
COPZ2	52.2169	-0.306647	0.436474	-0.702554	0.482334	0.670988
PRKAR2B	779.045	-0.508526	0.293827	-1.7307	0.0835052	0.230683
MSL3	1797.86	0.226481	0.110225	2.05472	0.0399064	0.146077
CREBBP	28377.2	0.243924	0.0977601	2.49513	0.012591	0.0704954
TSPOAP1	2484.53	-0.0457933	0.282255	-0.162241	0.871116	0.932911
MPO	80092.3	1.37384	0.529508	2.59456	0.00947107	0.0592576
GCFC2	702.802	-0.123346	0.130527	-0.944985	0.344666	0.547574
WDR54	196.143	-0.85983	0.158287	-5.43209	5.56979e-08	9.24046e-06
CROT	254.933	0.0663735	0.153466	0.432496	0.665381	0.807978
ABCB4	193.063	0.381009	0.355802	1.07085	0.284239	0.487876
KMT2E	13178.6	0.0745738	0.0863026	0.864097	0.387535	0.590312
RHBDD2	337.091	0.213808	0.138102	1.54819	0.121577	0.288942
SOX8	0.918346	-1.15048	1.01638	-1.13193	0.257663	0.460552
ZNF195	1484.83	-0.156013	0.12442	-1.25392	0.209869	0.40664
MYCBP2	28970.3	0.0604548	0.0587641	1.02877	0.303587	0.507811
FBXL3	1565.41	0.194453	0.0865449	2.24684	0.0246501	0.107531
ITGAL	11686.2	0.167062	0.205553	0.812745	0.416364	0.617403
PDK2	831.965	-0.481571	0.113563	-4.24055	2.22975e-05	0.000985754
ITGA3	70.8912	-1.07023	0.382506	-2.79794	0.00514303	0.0399757
ZFX	5210.61	-0.0564362	0.0983546	-0.573804	0.566101	0.736953
LAMP2	8054	-0.015922	0.111238	-0.143135	0.886184	0.940193
ITGA2B	2953.81	-0.672271	0.411434	-1.63397	0.102266	0.260932
GDE1	786.288	0.00573591	0.0721851	0.0794611	0.936666	0.968685
C19orf60	180.209	-0.104857	0.0966463	-1.08495	0.277942	0.481893
OSBPL7	678.132	-0.258028	0.093617	-2.75621	0.00584748	0.0437328
TMEM98	11.5716	-2.20208	0.868001	-2.53696	0.011182	0.0655002
YBX2	4.76464	-0.0559382	0.635664	-0.0879997	0.929877	0.964963
MAP3K14	844.405	-0.0399192	0.15958	-0.250152	0.80247	0.894086
ABCC8	1.59203	-0.727605	0.778298	-0.934867	0.349857	0.552615
TMEM132A	0.912677	-1.28202	0.623421	-2.05643	0.0397415	0.145785
AP2B1	6165.35	0.0331902	0.073529	0.45139	0.651709	0.799014
ZNF263	834.765	-0.0682375	0.0698208	-0.977323	0.328409	0.533289
SPATA20	1291.32	-0.245609	0.168585	-1.45688	0.145149	0.324143
CACNA1G	5.29374	-0.306759	0.470634	-0.651801	0.51453	0.697661
TNFRSF12A	5.35172	0.668586	0.333462	2.00498	0.0449649	0.157925
MAP3K9	33.9174	-0.662239	0.352126	-1.88069	0.0600145	0.189747
RALA	775.185	0.0515025	0.141656	0.363574	0.716176	0.840503
BAIAP2L1	6.5048	-0.663561	0.47823	-1.38754	0.165278	0.351939
KDM7A	3526.9	0.521836	0.241259	2.16297	0.0305437	0.123431
ETV1	7.57242	-0.167488	0.687636	-0.243571	0.807563	0.897299
ALDH3B1	1159.52	0.177301	0.231752	0.765046	0.444244	0.640823
TTC22	9.92661	-0.833936	0.356285	-2.34064	0.0192507	0.0926499
PHTF2	994.535	0.0718876	0.124722	0.576382	0.564357	0.735865
CCL26	1.54669	1.17587	1.15479	1.01826	0.308557	0.513119
FARP2	520.639	-0.279371	0.156994	-1.7795	0.0751577	0.217074
GGCT	144.481	-0.274006	0.136796	-2.00302	0.0451747	0.158517
DBF4	691.15	0.180043	0.12943	1.39105	0.164211	0.350528
TBXA2R	165.395	0.464402	0.413884	1.12206	0.261837	0.464514
IFRD1	9816.3	0.440043	0.141089	3.1189	0.0018153	0.0204888
LGALS14	0.990196	-1.88681	0.9255	-2.03869	0.0414808	0.149748
COX10	1084.96	0.0974194	0.0675051	1.44314	0.148981	0.329646
GTF2IRD1	47.6476	0.0877374	0.436562	0.200974	0.840719	0.916401
PAF1	3903.52	0.0725718	0.0684476	1.06025	0.28903	0.492212
VPS41	4749.43	0.0326695	0.0696879	0.468797	0.639215	0.790831
ARHGAP44	26.6742	-1.20158	0.643754	-1.86652	0.0619682	0.193075
ELAC2	5560.45	-0.104118	0.0701107	-1.48505	0.137532	0.313207
SCIN	24.1691	-0.271273	0.521648	-0.52003	0.603043	0.76472
ARSD	1011.28	-0.506324	0.148424	-3.41132	0.000646483	0.0105551
PNPLA4	237.213	-0.299724	0.116685	-2.56867	0.0102091	0.0621365
ADIPOR2	369.124	-0.17988	0.0807367	-2.22798	0.0258817	0.11111
CDKL3	22.7857	-0.168882	0.150708	-1.12059	0.262461	0.465141
UPP2	1.66339	-0.648585	0.677915	-0.956734	0.338702	0.541986
PRSS21	329.199	-0.080539	0.730156	-0.110304	0.912168	0.955974
MARK4	1226.11	0.180745	0.0851175	2.12348	0.0337138	0.131158
PROM1	3276.94	0.234973	0.479132	0.490413	0.623842	0.779859
CCDC124	906.462	0.0176261	0.0875709	0.201278	0.840481	0.916401
PAFAH1B1	6062.78	0.0425513	0.0564195	0.754195	0.450732	0.645202
NOS2	1.99692	0.484781	0.496221	0.976946	0.328596	0.533475
KIAA0100	15185.2	0.00204681	0.0592237	0.0345607	0.97243	0.986392
GAS7	5169.56	0.575087	0.207997	2.76488	0.00569436	0.0428159
TRAPPC6A	264.131	-0.188654	0.137423	-1.3728	0.169816	0.358229
MATK	815.876	-0.329148	0.270711	-1.21587	0.224036	0.423922
CD79B	1055.4	0.0695371	0.189617	0.366724	0.713825	0.839323
SCN4A	40.1374	-0.573294	0.411181	-1.39426	0.163238	0.349127
ST7L	653.05	-0.02589	0.0828217	-0.312599	0.754585	0.863981
TKTL1	32.7802	0.606555	0.455186	1.33254	0.182682	0.373522
PAX6	1.9299	-0.412909	0.599214	-0.689084	0.49077	0.677653
RPUSD1	87.7563	-0.00501976	0.0961412	-0.0522124	0.958359	0.979368
RHBDF1	100.373	-0.194145	0.411665	-0.471609	0.637206	0.789397
LUC7L	1991.27	-0.149397	0.0975956	-1.53078	0.125824	0.295476
CACNA2D2	144.455	0.597307	0.421641	1.41663	0.156592	0.340099
BAIAP3	232.917	1.14817	0.409718	2.80233	0.0050735	0.0396751
TSR3	220.647	0.144123	0.0651871	2.21091	0.0270419	0.113904
PIGQ	437.672	0.1203	0.146949	0.818651	0.412986	0.614046
CRAMP1	350.533	0.0155576	0.125942	0.123529	0.901688	0.949053
TEAD3	4.72349	-3.38603	0.652204	-5.19166	2.08423e-07	2.86677e-05
DNAJC11	1383.26	-0.0832152	0.072979	-1.14026	0.254177	0.456488
FMO3	1.89783	-0.336949	1.39136	-0.242172	0.808647	0.897877
MYLIP	2524.75	0.433149	0.168152	2.57593	0.00999713	0.0613627
PSMB1	2959.08	0.146555	0.0597134	2.4543	0.0141159	0.075913
SYN1	36.0423	0.812784	0.380236	2.13758	0.032551	0.128152
JARID2	5602.6	0.249526	0.122511	2.03676	0.0416737	0.149984
CDKL5	1008.63	-0.0815747	0.279993	-0.291346	0.770787	0.874311
CAMK1G	1.43685	1.19814	0.875385	1.36871	0.171091	0.359832
CDK11A	809.753	0.138574	0.142119	0.975059	0.329531	0.53418
NADK	2418.31	0.416231	0.204435	2.03601	0.0417498	0.150118
DLEC1	105.859	-0.8283	0.253817	-3.26337	0.00110095	0.0149398
CYTH3	304.99	0.0820041	0.145953	0.561854	0.574216	0.742646
ADAM22	242.826	-0.576993	0.272607	-2.11658	0.0342955	0.132605
SYPL1	2340.54	-0.0645419	0.110393	-0.584658	0.558778	0.731493
CYB561	166.857	-0.0461773	0.196275	-0.235269	0.814	0.900624
SPAG9	6665.61	0.137238	0.0961041	1.42801	0.153289	0.335569
CELSR3	147.212	0.0341589	0.246823	0.138394	0.889929	0.942372
AASS	430.929	-1.0513	0.494003	-2.12812	0.0333274	0.130114
PLEKHG6	1.92382	0.317067	0.487908	0.649851	0.515788	0.698569
SS18L2	292.748	0.0697328	0.078639	0.886746	0.375216	0.578342
MPND	373.807	0.40972	0.101787	4.02527	5.69111e-05	0.00198661
MGST1	829.98	0.114046	0.227024	0.502353	0.615419	0.773611
CRY1	679.083	-0.278621	0.180595	-1.5428	0.12288	0.291038
PGLYRP1	177.42	2.09747	0.989319	2.12011	0.0339965	0.131858
NFIX	2022.41	-1.05902	0.271708	-3.89765	9.71322e-05	0.00290437
ST3GAL1	397.481	0.260587	0.112231	2.32188	0.0202393	0.0957744
MMP25	90.4957	1.38912	0.472941	2.9372	0.00331192	0.0301651
IL32	200.615	-0.226553	0.37358	-0.606439	0.544223	0.719646
PKD1	6699.28	-0.144018	0.113845	-1.26504	0.205856	0.403116
MAPK8IP2	7.80314	-0.668455	0.310882	-2.15019	0.0315403	0.125885
MED24	2407.25	-0.0926941	0.0724009	-1.28029	0.200444	0.396087
RHOBTB2	418.602	-0.224543	0.126534	-1.77457	0.0759688	0.218394
HEATR5B	9618.6	-0.0114639	0.128269	-0.0893736	0.928785	0.964423
SEC62	4572.25	0.291306	0.0771365	3.7765	0.00015905	0.00403202
RPS20	50227.9	0.0570868	0.086321	0.661332	0.508399	0.692085
CSDE1	19793.4	0.217905	0.0653079	3.33658	0.000848174	0.0126196
UBE3C	2645.05	0.0560959	0.0727306	0.771283	0.440539	0.638372
REV3L	4743.29	0.133291	0.0882428	1.51051	0.130915	0.302967
TENM1	151.624	0.395973	0.414559	0.955166	0.339494	0.542972
MASP2	3.57667	0.0605427	0.451221	0.134175	0.893264	0.944437
FAM76A	376.939	0.07261	0.0643259	1.12878	0.258989	0.461478
TRAF3IP3	3120.37	-0.0738019	0.119474	-0.617725	0.536757	0.713697
POMT2	1335.79	-0.265912	0.115828	-2.29575	0.0216903	0.0998967
VTA1	1236.29	-0.0143714	0.0613046	-0.234426	0.814654	0.901154
MLXIPL	21.2221	-0.0897058	0.62473	-0.143591	0.885823	0.940171
BAZ1B	6755.34	-0.0432073	0.0902343	-0.478835	0.632056	0.785988
RANBP9	3404.81	0.297998	0.0676154	4.40725	1.0469e-05	0.000580619
ETV7	26.636	0.605285	0.52262	1.15817	0.246794	0.448872
SPRTN	389.216	0.165945	0.114977	1.44329	0.148938	0.329646
METTL13	914.923	-0.14185	0.125273	-1.13233	0.257497	0.460346
DYRK4	152.499	-0.23199	0.118959	-1.95017	0.051156	0.171733
ZNF207	7038.21	0.0852296	0.052133	1.63485	0.102081	0.260805
UQCRC1	1932.98	0.114915	0.0903362	1.27208	0.203345	0.399694
STARD3NL	1502.64	0.134886	0.0914368	1.47518	0.140164	0.317003
CD9	986.884	-0.464861	0.332127	-1.39965	0.161619	0.346915
NCAPD2	3939.39	-0.175832	0.123497	-1.42377	0.154513	0.337276
IFFO1	1213.57	0.129441	0.120073	1.07802	0.281024	0.48549
GIPR	96.0722	-0.922086	0.415767	-2.2178	0.0265688	0.112721
PHF7	214.921	-0.181319	0.1294	-1.40123	0.161144	0.34628
SEMA3G	9.49525	-0.147058	0.366074	-0.401717	0.687893	0.82256
NISCH	3475.31	-0.0198548	0.0886868	-0.223876	0.822854	0.90534
STAB1	24194.1	0.0470832	0.394871	0.119237	0.905088	0.95134
FUZ	1240.47	-0.206413	0.105053	-1.96486	0.049431	0.168028
SLC6A13	23.9126	-0.864857	0.440735	-1.96231	0.0497268	0.168734
IDS	2551.46	0.0700944	0.122235	0.573438	0.566348	0.73707
PRSS3	2.87208	-1.39447	0.727399	-1.91706	0.0552298	0.180195
ZNF200	145.466	0.0669733	0.152959	0.437852	0.661493	0.805285
CD4	2185.08	0.0421831	0.315814	0.13357	0.893743	0.944598
LRRC23	395.929	-0.553241	0.175444	-3.15338	0.00161393	0.0190377
BTK	16053.3	0.161194	0.0962141	1.67536	0.0938629	0.247473
HFE	118.037	0.420038	0.424438	0.989632	0.322354	0.527688
SCMH1	1926.63	0.135695	0.171899	0.789386	0.429887	0.628992
FYN	2575.45	0.212651	0.255549	0.832133	0.405334	0.607178
HIVEP2	1709.12	-0.245506	0.232637	-1.05532	0.291278	0.494615
FMO1	1.31845	-1.44455	0.752864	-1.91875	0.0550164	0.179747
ELOA	1501.48	0.210307	0.0739946	2.8422	0.00448035	0.0365366
LYPLA2	515.628	0.187009	0.0833776	2.24292	0.0249023	0.1082
CLCN6	1124.11	0.02809	0.12213	0.230002	0.81809	0.902948
MRC2	306.666	-0.488759	0.368966	-1.32467	0.18528	0.376894
NME1-NME2	10.456	-0.142708	0.24016	-0.594222	0.552364	0.725498
SLC6A7	5.90201	1.24463	0.600543	2.07251	0.038218	0.141917
TSPAN9	13.0346	0.911642	0.520201	1.75248	0.0796914	0.224127
APBA3	151.016	-0.0530752	0.0859222	-0.617712	0.536765	0.713697
MKS1	1167.05	-0.257845	0.149727	-1.7221	0.085051	0.232734
ABHD5	2061.43	0.446089	0.208149	2.14312	0.0321034	0.127136
ANOS1	3.86631	-0.9804	0.853967	-1.14805	0.250947	0.453101
AKAP8L	4410.17	0.00697771	0.0709815	0.0983031	0.921692	0.960448
MBTD1	1880.98	0.0978425	0.0997424	0.980952	0.326616	0.53169
UTP18	1301.26	0.149664	0.0544955	2.74636	0.00602605	0.0444861
RNF216	3025.44	0.0974639	0.08096	1.20385	0.228646	0.428754
TTC19	3844.04	0.0402487	0.0859249	0.468417	0.639486	0.790919
PTBP1	5118.63	-0.00104268	0.0620234	-0.0168111	0.986587	0.992973
DPF1	11.6452	-2.00632	0.548802	-3.65581	0.000256373	0.00565087
LARS2	1101.47	-0.0956098	0.074859	-1.2772	0.201532	0.397424
PIK3C2A	2915.72	-0.130284	0.0665766	-1.9569	0.050359	0.169908
PLAUR	2612.55	1.08288	0.308792	3.50681	0.000453508	0.00830112
ANLN	927.352	-0.562848	0.276203	-2.03781	0.0415693	0.149853
WIZ	857.048	0.00921341	0.0634731	0.145155	0.884589	0.939514
RABGAP1	2542.41	-0.169322	0.0862214	-1.9638	0.0495533	0.168293
DCN	7.87567	1.6078	0.921305	1.74513	0.0809615	0.226296
QPCTL	193.796	-0.162215	0.0936925	-1.73135	0.083389	0.230492
PPP5C	1501.84	-0.251607	0.0858958	-2.92921	0.00339823	0.0307695
CEP68	609.172	0.0179462	0.155454	0.115444	0.908093	0.953496
MAP4K3	2142.35	-0.115807	0.131606	-0.879953	0.378885	0.581862
ZBTB32	6.73224	1.55235	0.502084	3.09181	0.0019894	0.0218933
TYROBP	30771.5	0.512373	0.220507	2.32361	0.0201465	0.0955257
TMEM159	245.763	-0.131606	0.0940232	-1.39972	0.161597	0.346915
BRCA1	2711.08	-0.327357	0.171632	-1.90731	0.0564801	0.182882
ERCC1	4144.54	-0.110039	0.0699925	-1.57216	0.115914	0.280405
CD22	418.116	0.348764	0.335057	1.04091	0.297918	0.501645
SEMA3B	36.2794	0.181106	0.299119	0.605464	0.544871	0.720255
MBTPS2	1165.76	-0.136386	0.0877918	-1.55352	0.120299	0.286788
PRICKLE3	142.143	-0.246778	0.104513	-2.36123	0.0182146	0.0894727
LTF	905.394	1.65272	0.804719	2.05379	0.0399963	0.146337
EXTL3	1694.42	0.163662	0.140285	1.16664	0.243356	0.445085
ELOVL5	1958.62	0.164539	0.12756	1.2899	0.197085	0.392314
KDM5D	7884.03	0.433668	0.71696	0.604871	0.545265	0.720255
CALCOCO1	1680.14	0.0221624	0.0948589	0.233636	0.815268	0.90151
MAP4K5	3905.9	0.0137106	0.12477	0.109887	0.912499	0.956055
EHD3	232.028	0.54759	0.293007	1.86886	0.0616416	0.192526
MAN2B2	1556.03	-0.102334	0.100602	-1.01722	0.309051	0.513708
CLDN11	1.50766	-0.324389	0.518182	-0.626012	0.531307	0.709866
SLC25A39	2175.69	0.000796603	0.161693	0.00492664	0.996069	0.997878
MVP	3412.86	0.0669643	0.17763	0.376987	0.706183	0.834394
NUB1	1895.33	0.14424	0.0949982	1.51835	0.128926	0.299715
PGM3	468.304	-0.179852	0.114698	-1.56805	0.116871	0.281816
RWDD2A	22.4734	0.0368881	0.218149	0.169096	0.865721	0.92965
CLK1	9399.51	0.253903	0.111417	2.27886	0.0226752	0.102581
POLR3B	1497.71	-0.0705407	0.0883906	-0.798057	0.424837	0.624625
ANGEL1	358.354	-0.182926	0.0858771	-2.13009	0.0331642	0.129673
RNF14	624.88	0.199086	0.102684	1.93882	0.0525231	0.174538
DNASE1L1	437.112	0.38731	0.159408	2.42968	0.0151122	0.0792272
DDX11	4381.49	-0.491823	0.150915	-3.25893	0.00111832	0.0150339
HEBP1	396.348	0.101131	0.0946673	1.06828	0.285395	0.488882
GPRC5A	5.64178	2.11839	0.679066	3.11957	0.00181115	0.020487
MAMLD1	93.7076	-0.259729	0.339778	-0.764408	0.444624	0.641167
CD6	338.412	-0.386095	0.359226	-1.0748	0.282466	0.486565
TACC3	3080.67	0.059077	0.101573	0.581623	0.560821	0.733111
UFL1	1392.86	0.117764	0.052289	2.25217	0.0243118	0.106686
POLA2	859.66	-0.281211	0.114933	-2.44674	0.0144153	0.0768534
CAPN1	6101.31	0.074431	0.0852389	0.873204	0.382552	0.585381
ACPP	1719.81	0.124925	0.286089	0.436664	0.662355	0.805762
MDH1	2434	-0.0766913	0.084651	-0.90597	0.364952	0.567066
SLC30A9	2424.4	-0.0530625	0.0670753	-0.791087	0.428893	0.628354
MTMR11	367.409	0.499585	0.431589	1.15755	0.247049	0.449124
COX15	1598.88	-0.025922	0.0811144	-0.319573	0.749292	0.86094
CCDC88C	8097.76	0.143057	0.112847	1.26771	0.204901	0.401756
YAF2	844.463	0.240905	0.113905	2.11496	0.0344332	0.132825
ZMYND11	2354.69	-0.00439932	0.143255	-0.0307097	0.975501	0.98793
WAS	8918.11	0.222615	0.150232	1.48181	0.138391	0.314457
DPEP1	4.90462	-0.681727	0.58538	-1.16459	0.244185	0.446089
BID	814.044	0.336433	0.146629	2.29445	0.0217646	0.099991
NPC1L1	15.5057	-0.375536	0.30587	-1.22776	0.219536	0.418434
XYLT2	372.651	-0.257742	0.0982207	-2.62411	0.00868761	0.0560727
RGPD5	2.4	0.386705	0.400859	0.96469	0.3347	0.539106
NUDCD3	558.023	-0.142565	0.0906064	-1.57345	0.115615	0.280045
CHDH	2.27338	0.731376	0.580991	1.25884	0.208087	0.404791
CLCA4	0.752353	0.502597	0.946633	0.530932	0.595466	0.759591
GLT8D1	859.213	-0.0606481	0.10841	-0.55943	0.575868	0.743832
ATP2C1	13405.5	0.0359974	0.129675	0.277598	0.781321	0.880475
IGF1	4.53552	-0.840176	0.485567	-1.7303	0.0835765	0.230722
SLC38A5	398.599	-0.313627	0.231282	-1.35604	0.175087	0.364231
RALBP1	1228.81	0.142876	0.0880358	1.62293	0.104605	0.265047
RUFY3	1519.34	0.0661843	0.188162	0.351741	0.725033	0.847336
CNTN1	55.5174	-3.3865	0.786196	-4.30745	1.65146e-05	0.000793781
SLC11A1	3833.41	1.36153	0.397189	3.42791	0.000608249	0.0101456
WWTR1	3.82548	-1.1181	0.723244	-1.54595	0.122117	0.289877
AGPS	7834.15	0.329051	0.108792	3.0246	0.00248964	0.0253884
CXorf56	814.254	0.0868283	0.0569003	1.52597	0.127016	0.296979
ATP1A2	15.0993	-0.796807	0.656535	-1.21365	0.22488	0.424977
TTC27	1743.6	-0.61841	0.18987	-3.25701	0.00112593	0.0150668
ZNF582	71.3521	-0.189968	0.140912	-1.34813	0.177616	0.367104
VSIG2	2.80932	0.533284	0.656307	0.812552	0.416475	0.617442
PHLDB1	52.4396	-0.782357	0.329458	-2.37468	0.0175642	0.0871375
MARCO	291.001	0.74507	0.517076	1.44093	0.149604	0.330363
CYP24A1	1.57553	0.499952	0.761067	0.656909	0.511239	0.694848
PRDM11	292.987	-0.328618	0.20088	-1.63589	0.101862	0.260419
SNAI2	1.78115	-0.888411	1.03263	-0.860342	0.389601	0.592025
CD74	42663.7	0.181642	0.229714	0.790733	0.4291	0.62847
HGF	2957.71	1.30233	0.350083	3.72007	0.000199166	0.00475003
ZRANB1	1662.6	0.198811	0.0868208	2.2899	0.0220272	0.100702
NCDN	363.573	-0.0876017	0.0910842	-0.961767	0.336167	0.539833
ADGRA2	671.664	-0.47897	0.413965	-1.15703	0.24726	0.449296
ZFP64	513.553	-0.294852	0.089468	-3.29562	0.000982064	0.0138757
MNAT1	345.354	0.0319487	0.123755	0.258161	0.796283	0.890537
SAMD4A	108.479	0.132971	0.383057	0.34713	0.728494	0.849258
RUNX3	468.235	-0.303172	0.25587	-1.18487	0.23607	0.436415
MRE11	3709.72	-0.137708	0.0804946	-1.71078	0.0871223	0.236324
PLEKHB1	9.58167	-0.662221	0.289374	-2.28846	0.0221109	0.100961
SERPINB1	6976.05	0.50045	0.171712	2.91448	0.00356285	0.0315745
CYP3A43	1.54045	-0.736619	0.57484	-1.28143	0.200042	0.395546
SLC7A9	31.2948	-0.444812	0.252187	-1.76382	0.0777619	0.221486
SPAST	3484.5	0.0704498	0.0568848	1.23846	0.215544	0.413892
NRXN3	8.63017	-0.671811	0.612707	-1.09646	0.272876	0.476322
OSBPL5	2055.27	-0.101248	0.180699	-0.560312	0.575267	0.74349
AQR	4300.57	0.0544676	0.0552258	0.986271	0.324	0.529172
CPS1	45.299	-1.15214	0.477948	-2.41059	0.0159269	0.0821034
C8B	2.4534	1.76236	0.88913	1.98212	0.0474664	0.163619
FHL1	1100.85	-0.816948	0.320425	-2.54957	0.0107855	0.0642753
RTFDC1	4900.61	0.166204	0.0678068	2.45114	0.0142406	0.0763971
SLC45A4	272.1	-0.0326979	0.204364	-0.159999	0.872882	0.933705
RNF10	6048.34	0.239914	0.0954852	2.51257	0.0119854	0.0683884
ZNF839	595.146	-0.0408403	0.0968874	-0.421523	0.673373	0.813126
ZDHHC6	1185.87	-0.0573444	0.0516845	-1.10951	0.267211	0.469995
GRAMD1B	693.283	0.0491805	0.281426	0.174754	0.861273	0.927455
RB1CC1	7467.28	0.325651	0.106928	3.0455	0.00232293	0.0241188
ERP44	2741.87	0.216226	0.101619	2.12782	0.0333522	0.130177
ALAS1	1527.84	-0.0124201	0.136197	-0.0911923	0.92734	0.963626
BIRC3	759.487	0.299051	0.233728	1.27948	0.200727	0.396545
AKAP11	1786.37	0.0151618	0.083613	0.181333	0.856106	0.925055
GLRX2	82.5936	0.105578	0.0958909	1.10102	0.270886	0.474135
SNAPC1	178.35	0.0880134	0.098253	0.895783	0.370368	0.572759
DERA	680.383	0.192685	0.0747554	2.57754	0.00995068	0.0612646
STRAP	2565.7	0.162305	0.0779705	2.08162	0.0373772	0.140135
ABCC2	657.693	0.110693	0.172095	0.643206	0.52009	0.701505
DEF6	2602.98	-0.163511	0.0932504	-1.75346	0.0795227	0.223815
PLEKHO1	2598.34	0.36549	0.155846	2.34521	0.0190166	0.0920974
GCLM	387.199	-0.176509	0.191095	-0.923671	0.355658	0.558859
UBR2	6899.11	0.158285	0.0814851	1.9425	0.0520766	0.173708
EHD2	151.24	-0.690197	0.504721	-1.36748	0.171474	0.360201
DEPDC1	96.4614	-0.450352	0.307041	-1.46675	0.142444	0.320187
CCDC28A	938.947	0.0557398	0.0712206	0.782636	0.433841	0.632738
RRAGD	416.691	0.493511	0.212591	2.32141	0.0202645	0.0957952
HSF2	940.506	0.102406	0.137737	0.743493	0.457183	0.650307
PHF20	2314.86	-0.00288116	0.0715966	-0.0402416	0.967901	0.983791
HSD17B6	5.89127	-0.684303	0.334901	-2.0433	0.0410229	0.148823
NR1H3	491.858	-0.0314403	0.196379	-0.1601	0.872802	0.933705
TYMP	4185.47	0.6439	0.367918	1.75012	0.0800981	0.224953
NCAPH2	996.245	-0.0560145	0.0944365	-0.593145	0.553084	0.726011
TOMM34	294.928	-0.170203	0.118	-1.44239	0.149192	0.329736
SEC63	7762.6	0.0796187	0.0679462	1.17179	0.241281	0.442622
KPNA6	2087.5	-0.0190228	0.0507939	-0.374509	0.708025	0.835647
VIM	204351	-0.0791072	0.172702	-0.458056	0.646912	0.795696
RTEL1-TNFRSF6B	25.1838	-0.0656168	0.140602	-0.466683	0.640726	0.791875
FAS	2969.19	0.48724	0.18223	2.67377	0.00750039	0.051387
RNASET2	6454.34	0.296833	0.131623	2.25517	0.0241226	0.106187
CD44	38084.9	0.465197	0.131372	3.54106	0.000398528	0.00763025
KCNG1	2.58225	-1.16043	0.477475	-2.43034	0.0150847	0.0791637
AGPAT4	511.047	-0.183751	0.199092	-0.922949	0.356034	0.559097
SLAMF7	358.174	0.137495	0.366502	0.375154	0.707546	0.835315
BTN3A1	2319.26	0.107163	0.14905	0.718977	0.472155	0.662804
MIPEP	359.049	-0.0932451	0.143392	-0.650284	0.515509	0.698365
PRKCH	1079.09	-0.107277	0.256876	-0.417621	0.676224	0.815066
INSRR	10.9054	-1.62156	0.608657	-2.66416	0.00771817	0.0522985
IFNGR1	6324.75	0.387928	0.223573	1.73513	0.0827175	0.229376
B4GALT7	317.586	-0.0461972	0.0657787	-0.702313	0.482484	0.670994
SH2D2A	45.4533	-0.737602	0.281607	-2.61926	0.00881207	0.0565275
VRK2	2025.57	0.159419	0.0655339	2.43263	0.0149898	0.0789298
TNFRSF1B	2872.03	0.484733	0.28947	1.67456	0.0940215	0.247722
VEZT	1541.66	-0.0300421	0.0980328	-0.30645	0.759262	0.866782
POU2F2	1484.3	0.325828	0.26742	1.21841	0.223068	0.422919
BRD9	1371.21	0.0796017	0.0659927	1.20622	0.227733	0.427664
SNX1	3721.22	0.0764294	0.0674417	1.13327	0.257103	0.459817
TBPL1	393.903	0.153554	0.104606	1.46793	0.142123	0.319729
ARNTL2	384.181	-0.488544	0.267893	-1.82365	0.0682044	0.204091
BCLAF1	6548.67	0.209241	0.0942123	2.22095	0.0263542	0.112357
SLC39A9	676.231	-0.0130315	0.0729878	-0.178543	0.858296	0.92603
ANK1	4993.25	0.00617919	0.473506	0.0130499	0.989588	0.994374
TFB1M	1167.73	-0.200223	0.103563	-1.93335	0.053193	0.176118
RABEP1	3041.99	0.0335296	0.07782	0.430861	0.666569	0.808777
HMGB3	452.475	-0.203595	0.189356	-1.0752	0.282285	0.486363
NUP160	3445.92	-0.206776	0.0861548	-2.40005	0.0163926	0.0833899
BAK1	468.305	0.0456194	0.100046	0.455986	0.6484	0.7967
IKZF2	697.478	1.25759	0.407424	3.08668	0.00202403	0.0221167
GRN	37367.2	0.190106	0.305934	0.621397	0.534339	0.712298
FAM13B	4778.22	0.0323259	0.0789235	0.409585	0.682111	0.819344
ARHGAP31	2945	0.235585	0.310851	0.757871	0.448528	0.643631
CENPQ	142.251	-0.194999	0.137502	-1.41815	0.156146	0.339659
SARS	2671.5	0.0695299	0.0899951	0.772596	0.439761	0.637916
RANBP3	1274.02	-0.00380095	0.0345789	-0.109921	0.912472	0.956055
ARID4A	4709.61	0.232657	0.0775408	3.00045	0.00269585	0.0268004
EIPR1	488.438	-0.159766	0.0807808	-1.97777	0.0479544	0.164655
PNPLA6	6883.98	0.117433	0.147429	0.796538	0.425719	0.625385
IFT88	763.16	-0.0526716	0.101496	-0.518951	0.603795	0.765216
ALG1	1440.63	-0.121284	0.102176	-1.18701	0.235223	0.435527
ZCCHC8	3145.42	-0.0287748	0.0823501	-0.349421	0.726774	0.848199
ABCF2	1444.74	-0.0544811	0.10257	-0.531159	0.595309	0.759532
CHPF2	981.366	-0.0347096	0.0909437	-0.381661	0.702713	0.832347
LRRC7	37.4274	0.374433	0.505552	0.740641	0.458911	0.651877
FUT8	1368.37	-0.0307178	0.155016	-0.19816	0.84292	0.917311
UBA6	3803.83	0.154217	0.0776486	1.98609	0.0470237	0.162747
GAB2	5458.86	0.269338	0.152083	1.77099	0.0765616	0.219545
ATP6V0A1	3138.99	0.0437903	0.235045	0.186306	0.852205	0.922353
PIAS1	8057.39	0.15636	0.0754391	2.07266	0.0382038	0.141899
SLC4A7	1692.48	0.0677791	0.210215	0.322427	0.747129	0.859976
MAP2K3	3450.2	0.484811	0.131456	3.68801	0.000226011	0.0051777
EFCAB1	0.681461	-0.838441	0.902657	-0.928859	0.352962	0.555983
TMSB10	12503.6	0.281442	0.119136	2.36235	0.0181596	0.0892874
ASTE1	295.02	-0.214149	0.0937544	-2.28415	0.0223627	0.10181
RNF19A	3243.35	0.104487	0.085899	1.21639	0.223837	0.423696
PEX3	1259.95	-0.227404	0.112995	-2.01252	0.0441655	0.155874
GABARAPL2	1186.75	0.0855468	0.104768	0.816538	0.414192	0.614951
SH3YL1	349.128	-0.213458	0.115451	-1.8489	0.0644721	0.19784
FAM136A	233.985	-0.110673	0.102616	-1.07851	0.280805	0.48542
VCL	19252.5	0.0317683	0.150366	0.211273	0.832674	0.911805
DEPDC1B	161.079	-0.515934	0.229416	-2.24891	0.0245185	0.107196
DAPK2	141.243	0.55921	0.381687	1.4651	0.142893	0.320824
NSMAF	4156.2	-0.0261164	0.0674234	-0.38735	0.698497	0.829619
ADSS	2308.24	0.225036	0.0951322	2.3655	0.0180055	0.088813
STAP1	243.602	0.690026	0.31612	2.1828	0.0290508	0.119431
TIMP2	1833.85	0.411937	0.170514	2.41586	0.0156981	0.0811956
RFC1	2896.71	-0.0664909	0.0866876	-0.767018	0.443071	0.639806
TBC1D23	1408.97	0.182113	0.0717242	2.53907	0.0111148	0.0652304
CUL3	4661.87	0.192252	0.07351	2.61532	0.00891429	0.0569754
CYP46A1	6.89206	-0.865667	0.560081	-1.54561	0.122199	0.289897
ZZZ3	1036.93	-0.17576	0.0923	-1.90423	0.0568808	0.183635
SLC18A1	8.16662	1.02901	0.397228	2.59047	0.00958459	0.0597496
USP2	95.4116	0.192669	0.343626	0.560692	0.575007	0.743218
CASR	5.03721	0.646015	0.442	1.46157	0.143858	0.322302
TUBG2	430.466	-0.565038	0.21327	-2.64941	0.00806335	0.0535786
RPL26L1	313.882	0.0759941	0.120842	0.62887	0.529434	0.708824
FLT4	253.467	4.07997	0.514711	7.92672	2.25003e-15	5.78595e-12
NSUN2	3103.76	0.164902	0.0660851	2.4953	0.0125852	0.0704954
FBXO42	1231.55	-0.15632	0.0681647	-2.29326	0.021833	0.100167
MFAP3	509.731	-0.124127	0.108913	-1.13969	0.254415	0.456772
MRI1	275.076	-0.239422	0.118034	-2.0284	0.042519	0.151881
METTL1	136.332	-0.176654	0.165049	-1.07031	0.284479	0.487953
AGA	1597.84	0.0656715	0.115519	0.568491	0.569702	0.739582
PI4K2B	41.5017	-0.0128656	0.138222	-0.093079	0.925841	0.962703
BOD1L1	6045.89	0.271091	0.0935419	2.89807	0.00375464	0.0326184
MAT2B	2180.33	0.0615994	0.0964436	0.63871	0.523012	0.703657
TLL1	0.567232	-0.51485	1.26395	-0.407333	0.683763	0.820229
EDC4	2469.8	0.0871976	0.0668029	1.3053	0.191792	0.385357
TRIO	10405.6	0.37894	0.141088	2.68584	0.00723474	0.0502585
VCAN	192550	0.55546	0.471804	1.17731	0.239071	0.43996
CLEC16A	2077.07	-0.00278067	0.0648384	-0.0428862	0.965792	0.983233
MSR1	662.101	1.06533	0.546103	1.95079	0.0510816	0.171595
CDH1	278.426	-1.06255	0.449574	-2.36345	0.0181055	0.0891638
SKIV2L2	4121.09	0.0116009	0.0574565	0.201908	0.839988	0.916237
DNAH5	6.91805	-1.3954	0.583585	-2.39109	0.0167984	0.084728
ZFYVE16	2195.01	0.427363	0.134177	3.18507	0.00144718	0.0176093
RIPOR1	2336.08	0.368549	0.167859	2.19559	0.0281217	0.116963
C6	0.600619	0.71016	0.963062	0.737398	0.46088	0.652941
RAI14	25.9331	-2.45785	0.587914	-4.18063	2.907e-05	0.00119926
SOX30	1.34188	-0.748903	0.508706	-1.47217	0.140974	0.317949
PNKP	4858.42	-0.064855	0.0765665	-0.847041	0.396972	0.599187
BEST2	1.0295	0.78344	0.660952	1.18532	0.235891	0.436189
PHLPP2	710.03	-0.131407	0.17754	-0.740155	0.459206	0.652118
SPDL1	287.537	-0.299323	0.141942	-2.10876	0.0349649	0.133997
STAU2	1548.27	0.0518199	0.0972812	0.532681	0.594254	0.7585
PQLC2	327.081	-0.510119	0.185133	-2.75542	0.00586172	0.0437545
CTNS	1050.68	-0.12574	0.140528	-0.894774	0.370908	0.573363
RTN4R	150.235	-0.317852	0.334223	-0.951017	0.341596	0.545429
PHF23	627.363	-0.0742902	0.0910733	-0.815719	0.414661	0.615529
CDH10	1.0492	-2.96979	0.96686	-3.07159	0.00212923	0.022798
INPP4A	2466.14	-0.058063	0.127637	-0.454906	0.649177	0.797464
RAB27B	370.93	-0.52487	0.354117	-1.4822	0.138288	0.314327
PSMA4	1616.19	0.0744428	0.0786992	0.945916	0.344192	0.547365
MYO16	11.0018	0.0354813	0.454483	0.0780696	0.937773	0.969115
LSG1	1855.14	0.102147	0.0722269	1.41424	0.15729	0.340862
PARP3	197.838	-0.381663	0.180589	-2.11344	0.0345633	0.133219
TNC	7.09766	-0.546036	0.794437	-0.687325	0.491878	0.678696
THAP3	311.117	0.061612	0.107638	0.572399	0.567052	0.737569
RIPOR3	298.122	-0.701947	0.50891	-1.37931	0.167798	0.355479
TDP1	2273.51	0.0278786	0.103879	0.268377	0.788409	0.884704
AIFM2	79.8896	-0.565897	0.249507	-2.26806	0.0233253	0.104104
SPATA7	589.45	-0.189389	0.11472	-1.65088	0.0987621	0.255628
MED17	621.476	0.166988	0.158558	1.05317	0.292263	0.495428
RETSAT	637.359	0.0757387	0.112022	0.676106	0.498973	0.68469
CAPG	3386.23	-0.155469	0.261299	-0.594985	0.551854	0.725151
AP2S1	1051.61	0.199277	0.119055	1.67382	0.0941668	0.247893
USH2A	1.67949	0.43081	0.770775	0.558931	0.576209	0.744129
ZPBP	2.33158	-0.430258	0.471148	-0.913213	0.361131	0.563574
TG	370.525	0.0388473	0.292639	0.132748	0.894393	0.944659
ADAM28	2603.69	-0.380792	0.240092	-1.58603	0.112733	0.275914
DCUN1D1	925.034	0.0848555	0.0735894	1.15309	0.248872	0.450738
JADE2	1286.52	-0.0834748	0.133033	-0.627474	0.530349	0.709323
LCP2	11007.8	0.289225	0.119913	2.41196	0.015867	0.0819043
TRIT1	662.022	-0.190268	0.105026	-1.81164	0.0700426	0.207415
ADRB1	34.5409	-0.474958	0.54694	-0.868391	0.38518	0.588469
CUL7	2681.38	-0.19364	0.106519	-1.81789	0.0690816	0.205626
CTNNA1	5511.66	0.204803	0.178308	1.14859	0.250725	0.452766
PHKA2	11450.6	-0.370954	0.0980936	-3.78164	0.000155801	0.00398764
CNTLN	1129	0.102881	0.114346	0.899734	0.368262	0.570473
EPHA3	1.26543	-0.256056	0.90973	-0.281464	0.778355	0.878674
HSPA5	16044	-0.0926884	0.165629	-0.559615	0.575742	0.743832
DSG2	615.7	-2.13549	0.655345	-3.25857	0.00111975	0.0150339
GEMIN8	178.238	-0.264273	0.122459	-2.15805	0.0309237	0.124309
OFD1	5460.47	-0.45045	0.115639	-3.89531	9.80749e-05	0.00291836
GPM6B	20.9	-2.12813	0.663067	-3.20953	0.00132954	0.0166371
PREX2	41.3039	-1.00696	0.597952	-1.68401	0.0921791	0.244808
WDR37	1638.04	0.326054	0.10017	3.255	0.00113391	0.0151604
YTHDC2	2592.81	0.211031	0.0872198	2.41953	0.0155407	0.080674
CTPS2	1157.14	-0.446735	0.15179	-2.94311	0.00324931	0.0298059
ATP6V1H	1281.95	0.102182	0.0687895	1.48542	0.137432	0.313071
POLR2B	5943.21	-0.0532909	0.0548553	-0.971482	0.331308	0.53563
FAM214A	1316.1	0.0280797	0.098338	0.285543	0.775228	0.877163
ARAP2	3158.01	0.379605	0.234831	1.61651	0.105985	0.266717
TPR	14905.9	-0.0370209	0.0585389	-0.632415	0.527116	0.706591
CP	99.1203	-0.78443	0.517718	-1.51517	0.12973	0.301038
KIAA0556	2290.41	-0.0499323	0.111338	-0.448474	0.653811	0.800369
DTNBP1	1688.45	0.115617	0.0705339	1.63917	0.101178	0.259272
XK	277.134	-0.164454	0.439642	-0.374064	0.708357	0.83567
ANO2	17.0455	-1.25585	0.474303	-2.64778	0.00810226	0.0536523
C12orf4	615.281	0.0122808	0.0727571	0.168791	0.865961	0.929742
SCML1	78.456	0.163898	0.399862	0.409886	0.68189	0.819341
WWC3	672.908	0.060296	0.221018	0.27281	0.784999	0.88269
ARHGAP6	70.9618	0.251368	0.532205	0.472314	0.636702	0.788987
FAM184B	1.68716	-0.881938	0.539685	-1.63417	0.102223	0.260866
MAP4	5443.86	0.134745	0.0849788	1.58563	0.112824	0.276048
GOPC	566.516	-0.212744	0.109802	-1.93752	0.0526813	0.174875
ROS1	0.928813	-2.02556	0.783219	-2.58619	0.00970425	0.0602038
USP28	863.585	-0.0368516	0.121034	-0.304474	0.760767	0.867612
HDAC9	2310.99	-0.0042885	0.227126	-0.0188816	0.984936	0.992138
TSPAN17	456.278	-0.0378517	0.133088	-0.284411	0.776096	0.877694
NOP16	409.505	-0.0038542	0.115615	-0.0333364	0.973406	0.986806
CC2D2A	65.8685	-0.235432	0.453983	-0.518593	0.604045	0.765361
RRM2B	1149.75	0.219918	0.0855965	2.56924	0.0101921	0.0620579
ZNF800	2183.29	0.262904	0.0950254	2.76667	0.00566317	0.0426734
TNFRSF17	11.0064	1.3162	0.412069	3.19412	0.00140258	0.017248
SNX29	6701.57	0.549361	0.134566	4.08247	4.45605e-05	0.00165668
MRPS10	375.445	-0.0027883	0.0649753	-0.0429132	0.965771	0.983233
RSF1	3876.89	0.0322058	0.0559717	0.575395	0.565025	0.735961
VPS13D	10589.4	0.0655191	0.0706892	0.926862	0.353998	0.55716
CELF2	5334.23	0.266137	0.0797791	3.33592	0.000850179	0.0126271
FAM120A	11151.9	0.093045	0.0679019	1.37029	0.170597	0.35919
R3HDM1	2537.29	-0.0425932	0.0559781	-0.760892	0.446722	0.642834
COL9A2	1932.77	-0.504504	0.319012	-1.58146	0.113773	0.277474
KITLG	37.93	-1.64797	0.538951	-3.05773	0.00223018	0.0234707
ERCC8	1267.47	0.0573759	0.0790444	0.72587	0.467919	0.659196
ADAMTS6	216.689	-0.16972	0.294123	-0.577037	0.563915	0.735535
H6PD	4188.41	-0.02198	0.157657	-0.139417	0.889121	0.941799
VAMP3	847.356	0.449571	0.127276	3.53224	0.000412048	0.0078006
PER3	216.521	-0.396486	0.304256	-1.30313	0.192529	0.385884
UTS2	25.7552	1.47701	0.658473	2.24308	0.0248916	0.1082
TNFRSF9	34.5447	1.24851	0.419953	2.97298	0.00294921	0.0281944
EPN3	1.44335	1.25886	0.871192	1.44499	0.148461	0.328873
LTBP1	1480.24	-1.58289	0.455647	-3.47394	0.000512881	0.00897195
RCN1	583.292	-0.149059	0.141146	-1.05606	0.290939	0.494342
ELN	382.103	-2.40578	0.609943	-3.94427	8.00449e-05	0.00250003
RFC2	765.059	-0.289052	0.0994886	-2.90537	0.00366813	0.0321384
ARID1B	9989.54	-0.203794	0.121477	-1.67763	0.0934195	0.2467
NEDD4L	374.202	0.0637982	0.35545	0.179486	0.857556	0.925858
FOXP3	11.6293	-0.0845928	0.343763	-0.246079	0.805621	0.896275
PPP1R3F	67.1797	-0.166095	0.128119	-1.29641	0.194833	0.389288
HEXB	9670.67	0.0437799	0.214533	0.20407	0.838299	0.914936
PTCD2	180.598	-0.24563	0.113803	-2.15838	0.0308987	0.124309
NEXMIF	28.1506	-1.26588	0.564817	-2.24123	0.0250113	0.10846
JKAMP	1503.21	-0.00699958	0.0735393	-0.0951815	0.924171	0.961758
DKK3	1.78085	-0.422623	0.654754	-0.645469	0.518624	0.70038
ARHGEF5	105.144	-1.21718	0.361794	-3.3643	0.000767381	0.0117608
NFE2L3	258.795	-0.170922	0.268853	-0.635744	0.524944	0.704782
MCUR1	407.919	-0.00378519	0.100809	-0.0375483	0.970048	0.984981
LIMA1	433.582	-0.66213	0.193921	-3.41442	0.00063917	0.0104912
LETMD1	1058.82	-0.0447223	0.0645195	-0.69316	0.488209	0.675412
SLC4A8	481.471	0.180388	0.199519	0.904112	0.365936	0.56784
LAMC3	34.0489	-0.414085	0.392904	-1.05391	0.291925	0.495076
PTGER3	7.31337	-2.13704	0.601316	-3.55394	0.000379507	0.00738586
TNIP3	10.8518	-0.391603	0.405413	-0.965935	0.334076	0.538438
MAPK9	797.745	-0.0688431	0.0588219	-1.17037	0.241854	0.443256
COL23A1	227.69	-0.818524	0.464493	-1.76219	0.0780376	0.221929
BCAR1	0.795496	-0.772661	0.68727	-1.12425	0.260908	0.463672
FAM160A2	2304.07	0.204283	0.146444	1.39496	0.163028	0.348847
HERPUD1	4693.27	0.660145	0.205145	3.21794	0.00129113	0.0163689
HOMER3	726.423	-0.0592725	0.307353	-0.192848	0.847078	0.919485
RAD51	626.054	-0.486383	0.23528	-2.06725	0.0387109	0.143093
POLQ	951.54	-0.543022	0.249554	-2.17597	0.0295573	0.120677
PIK3CB	3550.28	0.00798942	0.103285	0.0773535	0.938342	0.96938
CYBA	17965.9	0.294489	0.147835	1.99201	0.0463704	0.161174
THOC3	109.565	-0.340686	0.125724	-2.70979	0.00673256	0.0476946
HEBP2	903.263	0.112277	0.147769	0.759811	0.447368	0.643104
MPHOSPH9	3335.14	-0.259146	0.104684	-2.4755	0.0133051	0.0729509
PLEKHA5	1905.62	-0.305574	0.234036	-1.30567	0.191664	0.385151
PRSS8	2.57063	1.11476	0.465598	2.39425	0.0166543	0.0842765
SIKE1	608.601	-0.203661	0.0668145	-3.04816	0.00230246	0.023987
RRP12	6159.72	0.371026	0.184779	2.00795	0.0446491	0.157137
FNIP2	2239.56	0.0912352	0.190936	0.477832	0.63277	0.78632
MSMO1	302.608	-0.385494	0.139018	-2.77298	0.00555453	0.0421072
TTC17	4735.08	0.0395346	0.061742	0.640319	0.521965	0.702924
FSTL4	2.00969	-1.06554	0.627381	-1.6984	0.089432	0.240266
FOXN3	1005.28	0.238961	0.0799976	2.9871	0.00281637	0.0275119
METTL24	6.05345	0.0414176	0.457662	0.0904982	0.927891	0.963875
AKR7A2	2461.38	-0.422468	0.116616	-3.62274	0.000291503	0.00614426
MRTO4	648.566	-0.159193	0.135393	-1.17579	0.239679	0.440658
USE1	447.679	0.0634609	0.0784137	0.809308	0.418338	0.619021
MCF2L2	89.2077	-0.35339	0.330907	-1.06794	0.285545	0.489031
LAMA3	183.419	-1.20924	0.369228	-3.27506	0.00105639	0.0145612
AP5M1	984.087	-0.100482	0.0566576	-1.7735	0.0761454	0.21878
ANAPC4	2161.12	-0.00751092	0.063666	-0.117974	0.906088	0.952082
TRAPPC3	517.445	0.0329791	0.0711517	0.463503	0.643004	0.793355
THRAP3	5645	-0.0327798	0.0538487	-0.608739	0.542697	0.718489
PHPT1	234.153	-0.136717	0.140158	-0.97545	0.329337	0.534052
ENTPD2	1.1879	-0.425109	0.668702	-0.635723	0.524957	0.704782
LY75	140.434	0.270663	0.142664	1.8972	0.0578019	0.185488
ARID4B	6254.18	0.206552	0.0880229	2.34657	0.0189472	0.091893
OPN3	399.895	-0.207418	0.174239	-1.19042	0.233881	0.434398
PTPRN	0.792986	0.288098	0.695543	0.414206	0.678723	0.816998
KIF1B	7534.45	0.585863	0.201369	2.9094	0.00362126	0.0319454
FOXC1	2404.04	-3.36607	0.628758	-5.35352	8.62607e-08	1.35808e-05
TBC1D22A	2041.61	0.340024	0.088119	3.85869	0.000113997	0.00325113
SYNE2	8339.33	0.0174988	0.382626	0.0457334	0.963523	0.982045
PLEKHH1	19.2147	-1.56636	0.437827	-3.57758	0.000346793	0.00691164
ATP9A	293.21	-0.912371	0.473335	-1.92754	0.0539128	0.177694
FAM168A	183.879	0.0230326	0.0988626	0.232976	0.81578	0.901883
RELT	2383.1	0.38985	0.207405	1.87966	0.0601545	0.190033
GALC	2329.11	0.762258	0.188302	4.04807	5.16414e-05	0.00183394
NOP58	3845.56	-0.00477689	0.112047	-0.0426327	0.965994	0.983277
SZRD1	946.23	0.265121	0.0777807	3.40857	0.000653032	0.0105971
KCNH2	260.278	0.23412	0.456818	0.512501	0.608301	0.768042
CUL1	2079.9	0.268562	0.134244	2.00055	0.0454412	0.159014
FAM114A2	1033.72	-0.0836899	0.0920977	-0.908708	0.363504	0.56583
CYFIP2	5359.34	0.00728147	0.218694	0.0332953	0.973439	0.986806
TAB2	15909.6	0.127556	0.131153	0.972577	0.330764	0.535248
GINM1	537.069	0.215466	0.0908321	2.37213	0.0176859	0.08755
EIF2AK2	2417.07	0.311135	0.15656	1.98732	0.0468869	0.16242
USP36	2352.73	0.126708	0.131162	0.966039	0.334025	0.538438
KMT2C	21954.7	0.121002	0.0961305	1.25873	0.208129	0.404794
MCOLN3	3.56605	-0.0948579	0.545724	-0.17382	0.862007	0.927851
CCDC85A	1.59173	-2.14879	0.777318	-2.76437	0.00570337	0.0428419
PUM2	8821.19	0.0349196	0.0564252	0.618865	0.536005	0.713179
MRPL43	445.706	0.0544135	0.0659546	0.825015	0.409363	0.610372
ITIH4	24.7091	0.464823	0.171512	2.71014	0.00672539	0.0476946
ITIH1	23.2146	1.5735	0.363776	4.32547	1.52206e-05	0.000747892
HPF1	428.566	-0.227179	0.109396	-2.07666	0.0378328	0.141235
ZFR	4738.13	-0.0468166	0.0771843	-0.606556	0.544146	0.719604
ZNF280C	625.598	-0.106128	0.108644	-0.976844	0.328646	0.533475
TRAF1	270.586	0.804813	0.233117	3.45241	0.000555608	0.00953556
RC3H2	4169.56	0.0117723	0.0764141	0.15406	0.877562	0.935228
IL17RB	5.20759	2.36573	0.638085	3.70754	0.000209283	0.00489988
TRAF3IP2	659.364	0.312502	0.182057	1.71651	0.0860694	0.234545
GYG2	38.2782	-2.20261	0.492853	-4.46909	7.85523e-06	0.000465986
DCBLD2	141.395	-0.655827	0.39616	-1.65546	0.0978309	0.254285
SOAT1	4042.67	0.109964	0.167015	0.658408	0.510276	0.693905
PKP2	217.419	-0.0393772	0.599981	-0.0656307	0.947672	0.973996
MSH4	28.9682	0.147073	0.22426	0.655817	0.511942	0.695435
F7	3.83708	-1.61739	0.715658	-2.26001	0.0238208	0.105404
GDI2	9212.48	0.149435	0.0777454	1.92211	0.0545922	0.179023
PRDM1	900.774	1.12813	0.313146	3.60257	0.000315083	0.0064877
ATG5	854.861	0.124845	0.0600451	2.07918	0.0376008	0.140538
TMCC3	86.2173	1.14405	0.362186	3.15874	0.00158453	0.0187914
PITHD1	830.574	0.052202	0.0804647	0.648757	0.516496	0.698914
MTA3	512.666	-0.234803	0.209632	-1.12007	0.262682	0.465479
USP13	475.151	0.0520835	0.164816	0.316011	0.751994	0.862242
ATP11B	6041.91	0.382465	0.134492	2.84378	0.00445821	0.0363753
LAMC2	1.0235	-0.282703	0.814772	-0.346972	0.728612	0.849332
CDK14	1126.18	0.453945	0.264416	1.71678	0.0860192	0.23452
SEC61A1	5109.12	0.0288401	0.0509496	0.56605	0.57136	0.740612
PPP1R12A	8236.09	0.0973435	0.0714382	1.36262	0.173001	0.361635
RASGRF1	25.5929	-1.00832	0.401305	-2.5126	0.0119847	0.0683884
CAMK2B	4.51143	-0.217942	0.536533	-0.406204	0.684593	0.820824
CROCC	433.999	-0.25138	0.188551	-1.33322	0.182458	0.373263
ATP2B4	8729.67	-0.212678	0.142305	-1.49452	0.135039	0.30945
ZC3H11A	271.433	0.0116028	0.110132	0.105353	0.916095	0.957672
RIOK2	792.083	-0.0916949	0.0814521	-1.12575	0.26027	0.462852
YIPF1	452.235	0.212606	0.0837107	2.53978	0.0110924	0.0652044
NDC1	655.626	-0.30277	0.116373	-2.60173	0.00927551	0.0585702
DGKG	1599.36	-0.00598879	0.219287	-0.0273103	0.978212	0.988936
FLYWCH1	454.143	0.0340098	0.132868	0.255967	0.797976	0.891849
UNKL	326.128	0.0547472	0.121743	0.449695	0.652931	0.799874
TBXAS1	13851.2	0.15641	0.186968	0.83656	0.40284	0.604787
PARP12	1381.06	0.506264	0.17145	2.95284	0.00314868	0.0292129
ALDH18A1	3495.8	-0.296703	0.171809	-1.72694	0.0841782	0.231469
TARBP1	5553.1	-0.460446	0.179198	-2.56948	0.0101851	0.0620531
GATB	393.508	-0.0221921	0.0949385	-0.233752	0.815177	0.901475
MXD1	1695.58	0.739192	0.212362	3.48081	0.000499902	0.00883504
CDK17	1662.7	0.194399	0.128327	1.51487	0.129805	0.301096
DNAJC25	195.869	0.437958	0.141033	3.10535	0.00190053	0.0211918
SLC2A3	11288.7	1.01462	0.266313	3.80988	0.000139033	0.0037049
PSD	14.9884	-0.678676	0.262018	-2.59019	0.00959231	0.0597496
YBX3	5261.67	0.168641	0.150015	1.12416	0.260945	0.463672
STYK1	85.1566	-0.250445	0.345368	-0.725154	0.468357	0.659634
WNK1	27459.5	0.155191	0.0854554	1.81605	0.0693623	0.206084
CCAR1	6940.03	-0.103093	0.0573651	-1.79713	0.0723146	0.212118
OGFR	2863.17	0.256154	0.154507	1.65788	0.0973419	0.253499
GNA15	2266.98	0.0472969	0.185615	0.254812	0.798868	0.891912
CREB3L3	10.2637	-1.58993	0.536334	-2.96444	0.0030323	0.0286073
PIGV	560.451	0.0794583	0.123436	0.643723	0.519755	0.701295
PTPRU	26.2199	-0.710584	0.420985	-1.68791	0.091429	0.243667
SNRNP40	1125.22	-0.212664	0.0665389	-3.19609	0.00139302	0.0171669
RIMBP2	3.77659	-3.1192	0.916765	-3.40239	0.000667981	0.0107444
COL11A1	3.33069	-0.857303	0.838364	-1.02259	0.306502	0.510914
QSER1	2480.83	3.6827e-05	0.0771637	0.000477258	0.999619	0.999986
MPC1	329.361	0.163772	0.0966173	1.69506	0.0900635	0.241095
ACAA1	2490.09	0.163062	0.109756	1.48568	0.137364	0.313011
BCAT1	1095.72	0.217051	0.314772	0.689548	0.490478	0.677432
HDAC7	2264.44	0.204492	0.102869	1.98788	0.0468249	0.162242
LZTS1	1.12031	-1.91169	0.909087	-2.10287	0.0354774	0.135323
WNT8A	1.16857	-0.927437	0.927377	-1.00006	0.317279	0.523002
SPAG4	55.9737	0.728198	0.23445	3.10598	0.00189648	0.0211728
NCKAP1	71.4009	0.252932	0.390421	0.647844	0.517086	0.699205
MRPS35	754.585	0.06166	0.0723599	0.852129	0.394143	0.596257
GUCY1B3	786.884	-0.278788	0.368905	-0.755719	0.449818	0.644644
SFSWAP	4503.04	0.0287406	0.0664977	0.432204	0.665593	0.808108
TNK2	2479.88	0.231841	0.114787	2.01975	0.0434091	0.154152
MON2	8181.24	0.012813	0.0603382	0.212354	0.831831	0.91126
CDH3	9.64964	-0.696386	0.40324	-1.72698	0.0841716	0.231469
ARSF	0.733981	-2.1719	1.38943	-1.56315	0.118017	0.283618
GPBP1	2600.59	0.0321664	0.0534694	0.601586	0.54745	0.721685
DGAT2	251.104	1.25908	0.407433	3.09027	0.00199978	0.0219449
ZNF112	121.789	-1.02143	0.477711	-2.13817	0.0325028	0.128094
CS	4737.74	0.114067	0.0664357	1.71696	0.0859862	0.234479
LTK	204.781	-0.183241	0.433181	-0.423012	0.672286	0.812462
MRPS24	28.3433	0.126045	0.148219	0.8504	0.395103	0.597124
ELMO2	2976.14	0.228556	0.118343	1.93131	0.0534451	0.176461
WAPL	6583.85	0.167981	0.0589212	2.85095	0.00435888	0.0358683
VMP1	5337.82	0.490171	0.193861	2.52847	0.0114562	0.0662806
APPBP2	1047.96	-0.0322317	0.0670025	-0.481052	0.63048	0.784691
POLD1	609.406	-0.192788	0.130303	-1.47954	0.138997	0.31538
SEZ6	26.0988	1.32085	0.379585	3.47973	0.000501921	0.00885044
EIF4B	11704.7	0.0699656	0.0791416	0.884056	0.376666	0.579708
SLC6A16	90.4517	-0.163809	0.166941	-0.981236	0.326477	0.531631
BICRA	498.661	0.0797847	0.0992534	0.803849	0.421484	0.621769
SPHK2	300.181	0.120669	0.092523	1.30421	0.192162	0.385498
RPL18	22268.4	0.0405796	0.0799911	0.507301	0.611943	0.770938
CA11	45.2413	-0.839587	0.254014	-3.30528	0.000948823	0.0136091
ISOC2	83.393	-0.109498	0.163996	-0.667689	0.504332	0.688972
U2AF2	1813.33	-0.0510975	0.0574493	-0.889436	0.373769	0.576861
EPN1	1712.39	0.303027	0.132011	2.29546	0.0217066	0.0998967
MED29	331.121	0.107505	0.105154	1.02235	0.306613	0.510989
AHRR	39.7327	-0.142949	0.452543	-0.31588	0.752094	0.862242
ZNF275	135.367	-0.112628	0.11545	-0.97556	0.329282	0.534052
MTMR1	656.322	-0.304472	0.0975151	-3.12231	0.00179438	0.020417
GPC1	24.9341	-0.832258	0.425408	-1.95638	0.0504209	0.170047
ADCK1	321.58	-0.1035	0.120259	-0.860639	0.389437	0.592025
HAGH	913.775	0.222507	0.111639	1.99308	0.0462522	0.160916
RNF4	1511.06	0.023833	0.0623779	0.382074	0.702407	0.83224
CASP8	7634.14	0.229176	0.112035	2.04557	0.0407985	0.148357
LIMCH1	45.5651	-1.44568	0.606153	-2.385	0.017079	0.0856641
INTS13	1413.07	-0.145628	0.112805	-1.29097	0.196713	0.391926
TM7SF3	4528.73	0.201416	0.179472	1.12227	0.261747	0.464408
DLX3	2.05211	-0.370182	0.758123	-0.488287	0.625347	0.780684
SPA17	46.8353	0.314244	0.239047	1.31457	0.188654	0.381288
TSPAN32	842.33	-0.455935	0.200183	-2.27759	0.0227509	0.102792
ST3GAL6	1232.72	0.0682804	0.216907	0.314792	0.75292	0.862869
ATP2C2	17.4455	2.98862	0.76465	3.90848	9.2877e-05	0.00281532
NGFR	7.32638	-1.03197	0.445577	-2.31603	0.0205566	0.0966428
CDON	51.5093	-1.73878	0.329666	-5.27438	1.33207e-07	1.97621e-05
TAF2	4712.76	-0.064828	0.0581083	-1.11564	0.264575	0.467598
HIPK2	3788.46	-0.0125273	0.184546	-0.0678821	0.94588	0.97303
TNPO3	4171.48	-0.0121508	0.0863517	-0.140713	0.888097	0.941296
BORCS8-MEF2B	35.5632	0.330867	0.138113	2.39562	0.0165922	0.0840728
RFXANK	2376.49	0.103764	0.0578666	1.79317	0.0729465	0.21362
TMEM161A	234.245	-0.258982	0.117275	-2.20833	0.0272214	0.114441
LPAR2	252.299	0.504975	0.176166	2.86647	0.00415074	0.0347864
CTSA	27722.1	0.249096	0.167964	1.48304	0.138065	0.314004
SUGP2	6110.3	-0.12486	0.0701134	-1.78083	0.07494	0.21677
SLC12A2	1582.98	-0.0947381	0.185943	-0.509502	0.6104	0.769559
SNX24	71.9774	-0.169655	0.303874	-0.558307	0.576635	0.744261
EYA2	3.21816	0.864594	0.533313	1.62118	0.10498	0.26553
CNN2	3941.4	0.563412	0.178456	3.15714	0.00159322	0.0188569
ABCA7	2907.41	-0.220617	0.179914	-1.22624	0.220109	0.418984
SNCAIP	129.138	-5.22717	0.791653	-6.60286	4.03313e-11	2.5928e-08
DDX20	693.48	-0.136249	0.0746971	-1.82402	0.0681484	0.204049
BTBD1	1580.89	0.114911	0.0756342	1.5193	0.128687	0.299337
FAR2	832.967	0.269476	0.173692	1.55146	0.120792	0.287617
BCAS1	3.81984	1.02909	0.517564	1.98832	0.0467758	0.162108
CHI3L2	41.7441	-0.00359821	0.297419	-0.0120981	0.990347	0.994537
PMS1	2349.2	-0.1975	0.113807	-1.73539	0.0826711	0.229371
HMG20B	1026.12	0.00768331	0.0821171	0.0935653	0.925454	0.96251
CALCRL	609.56	-1.0522	0.422458	-2.49067	0.0127502	0.0710724
TAF11	1151.01	0.027747	0.071102	0.390243	0.696357	0.828585
ANKS1A	2465.65	-0.134189	0.109635	-1.22396	0.220967	0.419762
AP3D1	4396	0.0441472	0.0583556	0.756522	0.449337	0.644285
ZNF76	1274.41	-0.142152	0.0926539	-1.53422	0.124975	0.294118
SLC9A3R2	173.492	0.732483	0.395916	1.8501	0.0642994	0.197471
NTHL1	176.461	-0.0443699	0.163744	-0.270972	0.786413	0.883533
UHRF1BP1	2084.76	-0.07613	0.114053	-0.667496	0.504455	0.689026
GNAI3	2745.73	0.413207	0.100664	4.10482	4.04632e-05	0.00153392
IPO5	4367.93	-0.0960815	0.107659	-0.892458	0.372147	0.574934
OAT	3179.75	0.1348	0.186728	0.721903	0.470354	0.661408
WDR3	2055.22	-0.165031	0.125123	-1.31895	0.187185	0.379462
PKN2	3329.5	0.17042	0.0618413	2.75576	0.00585561	0.0437545
WDR18	178.348	-0.200194	0.121571	-1.64673	0.0996142	0.256791
TRAM2	524.869	0.180886	0.109087	1.65817	0.0972822	0.253456
NTN1	78.1196	-0.153685	0.514742	-0.298567	0.765271	0.870684
MCM10	497.545	-0.474553	0.265443	-1.78778	0.0738115	0.215159
DGKA	4465.28	-0.0653252	0.12544	-0.520767	0.602529	0.764429
ERBB3	8.42966	-0.722334	0.303582	-2.37937	0.0173425	0.0863258
ANKRD44	6881.88	0.158041	0.13668	1.15629	0.247563	0.449582
KARS	10072.8	0.0801193	0.0591933	1.35352	0.17589	0.365249
ADAT1	594.322	-0.126435	0.0620821	-2.03658	0.0416925	0.150017
PDIA5	801.226	-0.160256	0.13614	-1.17714	0.23914	0.440035
TBC1D22B	1041.76	-0.266178	0.0848142	-3.13837	0.00169893	0.0196778
NDUFB4	1921.09	0.10331	0.0534552	1.93264	0.0532802	0.176164
SPEN	10957.3	-0.0754929	0.057047	-1.32335	0.185721	0.377294
MYLK	257.465	-0.0176373	0.420586	-0.0419351	0.96655	0.983465
ZC3H15	3144.38	0.180634	0.0796207	2.26868	0.0232876	0.104078
MAP2K4	678.633	0.105194	0.0678039	1.55144	0.120796	0.287617
TMEM206	732.622	-0.115867	0.100986	-1.14735	0.251237	0.453144
SNAP91	1.16094	-0.855155	0.912342	-0.937318	0.348595	0.551361
SLK	3882.93	0.137223	0.0707425	1.93976	0.052409	0.174196
CYB5R4	2539.01	0.557316	0.0832503	6.69447	2.16461e-11	1.54217e-08
COL17A1	108.04	2.1093	0.847528	2.48877	0.0128187	0.0712814
GSTO2	19.2609	-0.504988	0.204523	-2.4691	0.0135454	0.0739193
SEC61A2	764.021	-0.356124	0.187026	-1.90414	0.0568914	0.183635
PRKCQ	1461.74	-0.190605	0.273432	-0.697085	0.48575	0.673756
TLE2	16.896	-0.904304	0.402729	-2.24544	0.0247398	0.107706
ASB1	268.349	0.159957	0.104646	1.52856	0.126374	0.296282
FAM107B	1633.47	-0.193117	0.253433	-0.762006	0.446057	0.642247
ME1	222.31	1.38559	0.487195	2.84401	0.00445503	0.0363686
TBC1D1	4962.95	0.166103	0.116297	1.42827	0.153214	0.335569
CDK13	3241.71	-0.0772455	0.0794995	-0.971648	0.331226	0.53563
MTHFD2	1230.25	0.158069	0.136123	1.16122	0.245551	0.447509
SLC9A7	1855.49	-0.283975	0.228395	-1.24335	0.213739	0.411656
FOXJ2	878.997	0.122182	0.0615555	1.98491	0.0471548	0.163018
YBX1	9566.79	0.138934	0.086647	1.60345	0.108834	0.27036
PDE4A	490.331	0.51452	0.326157	1.57752	0.114675	0.278547
PPP2R5A	1482.48	0.146927	0.10604	1.38558	0.165874	0.35276
CTNNA2	0.819158	-1.11241	0.852937	-1.30421	0.192161	0.385498
ELAVL1	1025.96	-0.0809255	0.067415	-1.20041	0.229981	0.430448
TIE1	357.95	0.0220988	0.394969	0.0559508	0.955381	0.977951
DIP2B	6568.65	0.114042	0.0737396	1.54655	0.121973	0.289659
SMARCD1	1244.48	0.0225286	0.0955889	0.235682	0.81368	0.900363
KDM4A	3791.47	-0.267071	0.0719273	-3.71307	0.000204763	0.00482334
NFYC	1779.2	0.17435	0.0693294	2.51481	0.0119095	0.0681067
ZMYND12	34.101	-0.183387	0.210246	-0.872247	0.383074	0.586063
NGEF	1.03839	-0.196939	0.800444	-0.246037	0.805654	0.896275
ASPM	3563.65	-0.588091	0.288102	-2.04126	0.0412247	0.149165
CD84	2241.93	0.158032	0.166297	0.950298	0.341961	0.545602
ELOVL1	1821.81	0.129788	0.0863501	1.50304	0.132828	0.30588
SPI1	7804.35	0.506308	0.190357	2.65978	0.00781923	0.0527281
MPPED2	71.8469	-4.6943	0.741785	-6.32838	2.47744e-10	9.55612e-08
ZBTB11	2374.12	0.0756352	0.0781628	0.967662	0.333213	0.537384
ATXN3	1950.47	0.0712417	0.0532758	1.33722	0.18115	0.37167
GOLGA5	1770.55	0.136518	0.0632541	2.15825	0.0309084	0.124309
FGFR2	20.3917	-0.210377	0.546529	-0.384933	0.700287	0.830431
LRRC40	888.742	0.152755	0.064157	2.38096	0.0172677	0.0861489
ISOC1	261.762	-0.0454655	0.120065	-0.378675	0.704929	0.833693
EML1	1.51725	0.682572	0.726405	0.939657	0.347393	0.550131
TRMT11	1014.73	-0.211076	0.115141	-1.83319	0.0667745	0.201657
THUMPD1	1006.01	0.0902236	0.0641661	1.40609	0.159696	0.344092
MSANTD3	236.867	-0.203703	0.180821	-1.12655	0.259933	0.462441
KIF26A	12.7015	0.034132	0.465309	0.0733533	0.941525	0.971023
ATG2B	3002.07	-0.0994897	0.0674917	-1.4741	0.140454	0.317379
ARFGEF1	7998.74	0.192613	0.0910544	2.11536	0.0343991	0.132785
ZFAT	695.016	-0.0297941	0.105926	-0.281273	0.778501	0.878739
MTFR1	323.392	-0.00747667	0.0918137	-0.081433	0.935098	0.967582
STAG3	141.177	-0.076714	0.405286	-0.189284	0.849871	0.921181
FECH	2713.62	0.211821	0.220014	0.962759	0.335669	0.53955
MYO9A	3420.26	0.0721515	0.0916886	0.786918	0.43133	0.630326
DDX3Y	15573.6	0.396041	0.714602	0.554212	0.579434	0.746253
PFKP	5474.64	-0.224106	0.188248	-1.19049	0.233855	0.434398
IDI1	1704.37	0.448128	0.129974	3.44781	0.000565145	0.0096456
SP100	8143.38	0.361524	0.101677	3.5556	0.00037711	0.0073558
KLF6	71732.9	0.336715	0.175429	1.91938	0.0549361	0.179692
PLPP1	90.6262	0.0878677	0.323709	0.27144	0.786052	0.883257
NEO1	221.901	-1.59288	0.346836	-4.59259	4.37769e-06	0.000310244
TRAM1	5276.35	0.0401664	0.0892687	0.44995	0.652747	0.799748
PHKA1	390.441	-2.45089	0.402043	-6.09609	1.08694e-09	3.75687e-07
TNFRSF1A	5683.75	0.0856581	0.11127	0.769822	0.441406	0.638876
CACNB1	194.309	-0.521581	0.24428	-2.13518	0.0327465	0.128561
EVI5	1415.4	0.389015	0.209996	1.85249	0.0639551	0.196863
STOML1	48.1028	-0.157606	0.112923	-1.3957	0.162804	0.348634
PKM	31073.8	0.18035	0.18276	0.986814	0.323734	0.528952
DHX29	2369.24	0.0100054	0.0509083	0.196538	0.844189	0.918093
DNTTIP2	2870.14	0.249477	0.100607	2.47973	0.0131483	0.0724387
METTL22	1149.71	0.0519905	0.0747048	0.695946	0.486463	0.674361
TP53BP1	5168.24	-0.251645	0.159724	-1.5755	0.11514	0.279367
TRO	128.875	-2.39807	0.501702	-4.77986	1.75417e-06	0.00015291
RRP15	478.953	-0.0664699	0.110139	-0.603511	0.546169	0.720866
RHOA	7234.21	0.27936	0.0950044	2.94049	0.00327688	0.0298989
DHX8	2927.28	0.0893136	0.0635401	1.40562	0.159836	0.344235
PRKCZ	188.296	-1.16332	0.280683	-4.14458	3.40434e-05	0.00135027
ZFY	2027.13	0.488271	0.77583	0.629354	0.529118	0.708475
IARS2	3258.45	-0.0261203	0.0832501	-0.313757	0.753705	0.863627
SYT1	27.2067	-1.13666	0.729433	-1.55828	0.119166	0.285057
NAV3	164.504	-1.50887	0.594646	-2.53742	0.0111671	0.0654378
IDH3G	1608.23	0.124302	0.0796861	1.5599	0.118783	0.284361
ROGDI	565.974	0.517937	0.244197	2.12098	0.0339236	0.131675
PDZD4	68.0557	-0.788277	0.396862	-1.98627	0.047003	0.162712
ATP2B3	3.91888	0.632259	0.638916	0.989581	0.322379	0.527688
ROCK1	9796.27	0.324035	0.090531	3.57927	0.000344553	0.00689508
CBFB	1770.3	-0.0341504	0.0565506	-0.603891	0.545916	0.72071
PDK3	442.377	0.190492	0.124984	1.52413	0.127476	0.297597
HYAL2	85.1118	0.563233	0.190533	2.95608	0.00311572	0.0290117
HDAC4	3855.69	0.46462	0.185317	2.50717	0.0121702	0.0689839
RASSF1	508.055	-0.143303	0.0950651	-1.50742	0.131702	0.304196
FGFR3	34.1858	-1.53447	0.372503	-4.11936	3.7993e-05	0.00145935
IFI35	515.012	0.396514	0.167121	2.37261	0.0176629	0.0875148
HEATR6	851.679	-0.352641	0.0987646	-3.57052	0.000356271	0.0070383
COASY	816.296	-0.102421	0.0605029	-1.69283	0.0904883	0.241782
PLEKHH3	33.8947	-0.448631	0.29269	-1.53279	0.125329	0.294456
MEF2A	3158.73	0.562921	0.122044	4.61243	3.97987e-06	0.000292406
OTUD5	1683.85	0.051975	0.0547114	0.949985	0.34212	0.545757
TFE3	1172.58	0.230449	0.132685	1.73682	0.0824197	0.228921
TBC1D25	519.024	0.0465316	0.0814602	0.571218	0.567852	0.738206
ACSL4	3656.31	0.335328	0.109673	3.05754	0.00223161	0.0234707
INPP5A	970.814	-0.0906477	0.10552	-0.859057	0.390309	0.59261
GPKOW	577.371	0.0604737	0.0616375	0.981118	0.326535	0.531656
GRIPAP1	4222.24	0.148648	0.0663295	2.24105	0.0250228	0.108479
FTSJ1	983.393	-0.085707	0.0587267	-1.45942	0.144449	0.323189
PRR11	1224.62	-0.234194	0.170637	-1.37247	0.169918	0.358348
REEP1	1.31882	-1.53269	0.65612	-2.33599	0.0194916	0.0933213
ATP11A	6515.44	0.510973	0.157908	3.23589	0.00121266	0.0158122
POLR1A	2296.18	-0.230761	0.112782	-2.04607	0.040749	0.148247
LAPTM4A	11089.3	0.24943	0.0997852	2.49967	0.0124309	0.0699223
TTC7A	5061.52	0.14012	0.117965	1.18781	0.234908	0.435259
IP6K2	1957.68	0.0177058	0.104042	0.170179	0.864869	0.929123
SRBD1	2782.09	0.242255	0.0911785	2.65693	0.00788555	0.052988
KIF2A	3211.45	-0.0326582	0.133227	-0.245132	0.806355	0.896785
RASGRP2	11282.6	0.00640612	0.0954341	0.0671262	0.946481	0.973226
PSME4	7017.55	0.118649	0.1269	0.934975	0.349801	0.552584
IFT80	884.761	-0.751524	0.152217	-4.93718	7.92609e-07	8.09878e-05
ERLEC1	1502.62	-0.0061615	0.0768273	-0.0801993	0.936079	0.968403
PPP2R5B	637.37	0.142878	0.142499	1.00266	0.316026	0.521368
PYGM	907.536	0.254283	0.224577	1.13228	0.257518	0.460346
PITX1	2.61524	1.11303	0.793034	1.4035	0.160467	0.345161
MAST4	2953.34	-0.238014	0.291339	-0.816967	0.413947	0.614812
ADGRF5	1.35946	-2.33603	1.43524	-1.62762	0.103605	0.263454
SDK2	354.183	-1.2756	0.493139	-2.5867	0.00969001	0.0601881
NUP133	2177.6	-0.0327145	0.0585431	-0.55881	0.576292	0.744129
NUCKS1	4578.59	-0.214859	0.0958276	-2.24214	0.024952	0.108324
VPS35	7571.11	0.084853	0.0830837	1.02129	0.307115	0.511328
DNAJA2	1612.3	0.171913	0.0633037	2.71569	0.00661377	0.0472644
BCL3	275.615	0.576773	0.227232	2.53826	0.0111406	0.0653069
KCNAB2	5863.04	0.0325592	0.09649	0.337436	0.735788	0.852865
ABCC9	2.45739	-0.920469	1.003	-0.917715	0.358768	0.561061
GAL	5.21827	-0.320183	0.517898	-0.618236	0.53642	0.713362
CLEC2D	711.443	-0.473278	0.175791	-2.69228	0.00709652	0.0495215
FUNDC1	201.909	-0.0793022	0.109084	-0.726985	0.467235	0.658473
MAOB	2.51161	-0.149185	0.60939	-0.24481	0.806603	0.896788
RORA	240.508	-0.542791	0.37892	-1.43247	0.152009	0.333906
TGFBR3	1289.52	-0.678254	0.38527	-1.76046	0.0783294	0.222404
ATP1B3	1928.44	0.276762	0.0956075	2.89478	0.00379427	0.0328333
NEDD4	1797.11	0.17053	0.220839	0.77219	0.440002	0.637984
PIGB	457.325	0.0583847	0.087066	0.67058	0.502488	0.687475
MAPK6	1381.08	0.23282	0.142885	1.62942	0.103224	0.262727
GNB5	296.345	-0.600512	0.2298	-2.61319	0.00897007	0.0572241
RAB27A	2996.18	0.443383	0.218629	2.02801	0.042559	0.15193
HDHD5	475.198	-0.0148601	0.171694	-0.0865499	0.931029	0.965445
UFD1	1706.66	0.208049	0.0883384	2.35514	0.0185159	0.0905203
GUCY2C	5.98375	-0.113806	0.478113	-0.238031	0.811857	0.8994
ELP1	6405.29	-0.246893	0.0569376	-4.33619	1.44971e-05	0.000723872
NUCB2	4392.31	-0.333096	0.214151	-1.55543	0.119845	0.285958
PFN2	4.56394	-0.532956	0.46819	-1.13833	0.254982	0.457349
PTPN3	1.86904	-0.388643	0.637968	-0.609189	0.542399	0.718218
SPTB	2277.26	-0.0460313	0.497805	-0.0924686	0.926326	0.963017
DAPP1	1643.84	0.166709	0.176349	0.945335	0.344488	0.54754
FGF10	44.7554	-7.63316	1.30601	-5.84463	5.07705e-09	1.29017e-06
SLC44A1	3839.53	-0.40267	0.294685	-1.36644	0.1718	0.360477
TMEM260	862.973	-0.0284139	0.0876931	-0.324015	0.745927	0.85913
SMG6	1764.85	-0.0139415	0.0818439	-0.170343	0.864741	0.929123
EXOC5	1497.82	0.0551305	0.0749043	0.736013	0.461723	0.65375
CLTCL1	758.666	-0.485339	0.415742	-1.1674	0.243047	0.444732
FSTL3	77.203	1.15264	0.294895	3.90864	9.28166e-05	0.00281532
DGCR2	640.569	0.0348276	0.0988443	0.352348	0.724577	0.846997
RNF126	308.671	0.0459829	0.0811232	0.566828	0.570831	0.740238
MNT	968.845	0.24555	0.120932	2.03048	0.0423077	0.151493
ZXDC	1557.67	0.0327222	0.081948	0.399305	0.689669	0.823854
JMJD6	1248.84	0.433493	0.146773	2.9535	0.00314195	0.0292047
POLB	914.307	0.0987726	0.09256	1.06712	0.285918	0.489451
ST6GALNAC1	36.6771	-0.45087	0.454354	-0.992332	0.321035	0.526662
WIPI1	766.25	1.04033	0.262546	3.96249	7.41732e-05	0.00237925
FRMPD1	1.3597	-0.0158725	0.762071	-0.0208281	0.983383	0.99135
GBA2	2877.8	0.0790181	0.0832897	0.948714	0.342766	0.546224
NDST1	3071.06	0.386866	0.172508	2.24259	0.0249232	0.10826
ASNS	30.8956	-0.525691	0.282891	-1.85828	0.0631291	0.195256
AP3M2	201.193	0.23416	0.130238	1.79794	0.0721866	0.211846
CNGB1	3.49108	0.0411199	0.520927	0.0789359	0.937084	0.968823
ST6GALNAC2	60.3076	0.577405	0.365907	1.57801	0.114563	0.27845
PABPC1	108883	0.070532	0.0844979	0.834719	0.403876	0.605814
TESK2	464.404	0.239231	0.103299	2.3159	0.0205638	0.0966428
CFAP20	915.608	-0.451442	0.133104	-3.39164	0.000694749	0.0110281
CSNK2A2	3033.32	0.0805313	0.0535583	1.50362	0.132679	0.305742
PTPN21	1.80928	-0.283219	0.632733	-0.447613	0.654433	0.800631
EIF2B3	797.701	-0.202648	0.0889712	-2.27768	0.0227454	0.102792
CAMK2A	4.45568	-2.50459	0.634262	-3.94883	7.85357e-05	0.00247797
TCOF1	4466.06	-0.0506832	0.0874012	-0.579891	0.561988	0.734076
CDC42	8863.24	0.307108	0.0978898	3.13729	0.00170518	0.0196778
OSBPL3	2012.3	-0.132601	0.193896	-0.683876	0.494054	0.68036
SLC12A3	17.0502	0.00890071	0.466481	0.0190806	0.984777	0.992085
RAD18	433.882	-0.0234793	0.10146	-0.231415	0.816992	0.902447
ATP2B1	8263.49	0.4836	0.187438	2.58006	0.00987841	0.0611122
TRPM5	1.467	-0.54969	0.515151	-1.06705	0.28595	0.489452
NCK2	299.827	0.2277	0.139011	1.638	0.101421	0.259593
MAP4K4	12894.7	0.506569	0.148952	3.40088	0.000671684	0.0107728
MGAT4A	864.34	0.379752	0.240891	1.57645	0.114922	0.279102
RPL31	13678.7	0.0658899	0.0972032	0.677857	0.497862	0.683737
WDR1	10189.6	0.221504	0.108362	2.04411	0.0409428	0.148602
SNX13	2384.34	0.130471	0.119471	1.09207	0.274801	0.478491
ARHGAP10	881.286	0.2307	0.248808	0.92722	0.353812	0.556924
RPS6KA2	303.143	1.03971	0.280356	3.70853	0.000208463	0.00488811
ING3	933.073	0.141628	0.105952	1.33671	0.181317	0.371915
VASH1	150.39	0.0923204	0.203859	0.452864	0.650647	0.798444
LMCD1	5.75563	-1.05515	0.484199	-2.17916	0.0293195	0.1201
BUD23	1167.29	-0.010168	0.0915393	-0.111078	0.911555	0.95559
SEL1L	2132.34	0.238275	0.0848289	2.80889	0.00497125	0.0391533
TRIP13	189.298	-0.363432	0.221653	-1.63965	0.101079	0.259189
ATP6AP1	3616.2	0.0858861	0.110385	0.778062	0.436532	0.634982
TCF3	617.357	0.139241	0.164626	0.845803	0.397662	0.599876
TRIB2	372.227	-0.135291	0.394651	-0.342812	0.73174	0.851498
DAZAP1	2202.94	-0.0705399	0.0669746	-1.05323	0.292234	0.495428
MBD3	94.0236	-0.14334	0.0909794	-1.57552	0.115135	0.279367
HLTF	1143.45	-0.261408	0.175283	-1.49135	0.135869	0.310648
FAM50A	3186.41	0.1257	0.138865	0.905201	0.365359	0.567401
FAM3A	392.958	0.0126801	0.0862011	0.1471	0.883053	0.938982
CPSF1	3631.54	-0.188675	0.11265	-1.67488	0.0939585	0.247598
MYO3B	20.7823	-1.56861	0.534411	-2.93521	0.00333319	0.030323
CYBRD1	1970.71	0.208097	0.174577	1.19201	0.233258	0.433712
PDCD2	735.917	-0.0491656	0.0645029	-0.762223	0.445927	0.642247
RDH11	510.469	0.0591329	0.0933749	0.633284	0.526548	0.70619
PRKACA	3148.06	0.615597	0.197159	3.12234	0.00179419	0.020417
ADGRL1	288.725	-1.58143	0.380272	-4.15868	3.20098e-05	0.0012895
ACTN1	5940.73	-0.0137028	0.196321	-0.0697978	0.944355	0.972211
ZFYVE26	6845.5	0.0988792	0.0772934	1.27927	0.200802	0.396642
RPS6KA6	8.94984	-1.56507	0.623215	-2.51129	0.012029	0.0685066
EPN2	55.2364	0.507813	0.357018	1.42237	0.154918	0.337794
PTPN18	1080.08	0.402821	0.176568	2.28139	0.0225256	0.102182
LIMS2	11.8914	0.559429	0.389878	1.43488	0.15132	0.332947
ASIC4	5.55692	-0.619219	0.410663	-1.50785	0.131593	0.304035
SPEG	12.0502	-1.74388	0.493945	-3.53051	0.000414754	0.00783261
LNX1	20.3649	-1.4246	0.595891	-2.39071	0.0168159	0.0847883
ALDH3A2	1672.85	-0.164219	0.19319	-0.850037	0.395304	0.597312
TFRC	9511.36	0.10701	0.208856	0.512361	0.608399	0.768064
SREBF1	1701.68	0.0122661	0.149254	0.0821829	0.934501	0.967355
AFF4	6470.79	0.279637	0.106916	2.61549	0.00890985	0.0569706
UBE2D1	1361.17	0.727667	0.242822	2.99671	0.00272913	0.0270095
MPP5	524.814	0.0450064	0.108992	0.412935	0.679655	0.817397
RHOBTB1	286.093	-0.81718	0.258022	-3.16709	0.00153972	0.018373
SMC1A	10835.3	-0.191175	0.0996884	-1.91773	0.0551454	0.179957
HSD17B10	1363.04	-0.0825442	0.0745781	-1.10681	0.268374	0.4712
MARK2	2783.18	0.166694	0.0901874	1.8483	0.0645589	0.197988
HMMR	246.444	-0.321592	0.261167	-1.23137	0.218186	0.416891
CHFR	2382.6	0.210677	0.0937695	2.24675	0.024656	0.107531
TRHDE	10.6603	0.154291	0.921691	0.1674	0.867055	0.9305
P4HA2	44.3637	0.0762405	0.343937	0.22167	0.824571	0.906534
FCGR2B	540.038	0.482594	0.431886	1.11741	0.263819	0.46669
NFATC3	3938.17	0.0560313	0.0748719	0.748362	0.454242	0.647556
TRNT1	746.834	0.000409086	0.10381	0.00394073	0.996856	0.998336
ACADVL	19730.8	-0.0479408	0.118953	-0.403022	0.686932	0.82224
STK10	5314.11	0.147106	0.137463	1.07015	0.284552	0.48798
FBXW11	910.789	0.0239964	0.0519326	0.462068	0.644033	0.794009
ACAP1	2919.96	-0.128994	0.121754	-1.05946	0.289389	0.49266
EVC	346.189	0.284886	0.617092	0.461659	0.644326	0.794009
DERL2	391.041	0.0970957	0.0797877	1.21693	0.223632	0.42353
SIDT1	244.284	-0.644093	0.302769	-2.12734	0.0333918	0.130299
MRVI1	142.242	0.721451	0.310595	2.3228	0.02019	0.0956729
TMEM38A	36.7126	1.27022	0.439297	2.89148	0.0038343	0.0330054
AP1M1	2302.51	0.118285	0.0879489	1.34493	0.178647	0.368415
PVR	228.766	-0.178128	0.273477	-0.651344	0.514824	0.697757
XRCC1	1074.34	0.0227782	0.0625326	0.364261	0.715663	0.840269
SCARB1	1726.83	-0.304854	0.139484	-2.18558	0.0288462	0.118875
MCM2	1721.67	-0.312264	0.221138	-1.41208	0.157927	0.341651
MOV10L1	6.69427	-0.735679	0.465725	-1.57964	0.114189	0.277803
PANX2	50.1382	0.234971	0.313708	0.749012	0.45385	0.647423
SELENOO	498.473	0.0777463	0.0958882	0.810802	0.41748	0.618245
TP63	63.4524	-1.31559	0.389361	-3.37885	0.000727893	0.0114017
ALPK1	2450.28	0.301405	0.122388	2.4627	0.0137896	0.0747815
LLGL2	267.201	-0.669128	0.170631	-3.92149	8.80039e-05	0.00271758
PDE8A	1300.22	0.433494	0.135281	3.20441	0.00135341	0.0168538
CLCN4	67.4554	0.00647371	0.461421	0.01403	0.988806	0.994219
NLE1	283.499	-0.24388	0.178289	-1.3679	0.171344	0.360042
SDHA	8191.98	-0.0481207	0.0693894	-0.693488	0.488004	0.675404
SMARCE1	758.042	0.0210197	0.0673789	0.311962	0.755069	0.864048
GSDMB	253.163	-0.148916	0.162188	-0.918168	0.358531	0.560861
KDM5A	14604.6	0.0779804	0.0715501	1.08987	0.27577	0.479502
ADAM11	29.2136	-0.846205	0.263716	-3.20877	0.00133302	0.0166638
PPP2R3A	38.4334	-2.13146	0.502518	-4.24156	2.21975e-05	0.000984154
FERMT2	10.3668	1.60993	0.468928	3.43321	0.000596478	0.0100033
DHRS9	456.927	-0.101891	0.356062	-0.286162	0.774754	0.876884
CD5L	2.21676	0.187922	0.829169	0.226639	0.820704	0.904023
PTGS2	3170.43	0.503441	0.298143	1.68859	0.0912984	0.243386
IGF2BP2	3124.96	-0.67034	0.202266	-3.31415	0.000919228	0.0133548
MAP3K13	68.673	-0.43211	0.316386	-1.36577	0.172011	0.360685
ST6GAL1	980.707	0.179911	0.145428	1.23711	0.216046	0.414292
TBX21	128.05	-0.590161	0.360321	-1.63788	0.101448	0.259618
FRY	15822.7	0.0839497	0.178193	0.471117	0.637557	0.789524
PICALM	19371.5	0.33941	0.130259	2.60565	0.00916998	0.0581118
GLI2	70.0243	-4.90907	0.972733	-5.04668	4.49544e-07	5.25455e-05
CLASP1	6234.57	0.125293	0.0764746	1.63836	0.101346	0.259443
MRPS34	606.685	-0.0141688	0.100832	-0.140518	0.88825	0.941297
NOTCH3	290.673	-0.96411	0.501242	-1.92344	0.0544245	0.178739
CLNS1A	2497.8	-0.120704	0.0789636	-1.52861	0.126362	0.296282
PPP2R2C	1.12321	1.73514	1.13477	1.52907	0.126247	0.296072
TEAD2	10.7832	1.19389	0.646299	1.84727	0.0647078	0.198243
EED	601.441	0.00417893	0.0736867	0.0567122	0.954774	0.977714
CDHR2	13.2594	0.373321	0.303679	1.22933	0.218949	0.41785
SNCB	0.426618	0.581219	1.20826	0.481039	0.630489	0.784691
TSG101	1813.74	0.209138	0.0734386	2.8478	0.00440231	0.0361264
NCBP3	2136.52	-0.154494	0.0711746	-2.17063	0.0299593	0.121739
ATP2A3	10600.8	-0.016344	0.161743	-0.101049	0.919512	0.959304
CA12	1.14651	-1.50607	0.684328	-2.2008	0.0277503	0.115813
MGLL	1435.89	0.0621915	0.290568	0.214034	0.830521	0.910093
NTN4	1.01447	-0.640747	0.665843	-0.96231	0.335894	0.539788
BCS1L	975.714	-0.274026	0.134245	-2.04124	0.0412274	0.149165
NUAK1	8.19431	-0.832264	0.525693	-1.58317	0.113382	0.276962
DPP8	1903.47	0.0888993	0.0592807	1.49963	0.13371	0.307153
SLC24A1	1967.51	-0.332815	0.141836	-2.34648	0.0189515	0.091893
ZNF532	996.308	-0.0235894	0.403821	-0.0584155	0.953418	0.976908
LMAN1	3964.29	-0.0941963	0.129196	-0.729097	0.465942	0.657278
HACD3	475.965	-0.384122	0.15308	-2.50928	0.0120977	0.0687496
IPCEF1	567.713	1.14183	0.336436	3.39391	0.000689033	0.0109599
ZZEF1	6579.23	0.232491	0.0859689	2.70437	0.00684348	0.0482137
ENO1	59485.2	-0.138972	0.101103	-1.37456	0.169268	0.357563
MYDGF	1041.66	0.209179	0.100266	2.08624	0.0369569	0.138885
ANO8	611.471	-0.409731	0.205625	-1.99261	0.0463037	0.161051
TUBE1	285.154	-0.352253	0.113314	-3.10865	0.00187945	0.0210436
ARHGEF10L	988.112	0.243485	0.433879	0.561181	0.574674	0.742951
TXK	1069.41	-0.793263	0.261012	-3.03918	0.00237225	0.0245153
WSCD2	1.33429	-0.31834	0.802065	-0.3969	0.691441	0.825396
TACR2	1.57686	-0.510349	0.510447	-0.999809	0.317403	0.523048
ACTR6	619.702	-0.172476	0.0939498	-1.83584	0.0663819	0.20114
TIPIN	269.411	-0.0744608	0.129943	-0.573029	0.566625	0.737263
SRI	4558.99	0.173241	0.0980503	1.76686	0.0772518	0.220767
EIF4G3	7022.04	0.0586755	0.106975	0.548495	0.583352	0.749421
NUP37	614.357	-0.122824	0.0973943	-1.2611	0.207273	0.404051
SEMA3A	63.7135	-1.26437	0.516194	-2.44941	0.014309	0.0765711
GTSE1	274.537	-0.782113	0.269798	-2.89888	0.00374493	0.0326041
SEMA3C	267.154	0.0694216	0.508862	0.136425	0.891485	0.943138
TTC38	1038.46	-0.0865826	0.140189	-0.617614	0.53683	0.713722
ACAT1	1533.16	-0.0277932	0.161419	-0.172181	0.863296	0.928278
GRAMD4	2160.37	0.187263	0.128532	1.45694	0.145132	0.324143
CELSR1	245.051	-1.89006	0.371314	-5.09018	3.57721e-07	4.45103e-05
ZNF638	8456.72	-0.194844	0.0924068	-2.10855	0.0349838	0.134003
SLC25A40	800.099	0.0467073	0.13672	0.341626	0.732632	0.851894
TIMM21	336.808	-0.170144	0.11525	-1.4763	0.139863	0.316554
ADD2	423.742	0.29905	0.444282	0.673108	0.500879	0.686214
RASAL2	375.079	-1.32102	0.319054	-4.14041	3.4668e-05	0.00137152
VPS9D1	349.948	0.325294	0.159417	2.04052	0.0412988	0.149297
ZNF37A	346.568	-0.158887	0.0984082	-1.61457	0.106405	0.26722
MARK3	3457.75	0.013117	0.0540856	0.242523	0.808375	0.897823
SLC25A3	12520.2	0.187242	0.0663786	2.82082	0.00479012	0.038191
FNDC3B	11858.9	0.323404	0.151461	2.13524	0.0327417	0.128561
FOSL2	5866.69	0.107799	0.221964	0.485662	0.627207	0.781691
CACNG4	21.2878	-7.02718	1.07696	-6.52503	6.79884e-11	3.74641e-08
FRYL	8812.57	-0.0626095	0.0796268	-0.786287	0.4317	0.630623
TMEM131	5405.89	0.0798432	0.0695858	1.14741	0.251214	0.453144
FSCN1	702.15	0.215501	0.280386	0.768585	0.44214	0.639222
ACTB	744106	0.369216	0.128487	2.87356	0.00405871	0.0343322
MOCOS	40.9042	-1.29451	0.36905	-3.50767	0.000452046	0.00829325
PLD1	3633.2	0.510109	0.189086	2.69777	0.00698062	0.0489341
ATP12A	3.55118	0.126359	0.573832	0.220203	0.825713	0.906857
WDR62	1418.29	-0.577901	0.194423	-2.97239	0.00295495	0.0282128
DLG1	2760.37	0.012191	0.0679851	0.179319	0.857688	0.925858
RAB7A	7550.82	0.193073	0.0852965	2.26355	0.0236018	0.104771
BCAP29	832.075	0.0633856	0.098547	0.643202	0.520093	0.701505
SEC31B	1635.82	-0.143855	0.136139	-1.05667	0.290661	0.494214
SART3	3539.19	-0.115875	0.0530623	-2.18375	0.0289808	0.119239
ARHGAP15	3988.15	0.11409	0.0818382	1.3941	0.163288	0.349186
EXOSC7	685.338	-0.137268	0.0759609	-1.80709	0.0707489	0.208836
KIFAP3	1031.82	0.398478	0.183355	2.17326	0.0297611	0.121317
MKRN2	791.966	0.134459	0.0536025	2.50845	0.0121263	0.0688615
MCM6	2038.46	-0.354834	0.184088	-1.92753	0.0539138	0.177694
REXO2	275.766	-0.120604	0.180387	-0.668586	0.503759	0.688655
RBM7	313.588	0.386326	0.100174	3.85656	0.000114993	0.00326145
RBMS2	419.76	-0.350562	0.186745	-1.87723	0.0604871	0.190811
BAZ2A	18597.8	0.105549	0.0868192	1.21574	0.224086	0.423963
PTPN23	1811.09	0.0451095	0.0605554	0.74493	0.456314	0.64937
MLH1	3980.99	-0.104766	0.0632149	-1.65731	0.0974572	0.253655
UNG	1077.38	-0.399018	0.207777	-1.92041	0.054806	0.179567
FMO4	130.415	-0.0737054	0.154322	-0.477607	0.63293	0.786334
KLHL20	1124.52	-0.140504	0.0584476	-2.40393	0.01622	0.0829697
RGS11	9.01011	-0.243498	0.40388	-0.602897	0.546577	0.721186
SLC46A1	190.189	-0.243804	0.286923	-0.849721	0.39548	0.597519
PLXNA2	267.656	0.242943	0.292011	0.831965	0.405428	0.607257
SPAG5	2059.86	-0.192727	0.169596	-1.13639	0.255795	0.458275
ANKRD13A	3041.06	0.264196	0.0913122	2.89333	0.00381183	0.0329483
TPD52	110.583	-0.357459	0.323112	-1.1063	0.268596	0.471401
ACACB	1155.11	-0.310766	0.211357	-1.47034	0.141471	0.318837
TRAF4	431.31	-0.144138	0.26526	-0.543381	0.586867	0.752308
PAG1	859.347	0.58579	0.195732	2.99282	0.0027641	0.0272507
GPATCH1	610.602	-0.208586	0.0887628	-2.34992	0.0187772	0.0912486
ICAM3	3377.76	0.0799094	0.168154	0.475215	0.634634	0.787246
NT5C2	4696.91	0.0765319	0.0787766	0.971506	0.331296	0.53563
MCAM	20.8038	1.88965	0.508588	3.71548	0.000202815	0.00479944
GPC4	12.609	-0.77172	0.528015	-1.46155	0.143865	0.322302
MBNL3	587.188	0.197912	0.135724	1.45819	0.144789	0.323807
CAMSAP3	11.5531	-1.76775	0.532689	-3.31854	0.000904901	0.0132338
RAP1GAP	144.859	-0.731332	0.436868	-1.67404	0.0941235	0.247863
XAB2	1627	0.105798	0.0719587	1.47026	0.141492	0.318838
ARHGEF1	10363.1	0.198062	0.120642	1.64173	0.100646	0.258424
STXBP2	6690.72	0.391713	0.157212	2.49162	0.0127163	0.0709328
MAP2K7	537.75	0.17087	0.0821751	2.07934	0.0375862	0.140538
DGKD	3603.64	0.300605	0.110777	2.71361	0.00665554	0.0474039
CTTNBP2	16.0739	-1.85479	0.693041	-2.67631	0.00744372	0.0511805
RARB	3.15459	-2.75896	0.773878	-3.56511	0.000363699	0.00716668
TOP2B	18544.3	-0.124212	0.103094	-1.20484	0.228267	0.428302
TM9SF3	4561.52	0.024962	0.0697584	0.357836	0.720466	0.843917
NFKB2	2164.45	0.890548	0.264932	3.36142	0.000775436	0.0118223
UBE2T	192.948	-0.464261	0.227423	-2.0414	0.041211	0.149165
PPP1R12B	1518.07	0.0432692	0.107489	0.402545	0.687283	0.822403
DNAJC10	4908.62	-0.212798	0.098354	-2.16359	0.0304956	0.123269
GTF3C1	4865.21	-0.144822	0.0481194	-3.00964	0.00261557	0.0262976
IL4R	1792.49	0.546772	0.212637	2.57139	0.0101291	0.0618205
USP33	2956.23	0.0605618	0.0548278	1.10458	0.269341	0.472395
PAK3	3.92557	-0.0985935	0.471098	-0.209284	0.834226	0.912468
CAPN6	1.1332	-0.460022	0.886732	-0.518784	0.603912	0.765256
SNRPA	1069.57	-0.0493262	0.0730474	-0.675263	0.499509	0.685242
SPAG6	250.805	-2.04619	0.611348	-3.34701	0.000816889	0.0122648
EXOSC5	220.5	-0.0813122	0.148198	-0.548673	0.58323	0.749389
DYNC1I2	2730.2	0.0680747	0.0931813	0.730562	0.465047	0.656409
APBB1IP	8501.51	0.157992	0.124425	1.26977	0.204166	0.400653
LRCH4	2101.22	0.0873914	0.105165	0.830997	0.405976	0.607723
FAM76B	1271.12	0.22551	0.0891308	2.5301	0.0114029	0.0661414
SIRT6	163.549	0.276868	0.147195	1.88096	0.059977	0.189706
POLD3	887.181	-0.142644	0.109365	-1.30429	0.192133	0.385498
ACTN2	7.62816	-1.51542	0.551989	-2.74537	0.0060442	0.0445348
CAPZB	6041.4	0.321477	0.102301	3.14246	0.00167533	0.0195084
GPR137B	247.175	0.565415	0.257241	2.198	0.0279493	0.116486
NAALAD2	16.6794	-2.59068	0.762342	-3.39832	0.000678014	0.0108517
JADE1	2017.01	-0.0357567	0.096953	-0.368804	0.712274	0.838203
SLC25A43	314.983	-0.150792	0.130291	-1.15735	0.24713	0.449219
UBE2A	1590.05	0.129761	0.0790596	1.64131	0.100734	0.258564
FGFR1	787.473	0.862997	0.412653	2.09134	0.0364978	0.137784
SMC1B	87.891	-0.249896	0.590587	-0.423131	0.6722	0.812421
FBLN1	19.0838	-1.78346	0.697727	-2.5561	0.0105853	0.063475
ITGA8	8.42803	0.526452	0.611731	0.860593	0.389462	0.592025
CST7	757.931	-0.154293	0.354105	-0.435727	0.663035	0.806144
MAP2	6.00492	1.88921	0.496362	3.80611	0.000141171	0.00373608
PIAS2	1312.86	0.112703	0.0950723	1.18544	0.235842	0.436189
AMPH	107.356	2.19533	0.596773	3.67867	0.00023445	0.00531889
ARAF	2125.5	0.0932426	0.0657833	1.41742	0.15636	0.339807
MCCC1	3067.27	-0.299642	0.0921992	-3.24994	0.00115429	0.015353
LAMP3	14.2041	0.286428	0.377737	0.758273	0.448288	0.643631
FAP	5.92264	-0.97666	0.496221	-1.9682	0.0490456	0.167232
NEBL	11.2854	-0.18189	0.530339	-0.342969	0.731621	0.851498
ACER3	542.092	0.185686	0.146848	1.26448	0.206059	0.403257
UBE2K	760.007	0.00378659	0.0536824	0.0705369	0.943766	0.971795
PIK3C3	4140.84	-0.10007	0.0619693	-1.61484	0.106346	0.26722
N4BP2	2947.66	-0.200688	0.156266	-1.28428	0.199045	0.394485
TIGAR	452.278	0.158951	0.197637	0.804257	0.421248	0.621673
TULP3	139.955	-0.292271	0.120554	-2.4244	0.0153337	0.0800624
SYNJ2	924.501	-0.569239	0.289557	-1.9659	0.0493102	0.167764
ADCY2	274.027	-3.60566	0.689558	-5.22894	1.70486e-07	2.41324e-05
PPP2R5C	2546.35	0.154168	0.0846785	1.82063	0.0686629	0.204953
GNB1	8357.03	0.234691	0.0578794	4.05483	5.01701e-05	0.00180017
HOXA9	260.244	-2.49398	0.444869	-5.6061	2.06935e-08	4.20105e-06
EDN1	33.4109	0.428924	0.274991	1.55978	0.118813	0.284387
MLLT10	4927	-0.0963295	0.0898301	-1.07235	0.283562	0.487582
ZCWPW1	265.544	-0.198953	0.156091	-1.2746	0.202451	0.398624
P2RY10	61.8663	0.297394	0.328746	0.904632	0.36566	0.567638
ITM2A	2213.09	1.41845	0.405521	3.49784	0.000469038	0.00848392
NRDC	11850.2	0.0723605	0.0671599	1.07744	0.281285	0.485724
VDAC3	2623.18	0.0139175	0.0930353	0.149594	0.881085	0.937406
PCM1	11084.3	0.079648	0.0792323	1.00525	0.314778	0.519934
TNRC6C	561.507	-0.407998	0.156881	-2.60068	0.00930389	0.0585917
CBFA2T2	787.604	-0.0605146	0.0706885	-0.856074	0.391957	0.594349
ITCH	10947	0.12422	0.0757642	1.63957	0.101095	0.259189
TP53INP2	116.545	0.0892213	0.297239	0.300167	0.76405	0.869745
SDF4	837.855	0.0386678	0.0631804	0.612022	0.540523	0.717057
MYH7B	28.0034	-0.139842	0.20073	-0.696666	0.486012	0.673919
TP73	29.4229	-0.367777	0.404314	-0.909632	0.363017	0.565356
TOLLIP	315.156	0.207188	0.130126	1.59222	0.111336	0.274014
UBE2D4	249.943	-0.0235742	0.143012	-0.164841	0.86907	0.931625
CLUL1	1.43666	-1.27461	0.632692	-2.01458	0.0439485	0.155452
RUNX1T1	2.50029	-1.4703	0.743513	-1.9775	0.0479849	0.164671
CDH17	0.907346	-1.03619	1.12141	-0.924003	0.355485	0.558758
THOC1	1926.61	-0.142098	0.0879524	-1.61562	0.106176	0.266923
FKBP7	179.643	-0.167583	0.153006	-1.09527	0.273397	0.476853
OSBPL6	36.4568	-0.531579	0.476079	-1.11658	0.264175	0.467157
SLC1A3	543.957	-0.32676	0.392862	-0.831743	0.405554	0.607327
XRCC5	15431.4	0.078621	0.0640309	1.22786	0.2195	0.418417
LXN	562.36	0.0373167	0.224776	0.166017	0.868143	0.9312
SP140	1257.24	0.356777	0.255675	1.39543	0.162885	0.348759
MKNK1	2043.35	0.273791	0.121512	2.2532	0.0242465	0.106551
TNS1	1012.42	-0.340885	0.294407	-1.15787	0.246917	0.448991
REXO1	1205.12	0.243661	0.0751577	3.242	0.00118694	0.0155726
SAR1A	1351.21	0.295361	0.112058	2.63578	0.0083943	0.0546249
CDC14A	2247.37	0.0763354	0.0911424	0.837539	0.40229	0.604492
RAPGEF3	201.357	-0.339576	0.255575	-1.32867	0.183956	0.375382
CEACAM1	573.026	1.059	0.53467	1.98067	0.0476286	0.163922
SENP1	1166.05	-0.0181606	0.0634262	-0.286326	0.774628	0.876852
DUSP13	5.83764	2.40629	0.838633	2.86931	0.00411374	0.0346268
CIC	4865.42	0.0259414	0.102211	0.253803	0.799648	0.892166
LIPE	31.2995	-0.952197	0.256255	-3.71581	0.00020255	0.00479944
FDFT1	2962.42	-0.239938	0.0900129	-2.6656	0.00768516	0.0521435
PAFAH1B3	205.084	-0.257228	0.162616	-1.58181	0.113692	0.277421
OPHN1	318.391	-0.530196	0.285349	-1.85806	0.0631601	0.195256
KIF22	1674.75	-0.280664	0.122238	-2.29605	0.0216731	0.0998967
CARMIL1	725.223	-0.386448	0.307438	-1.257	0.208755	0.40555
PGM1	1937.22	-0.403606	0.14091	-2.86428	0.00417956	0.0349628
DDX1	4302.51	-0.0945452	0.0799656	-1.18232	0.237078	0.437592
DNM2	19245.9	0.230938	0.0747105	3.0911	0.00199417	0.0219301
EPB41L2	2022.42	-0.416778	0.26494	-1.5731	0.115695	0.280054
RIMS1	4.09161	-2.25555	0.903331	-2.49693	0.0125275	0.0703834
MOXD1	7.37886	0.627616	0.488298	1.28531	0.198683	0.394274
STX7	2026.27	0.29368	0.0978173	3.00233	0.00267921	0.0267557
RABL2B	461.134	-0.368797	0.0975024	-3.78244	0.000155297	0.00398745
KEAP1	530.157	-0.180412	0.0890413	-2.02616	0.0427479	0.152393
DDX43	49.2186	1.02732	0.721731	1.4234	0.154619	0.337328
PTPRH	88.5312	0.454933	0.446334	1.01927	0.308076	0.512597
DCT	3.83157	-0.504581	0.43119	-1.1702	0.241919	0.443298
SLC35C2	1485.06	0.0972681	0.0946972	1.02715	0.304351	0.508371
CRYBG3	1047.86	-0.382392	0.255048	-1.4993	0.133797	0.307153
EPHA6	0.432582	0.229524	1.1521	0.199222	0.842089	0.916714
RFX3	1487.05	0.0708765	0.126855	0.558722	0.576352	0.744145
RIF1	8393.87	0.0833095	0.103598	0.804157	0.421306	0.621673
RAB21	1667.17	0.274286	0.0795499	3.44798	0.000564804	0.0096456
SLC4A4	152.471	-0.911329	0.419526	-2.17228	0.0298344	0.121455
SMARCA2	11810.6	-0.0430479	0.0952026	-0.452171	0.651146	0.798681
SESN1	792.387	0.191028	0.165586	1.15365	0.248645	0.450539
MID2	50.9062	-0.341345	0.424732	-0.803672	0.421586	0.62186
COL5A3	12.6509	-1.01546	0.408025	-2.48872	0.0128204	0.0712814
SRCAP	369.123	-0.0174236	0.059648	-0.292108	0.770204	0.873923
PUM3	1859.03	-0.210962	0.10344	-2.03947	0.0414031	0.149534
CPB2	2.72824	0.0609207	0.554705	0.109825	0.912548	0.956055
KCNN2	2.7333	-0.33967	0.966547	-0.351426	0.725268	0.847482
CNOT4	1331.81	-0.0422071	0.0808399	-0.522108	0.601595	0.764239
PSEN1	5854.92	0.289043	0.101474	2.84844	0.00439336	0.0360752
CPOX	778.718	-0.164448	0.1624	-1.01261	0.311248	0.516048
CLDND1	987.064	0.140663	0.0746882	1.88333	0.0596551	0.189088
MOK	131.124	-0.638796	0.295622	-2.16086	0.0307064	0.123796
HSP90AA1	55903.7	-0.027005	0.11989	-0.225249	0.821785	0.904891
RBL1	923.335	-0.193055	0.133829	-1.44255	0.149147	0.329736
DLGAP4	747.067	0.161667	0.113324	1.42659	0.153698	0.335953
IGSF9B	56.9155	-1.77602	0.440391	-4.03281	5.51129e-05	0.00193258
NDC80	466.683	-0.406027	0.235549	-1.72374	0.084754	0.232334
AP4E1	1575.84	0.111973	0.0762607	1.46829	0.142025	0.319571
RSBN1	1710.29	0.0104964	0.0850727	0.123381	0.901805	0.949053
MAGI3	204.292	-0.335133	0.382769	-0.875551	0.381274	0.584353
CXCL2	912.247	1.45123	0.371062	3.911	9.19143e-05	0.00279713
COL4A4	82.6234	1.04017	0.393852	2.64101	0.00826594	0.0541813
TCF7	290.047	-0.384714	0.394719	-0.974653	0.329732	0.534372
OSTM1	1344.29	0.21322	0.148093	1.43978	0.149931	0.33063
CDH7	1.02191	-1.45288	0.770365	-1.88596	0.0593001	0.188337
IMPG2	233.323	0.0902489	0.182407	0.494765	0.620766	0.777489
PCNP	1880.51	0.0106258	0.066586	0.15958	0.873212	0.933881
EXD2	510.727	-0.321085	0.189944	-1.69042	0.0909481	0.242691
ARG2	120.54	-0.557888	0.299946	-1.85996	0.0628908	0.19482
MEF2C	3683.15	-0.166547	0.207876	-0.801181	0.423027	0.623092
CACNA1S	1.06964	0.334593	0.750442	0.445861	0.655697	0.801574
UBA5	1196.64	-0.0868843	0.102743	-0.845648	0.397749	0.599892
STK17B	5975.39	0.566873	0.203472	2.78601	0.00533619	0.0410634
CDC14B	48.3843	0.0543933	0.343434	0.158381	0.874157	0.934352
ZNF510	769.237	-0.363183	0.0983071	-3.69437	0.000220432	0.00512234
LRP2	30.0258	-0.754022	0.419284	-1.79836	0.0721203	0.21175
ZNF506	1578.6	0.0479866	0.138958	0.345331	0.729846	0.850324
JMJD4	300.583	-0.259802	0.0994403	-2.61264	0.00898463	0.0572589
DUSP12	512.741	0.144379	0.0725087	1.99119	0.0464603	0.161413
AACS	519.633	-0.454047	0.129002	-3.5197	0.00043204	0.00803038
KIAA0141	1485.94	0.158735	0.0828724	1.91542	0.055439	0.180648
CADPS2	4.11343	0.255042	0.533563	0.477999	0.632651	0.78632
PCDHB4	2.35134	-1.43913	0.881816	-1.63201	0.102677	0.261722
PCDHA6	2.05363	-0.398607	1.17607	-0.33893	0.734662	0.852665
PCDHGA2	8.89039	-0.737813	0.524125	-1.4077	0.159218	0.34353
HSPB11	537.594	0.0213499	0.0857061	0.249106	0.803279	0.894665
PHLPP1	1473.91	-0.00502047	0.174786	-0.0287236	0.977085	0.988398
ATP8B1	52.8776	0.006736	0.57654	0.0116835	0.990678	0.99474
IL12RB2	764.287	-1.6683	0.502429	-3.32047	0.000898659	0.01318
SMARCD3	770.647	0.581267	0.418201	1.38992	0.164553	0.351063
WDR70	4261.15	0.135866	0.0507996	2.67454	0.00748312	0.0513142
FYB1	16131.7	0.606538	0.196765	3.08256	0.00205231	0.0222836
MPP4	13.4333	0.449476	0.356178	1.26194	0.206969	0.403809
STRADB	824.613	-0.0967063	0.176535	-0.547802	0.583828	0.74972
BZW1	2708.61	0.323935	0.10048	3.22387	0.00126473	0.0161938
C1QTNF3	46.9417	-0.388974	0.224371	-1.73362	0.0829852	0.229747
ME2	2626	0.215739	0.0952296	2.26546	0.0234846	0.104452
C5orf22	576.517	-0.0639386	0.0612527	-1.04385	0.296555	0.500005
CCNT2	3687.56	0.221723	0.072891	3.04185	0.00235132	0.0243643
FAM135A	1098.96	0.0945332	0.177426	0.532802	0.59417	0.758495
COL19A1	102.33	-0.244363	0.419781	-0.582119	0.560487	0.732936
EPB41L3	970.714	0.0236552	0.54031	0.0437809	0.965079	0.982852
COBLL1	389.791	0.0717741	0.362375	0.198066	0.842994	0.917311
DLG3	89.6833	-0.61499	0.390885	-1.57333	0.115643	0.280046
TRAF5	1022.08	-0.0496276	0.235608	-0.210637	0.833171	0.911975
MRPL22	480.127	0.123596	0.0919794	1.34374	0.179033	0.368799
GEMIN5	1115.68	-0.113442	0.134741	-0.841927	0.399829	0.601919
NFE2L1	2601.97	-0.0319216	0.090779	-0.351641	0.725108	0.847359
SEMA5B	1.2193	-2.73138	0.887638	-3.07713	0.00209003	0.0225504
GSK3B	2093.58	0.1459	0.0670213	2.17692	0.0294868	0.12052
ITGB5	215.927	-0.207903	0.461884	-0.450119	0.652624	0.799748
ERC1	4306.98	0.188055	0.0754687	2.49183	0.0127086	0.0709328
XPO1	7586.83	-0.192819	0.0653413	-2.95094	0.00316805	0.0292693
RNF13	2252.39	0.442295	0.125568	3.52237	0.000427714	0.00800873
PALB2	1748.98	-0.0916422	0.0962473	-0.952154	0.341019	0.544903
DOPEY1	2547.03	-0.256772	0.0831461	-3.08821	0.00201369	0.0220623
LYRM2	151.528	-0.094145	0.0732266	-1.28567	0.198559	0.394132
BCKDHB	1486.02	-0.0286265	0.17066	-0.167741	0.866787	0.930342
KAT6A	7184.35	0.140992	0.0903423	1.56064	0.118609	0.28426
ZCCHC6	7334.92	0.585617	0.146295	4.00298	6.25503e-05	0.00210718
ULK2	931.374	0.330824	0.207036	1.59791	0.110063	0.272273
TNPO1	4336.56	-0.132104	0.082535	-1.60058	0.109471	0.271504
PLOD1	4812.78	0.0117986	0.18431	0.064015	0.948958	0.974612
P2RX5	357.728	0.542519	0.300557	1.80505	0.0710674	0.209532
ITGAE	755.438	-0.792578	0.288216	-2.74995	0.00596047	0.044171
DIS3	3036.73	0.142024	0.0648383	2.19043	0.0284932	0.118019
PIBF1	1573.7	0.0489913	0.0923126	0.530711	0.595619	0.759591
TDRD3	930.053	0.0210602	0.0645388	0.326319	0.744183	0.857999
NUFIP1	416.175	0.0101023	0.0906035	0.1115	0.91122	0.955441
PDS5B	4942.44	0.140132	0.0614261	2.2813	0.0225305	0.102182
OXCT1	1806.76	-0.820113	0.138737	-5.91126	3.39493e-09	9.35364e-07
RRAGB	647.858	0.212807	0.120363	1.76805	0.0770532	0.220471
CYLD	7876.15	0.090693	0.12572	0.721391	0.470669	0.6615
SLC27A5	50.7056	-0.350419	0.187309	-1.87081	0.0613716	0.192382
ZNF324	289.773	-0.0719668	0.0979083	-0.735043	0.462313	0.654227
ZNF671	416.661	-0.218814	0.133897	-1.6342	0.102217	0.260866
ZNF416	249.337	-0.187093	0.147263	-1.27047	0.203918	0.400452
ZNF586	1507.59	0.088637	0.126403	0.701226	0.483162	0.671595
ZNF446	141.128	-0.242682	0.101847	-2.38282	0.0171806	0.086002
ZNF264	2118.39	-0.0299996	0.105348	-0.284767	0.775823	0.87745
RPS5	14390.3	-0.0581823	0.136736	-0.425509	0.670466	0.811633
FAT1	136.021	-3.73851	0.677384	-5.51904	3.40865e-08	6.26097e-06
CHMP2B	847.824	0.197127	0.116452	1.69278	0.0904979	0.241782
SMAP2	6472.19	0.532438	0.191445	2.78115	0.00541674	0.0415252
PPIE	1015.11	-0.107373	0.0751018	-1.4297	0.152804	0.335125
ZMPSTE24	946.077	0.166497	0.0748761	2.22363	0.0261736	0.111865
STARD7	2937.31	0.0782604	0.0786478	0.995073	0.319701	0.52531
NOA1	1996.13	-0.00227022	0.0828339	-0.0274069	0.978135	0.988936
REST	3296.74	0.143535	0.0971966	1.47675	0.139743	0.316422
HAL	3352.89	-0.173856	0.320449	-0.542537	0.587449	0.752632
SSH1	2506.27	0.144587	0.0860775	1.67973	0.0930095	0.246064
GSTP1	4805.78	-0.324859	0.11573	-2.80703	0.00499998	0.0393194
APLP2	29503.5	0.292295	0.184793	1.58174	0.113709	0.277421
FAM234B	280.2	-0.0339622	0.143522	-0.236634	0.81294	0.900033
WBP11	3204.53	0.217252	0.0891743	2.43627	0.0148398	0.0783315
EIF3I	3128.6	0.0334212	0.0577886	0.578336	0.563038	0.734912
COL16A1	3.42157	0.113309	0.602982	0.187914	0.850944	0.921715
TXLNA	1559.64	0.0198499	0.0526987	0.376668	0.70642	0.834496
APOB	5.13641	0.0646639	0.720573	0.0897396	0.928494	0.964371
NCOA1	4168.89	0.242646	0.0974224	2.49066	0.0127506	0.0710724
AGBL5	426.756	-0.398495	0.143287	-2.78109	0.00541774	0.0415252
EFR3B	6.88603	-1.01679	0.347724	-2.92413	0.00345426	0.031022
KIF3C	211.126	0.394855	0.182999	2.15769	0.0309517	0.124363
RAB10	2603.86	0.261171	0.127894	2.04209	0.0411431	0.149013
GCKR	13.7997	1.13683	0.440806	2.57897	0.00990955	0.0611313
HADHA	19823.4	0.0518049	0.0793368	0.652974	0.513773	0.697186
MAPRE3	46.464	-0.553495	0.283046	-1.9555	0.0505245	0.17028
CAD	3641.6	-0.338664	0.161355	-2.09887	0.035828	0.136189
CD59	1550.33	-0.502631	0.289905	-1.73378	0.0829573	0.229711
CD82	3097.94	0.0047279	0.197171	0.0239787	0.98087	0.99024
BCORL1	1727.48	0.0711608	0.125285	0.56799	0.570042	0.739719
ATRX	15230.7	0.0869099	0.082473	1.0538	0.291975	0.495097
FCN1	29021.8	0.799861	0.452932	1.76596	0.077402	0.220991
MYNN	1307.4	0.0586391	0.0608772	0.963237	0.335429	0.539422
MECOM	540.56	-2.02094	0.995782	-2.0295	0.0424072	0.151669
SCAMP1	763.363	-0.0997394	0.0766376	-1.30144	0.193107	0.386641
PREP	3324.74	-0.0389166	0.0563179	-0.691016	0.489555	0.676675
HACE1	2103.95	-0.305841	0.131749	-2.3214	0.0202654	0.0957952
SEH1L	1300.24	-0.0059548	0.0936253	-0.0636025	0.949287	0.974659
WDR47	1268.02	0.0844404	0.0792721	1.0652	0.286787	0.490069
WDFY1	2968.9	0.196214	0.160811	1.22015	0.222407	0.421925
OVGP1	141.757	-0.411674	0.1734	-2.37412	0.0175906	0.0872126
MAP3K4	1906.48	-0.154374	0.0588106	-2.62494	0.0086664	0.0559941
PILRA	3034.89	0.490996	0.335232	1.46465	0.143018	0.321056
IGSF9	8.45863	-0.974084	0.397776	-2.44883	0.0143322	0.0765958
ABCB1	1898.84	0.352968	0.41399	0.8526	0.393881	0.596154
ZNF213	159.516	0.0612465	0.111916	0.547254	0.584204	0.750078
AKR1B1	2033.97	-0.389417	0.168832	-2.30654	0.0210806	0.0980562
CPNE3	3390.92	0.245647	0.223498	1.0991	0.271724	0.47517
CTTN	279.433	0.417197	0.48001	0.869143	0.384769	0.588015
WNT11	10.4699	-0.599351	0.437252	-1.37072	0.170462	0.358954
MTIF2	1188.11	0.0707238	0.0715711	0.988162	0.323073	0.528293
DDHD2	1429.77	-0.158546	0.130737	-1.21271	0.225242	0.425406
TTC39A	16.4534	-1.04752	0.377273	-2.77655	0.00549385	0.0419004
EPS15	7861.85	0.142169	0.086173	1.64981	0.098982	0.25594
ORC1	1545.75	-0.330947	0.206315	-1.60408	0.108696	0.270145
MGST2	2550.97	-0.268763	0.139598	-1.92527	0.0541958	0.178215
CHERP	1251.2	-0.0393827	0.0602627	-0.653518	0.513422	0.697017
USP40	1529.05	-0.388744	0.153065	-2.53974	0.0110935	0.0652044
POMGNT1	1882.3	-0.237189	0.105484	-2.24857	0.0245397	0.107228
RAD54L	887.228	-0.591472	0.260305	-2.27223	0.0230729	0.103576
MAST2	1265.52	-0.356909	0.108767	-3.28141	0.00103288	0.014409
DNAJA1	10310.4	0.144015	0.118516	1.21515	0.224309	0.42423
B4GALT1	3891.23	0.50605	0.175033	2.89118	0.003838	0.0330054
CHMP5	1692.9	0.198839	0.0960093	2.07104	0.0383548	0.142294
NFX1	4420.81	-0.0410197	0.0543603	-0.754589	0.450496	0.645076
AQP6	0.44731	-0.0210267	1.02935	-0.0204273	0.983703	0.991478
DIMT1	644.307	-0.0154331	0.0964861	-0.159952	0.872919	0.933705
IPO11	1126.29	0.0951342	0.104289	0.912215	0.361655	0.564033
FOLH1	20.3324	-1.24982	0.875791	-1.42707	0.153559	0.335873
EIF2AK1	6709.17	0.0471745	0.112592	0.418986	0.675227	0.81423
NME8	606.891	0.197244	0.288255	0.684269	0.493805	0.6802
EPDR1	291.778	-0.253074	0.270548	-0.935411	0.349576	0.552285
SNX10	983.868	0.225573	0.239734	0.94093	0.346741	0.549606
SEPHS1	588.842	-0.242835	0.0821409	-2.95632	0.00311332	0.0290069
MRPL28	510.473	0.132663	0.0780431	1.69987	0.0891554	0.239648
HBQ1	10.997	-0.224578	0.565658	-0.397021	0.691352	0.825396
ITPKC	665.806	0.518405	0.173281	2.99171	0.00277421	0.0272806
CEACAM6	772.504	1.37108	0.857272	1.59935	0.109743	0.27187
FAT2	2.68372	-0.846208	0.610153	-1.38688	0.165479	0.352113
RBM22	2014.82	0.137165	0.0813302	1.68652	0.0916953	0.244135
TMED2	1842.93	0.101837	0.064118	1.58828	0.112223	0.275336
ERO1B	687.037	-0.102093	0.133664	-0.763801	0.444986	0.641473
ZFAND6	984.396	0.122382	0.084824	1.44277	0.149085	0.329735
TXLNG	575.454	-0.00234626	0.111675	-0.0210097	0.983238	0.991328
PPEF1	8.63668	0.456016	0.572076	0.797126	0.425378	0.625122
LAT2	1781.85	-0.128377	0.202896	-0.632723	0.526915	0.706445
HUWE1	38652.1	-0.115778	0.0556391	-2.08087	0.0374457	0.140267
ZW10	815.734	-0.0721778	0.0693199	-1.04123	0.29777	0.501506
ALG9	186.32	-0.147152	0.106648	-1.37979	0.167652	0.355363
MYBPC2	12.1591	-0.133698	0.408322	-0.327433	0.74334	0.857692
ACOX3	569.041	-0.0572332	0.0842295	-0.679491	0.496827	0.682899
MTMR2	1768.33	-0.00800082	0.135519	-0.0590386	0.952921	0.976724
PPP1R15A	25063	0.461198	0.195164	2.36313	0.0181213	0.0892131
HSD17B14	9.96049	-0.991328	0.519901	-1.90676	0.0565513	0.183036
TRIP6	164.13	-0.672974	0.260425	-2.58414	0.00976227	0.0605305
ACHE	25.1975	-0.237803	0.577391	-0.411859	0.680443	0.81809
FTL	72590	0.544674	0.212935	2.55794	0.0105294	0.0632869
SRRT	4639.55	-0.123439	0.0871617	-1.4162	0.156716	0.340246
BAX	525.18	0.0111999	0.109319	0.102451	0.918399	0.958726
NLK	1194.2	-0.148335	0.14903	-0.995342	0.31957	0.525207
PIGS	1252.55	-0.0696923	0.0765487	-0.910431	0.362595	0.565042
ADAMTS2	1511.3	1.46878	0.696955	2.10743	0.0350804	0.134306
ATXN7L3	1485.76	0.20899	0.0680157	3.07268	0.00212148	0.0227521
PGS1	1171.11	0.255168	0.0991491	2.57358	0.0100653	0.0616495
PSMC5	2157.39	-0.0400575	0.0539396	-0.742636	0.457702	0.650805
UIMC1	2374.87	-0.00526146	0.0762929	-0.0689639	0.945018	0.972543
CETP	594.032	2.88932	0.472253	6.11817	9.4656e-10	3.39639e-07
MMP2	1891.57	-1.71051	0.507364	-3.37137	0.000747944	0.0116331
LPCAT2	3077.75	0.187282	0.187001	1.0015	0.316585	0.522025
GNAO1	12.3811	-0.455342	0.48616	-0.93661	0.348959	0.551705
OGFOD1	933.683	-0.261558	0.106776	-2.44961	0.0143011	0.0765622
SH3BP2	8295.16	0.341862	0.196422	1.74045	0.0817803	0.22796
NOP14	2375.21	-0.0907055	0.0881423	-1.02908	0.303442	0.507788
ADD1	6871.5	0.0992064	0.0679345	1.46032	0.144201	0.322774
L2HGDH	213.254	-0.227298	0.166133	-1.36817	0.171259	0.359945
TXNDC16	528.201	0.0539336	0.120742	0.446683	0.655104	0.801109
C14orf166	3343.09	0.120629	0.0496689	2.42866	0.0151548	0.0793837
NID2	50.8672	-0.431212	0.42024	-1.02611	0.30484	0.508918
GMCL1	1112.63	0.12332	0.112308	1.09805	0.272183	0.47565
SF3B2	7521.46	0.0116387	0.0478719	0.243121	0.807911	0.897557
KLHL42	311.919	-0.300143	0.0978802	-3.06643	0.00216631	0.023051
GNAS	50299.8	0.068641	0.0804726	0.852974	0.393674	0.596066
DNM1L	5657.83	-0.0726298	0.0672277	-1.08036	0.279984	0.484454
PTHLH	1.38554	-1.20731	0.631976	-1.91038	0.0560849	0.182099
PHACTR3	65.8571	-2.63762	0.66189	-3.98498	6.74862e-05	0.00221549
ERGIC2	735.737	0.111918	0.0731359	1.53028	0.125947	0.29563
TFAP2C	0.612429	1.27639	1.32422	0.963881	0.335106	0.539139
AURKA	859.968	-0.202922	0.21092	-0.962081	0.336009	0.539805
CASS4	386.643	-0.169444	0.211355	-0.801705	0.422724	0.622764
PIR	39.555	-1.19754	0.383802	-3.12019	0.00180733	0.0204753
AAMDC	122.674	-0.160421	0.130221	-1.23191	0.217981	0.416706
RFX2	448.771	-0.550217	0.205864	-2.67273	0.00752371	0.0514918
METTL2A	527.614	-0.172333	0.0897537	-1.92007	0.0548492	0.179567
SULT2B1	2.04658	-1.02813	0.604094	-1.70194	0.0887674	0.239054
ALG6	1324.85	-0.0510567	0.079889	-0.639096	0.52276	0.703552
PTPN4	1105	-0.249686	0.136462	-1.82971	0.0672938	0.202459
DDX18	1797.01	-0.00517914	0.066332	-0.078079	0.937765	0.969115
KHSRP	3516.7	-0.0694132	0.0698179	-0.994204	0.320124	0.525613
GNA11	67.6176	-0.386803	0.28774	-1.34428	0.178857	0.368683
EDEM2	1971.89	0.17118	0.0679837	2.51795	0.011804	0.0676536
DNMT3B	2720.68	-1.20427	0.30201	-3.9875	6.67724e-05	0.00220135
TPX2	977.888	-0.549261	0.236211	-2.3253	0.0200562	0.0952437
PDRG1	110.358	-0.144778	0.105077	-1.37782	0.168258	0.356062
EPB41L1	42.6089	-0.422809	0.389591	-1.08526	0.277805	0.481763
DOCK9	508.72	-0.685919	0.36747	-1.8666	0.0619578	0.193075
ANKRD10	3535.25	0.166413	0.0746188	2.23018	0.0257353	0.110697
TGDS	282.869	-0.241648	0.109982	-2.19716	0.0280089	0.116671
DOCK3	257.267	-3.06763	0.445431	-6.88687	5.70324e-12	4.63133e-09
C3orf18	32.8932	-0.721487	0.203752	-3.54101	0.000398599	0.00763025
COQ9	1482.15	-0.143924	0.0900109	-1.59896	0.10983	0.271914
TMEM40	17.2645	0.504786	0.680415	0.74188	0.45816	0.651276
KIF9	469.83	-0.245634	0.180493	-1.36091	0.173542	0.362374
ARHGAP28	1.04168	-1.98752	1.023	-1.94284	0.0520357	0.17363
CRLS1	630.632	0.0505774	0.114722	0.440869	0.659308	0.803987
PPP1R13B	76.9297	-0.229074	0.284883	-0.804101	0.421339	0.621673
ATRN	2734.59	-0.073209	0.0953529	-0.767769	0.442624	0.639419
SMOX	259.99	-0.0396495	0.256569	-0.154537	0.877186	0.935093
SIGLEC1	387.713	0.415717	0.587006	0.708199	0.478822	0.668513
FKBP1A	1713.51	0.317989	0.122022	2.60599	0.0091608	0.0581118
NSFL1C	1749.53	0.12346	0.0738043	1.67281	0.0943653	0.248243
SLC4A11	73.1447	-0.452231	0.339574	-1.33176	0.182939	0.3739
C20orf194	3093.74	0.0636781	0.12303	0.51758	0.604751	0.765801
ZNF343	156.318	-0.227294	0.107426	-2.11582	0.0343605	0.132707
EBF4	16.4037	-2.17244	0.424284	-5.12025	3.05129e-07	3.85888e-05
CPXM1	1476.34	-0.141512	0.335673	-0.421576	0.673334	0.813126
MAVS	1493.1	0.0818072	0.10017	0.816681	0.414111	0.614948
LZTS3	11.4688	-0.198293	0.304788	-0.650594	0.515309	0.698287
F11	3.14509	0.117953	0.502373	0.234791	0.814371	0.90097
XRN2	10442.5	0.312527	0.0717153	4.35788	1.31326e-05	0.000673163
KIZ	820.143	0.270077	0.108824	2.48177	0.0130732	0.0721852
DYNLL1	3399.44	-0.203757	0.106737	-1.90895	0.0562679	0.182501
TESC	1420.87	0.682885	0.262344	2.60301	0.0092409	0.058478
SNX5	4207.85	0.117565	0.0957764	1.22749	0.219639	0.418526
RPL6	10661.3	0.163753	0.0891001	1.83786	0.0660834	0.200672
SIRPG	87.264	-0.469115	0.373876	-1.25474	0.209575	0.406222
MAPKAPK5	2422.59	0.0186812	0.0560214	0.333465	0.738783	0.855051
P2RX7	1629.66	0.135989	0.256192	0.53081	0.59555	0.759591
ESF1	1074.8	-0.0754147	0.0762201	-0.989433	0.322452	0.527732
RBBP9	39.6103	-0.207584	0.136838	-1.51701	0.129264	0.300137
ANAPC5	3357.78	-0.108927	0.0684479	-1.59138	0.111523	0.274171
SLC23A2	748.057	-0.0386568	0.126756	-0.304971	0.760388	0.867369
SLC8B1	1503.94	-0.0963261	0.124841	-0.77159	0.440357	0.638246
TMEM230	514.122	-0.00593134	0.0719911	-0.0823899	0.934337	0.967314
DZANK1	223.907	-0.486069	0.133679	-3.63609	0.000276805	0.00589079
KDM2B	3475.34	-0.15079	0.0886663	-1.70064	0.0890102	0.239466
CFAP61	4.05219	-0.441265	0.397352	-1.11051	0.266778	0.469606
TASP1	763.605	-0.30196	0.146175	-2.06575	0.0388521	0.143478
OAS1	2063.49	0.445563	0.296836	1.50104	0.133346	0.306707
GCN1	6146.56	-0.110285	0.0777659	-1.41817	0.156142	0.339659
RPLP0	35477.1	-0.0362819	0.121578	-0.298426	0.765378	0.870684
PXN	1916.83	0.607153	0.229395	2.64675	0.00812685	0.0537093
SIRT4	23.5196	-0.389502	0.20839	-1.8691	0.0616092	0.192526
RPH3A	23.4692	0.31927	0.58014	0.550332	0.582092	0.748487
KIF16B	1495.64	-0.424114	0.253071	-1.67587	0.0937641	0.247339
TRMT6	1863.6	0.407428	0.146934	2.77287	0.00555644	0.0421072
CHGB	16.2655	-2.07574	0.474096	-4.37831	1.19601e-05	0.000634016
PEBP1	2194.08	-0.169211	0.139428	-1.21361	0.224897	0.424977
BRAP	963.637	0.0627175	0.0668779	0.937791	0.348352	0.55114
ERP29	2200.37	0.0696738	0.107356	0.648998	0.51634	0.698881
FUS	32469	0.143178	0.0883754	1.62012	0.105207	0.265888
IGBP1	1387.08	0.173558	0.0653843	2.65443	0.00794431	0.0531308
FXYD5	13895.1	0.267986	0.114449	2.34154	0.0192044	0.0926081
ZNF302	744.657	-0.243292	0.125344	-1.94099	0.0522591	0.173998
GRAMD1A	2635.91	0.494946	0.12181	4.06326	4.83911e-05	0.00175674
FXYD3	1.51164	-0.426766	0.8731	-0.488794	0.624987	0.780482
HEPH	9.63075	-1.76099	0.450999	-3.90464	9.43644e-05	0.00284921
CMTM1	94.4577	0.0616872	0.19718	0.312847	0.754397	0.863981
KCNH4	24.0559	-0.10924	0.311165	-0.351067	0.725538	0.847498
GANAB	9779.88	-0.00708516	0.077982	-0.0908563	0.927607	0.963709
GMIP	2606.42	0.410238	0.136613	3.00292	0.002674	0.0267209
RBM41	434.207	-0.132785	0.0743695	-1.78547	0.0741844	0.215798
BIRC5	72.6067	-0.449533	0.27956	-1.608	0.107835	0.269178
LAG3	48.4054	-0.863212	0.365751	-2.36011	0.0182695	0.0896279
MLF2	1377.82	-0.0126407	0.0715225	-0.176737	0.859715	0.926897
ZBTB25	244.019	-0.168299	0.0994178	-1.69285	0.0904843	0.241782
NECAP1	896.58	0.370274	0.126128	2.93571	0.00332789	0.0302926
ARHGAP4	5669.32	0.0705822	0.084123	0.839036	0.401449	0.603641
ANKRD24	29.9624	-0.60955	0.245315	-2.48476	0.0129637	0.0717784
DHX32	412.429	-0.140122	0.120262	-1.16514	0.243962	0.445824
RCOR1	2167.02	0.254848	0.0918208	2.7755	0.00551173	0.0419539
GPATCH2L	2301.44	0.161397	0.071181	2.26741	0.0233649	0.10425
LTBP4	594.572	-0.681053	0.261837	-2.60105	0.00929385	0.0585917
BLVRB	778.505	0.350625	0.252785	1.38705	0.165427	0.3521
SLC9A1	1526.28	0.222244	0.136959	1.62271	0.104651	0.265047
SPTLC1	3708.84	0.108876	0.0611094	1.78165	0.0748061	0.216504
PAPOLA	9233.3	0.0820371	0.0475908	1.7238	0.0847436	0.232334
CCNK	2336.72	0.257171	0.0945525	2.71988	0.00653059	0.0468654
PCBP4	72.518	-0.364999	0.284073	-1.28488	0.198835	0.394283
RGS1	2430.16	0.41917	0.341208	1.22849	0.219264	0.418126
YPEL3	625.684	0.269464	0.118318	2.27746	0.0227588	0.102792
MRPS33	315.445	-0.106778	0.126268	-0.845646	0.39775	0.599892
NDUFB2	542.893	-0.00978003	0.096657	-0.101183	0.919405	0.959304
NUDC	4571.3	-0.071931	0.0707174	-1.01716	0.309077	0.513708
MAEA	839.095	0.00135904	0.0874558	0.0155397	0.987602	0.993331
ICAM1	1555	1.52399	0.338915	4.49666	6.90283e-06	0.000425132
STRN4	3637.65	0.180911	0.0992012	1.82368	0.0682007	0.204091
IRAK3	7633	0.577601	0.176386	3.27465	0.00105795	0.0145612
LYZ	262665	0.231988	0.360992	0.642641	0.520457	0.701622
MUL1	279.597	0.123365	0.0774886	1.59204	0.111375	0.274024
TFAP4	312.855	-0.129408	0.143924	-0.899139	0.368578	0.570849
PDCD7	483.283	-0.157471	0.0854313	-1.84325	0.0652928	0.199209
SPG21	5628.48	0.222967	0.124238	1.79467	0.0727057	0.213144
DNAJB11	1172.45	0.119133	0.084192	1.41502	0.157063	0.340641
P3H2	48.3569	-1.54869	0.490597	-3.15673	0.00159546	0.0188569
CHRD	1.10719	-0.208695	0.598228	-0.348856	0.727198	0.848388
FLT3LG	54.7625	0.121955	0.172129	0.708512	0.478627	0.668363
GNPTG	2932.6	0.186056	0.0866635	2.14688	0.0318028	0.126425
ZNF268	465.772	-0.149817	0.11008	-1.36098	0.173519	0.362374
GOLGA3	2225.27	0.102898	0.0635296	1.61969	0.105298	0.266019
PABPC4	5544	0.392519	0.101969	3.84939	0.000118415	0.00334007
CD209	63.1304	-0.00088725	0.558323	-0.00158914	0.998732	0.99938
CERS4	192.713	0.319998	0.362532	0.882674	0.377413	0.580419
MCOLN1	1712.86	0.189127	0.180405	1.04835	0.294478	0.497916
USP48	5115	-0.218754	0.0661765	-3.30561	0.000947699	0.0136091
EFNB1	239.801	-0.0276216	0.269485	-0.102498	0.918362	0.958726
PDPR	2807.87	-0.0599632	0.105201	-0.569989	0.568685	0.738738
AARS	6031.96	-0.304556	0.123078	-2.47449	0.0133427	0.0731051
GLG1	7857.44	0.0121706	0.114111	0.106656	0.915062	0.957031
KIF4A	792.249	-0.532202	0.26527	-2.00627	0.0448275	0.157657
TNRC6A	4050.25	-0.12545	0.0597695	-2.0989	0.0358256	0.136189
PLEKHG2	2705.91	0.999077	0.305424	3.27112	0.00107122	0.0146915
DLL3	8.62034	-0.0847403	0.430552	-0.196818	0.84397	0.918053
NAT14	35.1297	-0.00936511	0.243607	-0.0384435	0.969334	0.98465
PITPNM2	556.627	-0.00324317	0.244437	-0.0132679	0.989414	0.994374
EXOC1	2644.81	-0.101686	0.0883366	-1.15112	0.249684	0.451785
RBM27	528.113	0.000990959	0.0795119	0.012463	0.990056	0.994483
POU4F3	2.16675	0.195264	0.396746	0.492164	0.622603	0.778961
OSBPL8	8831.74	0.196637	0.118465	1.65988	0.0969396	0.252905
NLRC4	686.897	0.532447	0.355221	1.49892	0.133895	0.307283
PUS7	516.796	0.0235482	0.182807	0.128815	0.897504	0.946863
LAMB4	1.55738	1.56326	0.768137	2.03513	0.0418379	0.1504
NRCAM	14.7228	2.47608	0.477904	5.18112	2.20552e-07	2.95904e-05
LAMB1	16.2245	-0.508846	0.584604	-0.870412	0.384075	0.587304
SLC26A4	29.4111	0.430769	0.24456	1.7614	0.07817	0.222111
SLC26A3	0.714701	-0.546785	0.979331	-0.558325	0.576623	0.744261
DLD	5293.94	0.114062	0.0735904	1.54996	0.121151	0.288108
WDR7	3014.97	0.132664	0.0913258	1.45265	0.146322	0.325772
TXNL1	1974.32	0.168509	0.0661921	2.54576	0.0109041	0.0646576
IL5RA	187.265	3.98029	0.526428	7.56094	4.00168e-14	6.1742e-11
CMTM6	1500.4	0.582801	0.133089	4.37902	1.19211e-05	0.000634016
ITGA6	5544.58	0.0626885	0.275345	0.227672	0.819901	0.903793
RAPGEF4	44.3132	-0.485594	0.386046	-1.25787	0.20844	0.405347
MAP3K20	1250.3	0.0614985	0.278631	0.220717	0.825313	0.906663
SMPX	0.548899	0.572074	1.41389	0.40461	0.685764	0.821321
FH	2101.4	-0.0862605	0.0950814	-0.907227	0.364287	0.566617
SEL1L3	2545.42	-0.917818	0.251393	-3.65093	0.000261294	0.00570228
TF	104.427	-0.814481	0.321913	-2.53013	0.0114021	0.0661414
CDV3	2573.11	0.302082	0.0911167	3.31533	0.000915357	0.0133372
MYO15A	131.407	-0.103611	0.227865	-0.454705	0.649322	0.797515
ALKBH5	1175.04	0.170921	0.0755014	2.26381	0.0235858	0.104771
NLRP1	5392.94	0.45191	0.24605	1.83666	0.0662602	0.200901
PITPNM3	54.1021	-0.217196	0.268724	-0.808251	0.418946	0.619564
SPAG7	1299.04	0.267269	0.0846698	3.15661	0.00159616	0.0188569
ORC6	581.094	-0.259536	0.183334	-1.41564	0.15688	0.340372
ZFHX4	1.79865	0.148079	0.95732	0.154681	0.877073	0.935093
ZC3HC1	398.585	-0.211709	0.100784	-2.10062	0.0356744	0.135739
ESR1	68.1768	-0.0725016	0.436011	-0.166284	0.867933	0.931054
RGS17	0.656237	-1.41606	0.892473	-1.58667	0.112589	0.275767
ANGPT2	57.4809	-2.33358	0.706131	-3.30474	0.000950631	0.0136091
TMEM101	99.4453	0.0572669	0.0911017	0.628604	0.529608	0.708824
CD200	394.179	0.686708	0.424339	1.6183	0.105598	0.266395
CCDC80	11.8624	-0.91652	0.492796	-1.85984	0.0629085	0.19482
CMA1	0.603619	-1.36488	0.88343	-1.54498	0.12235	0.290065
PSME1	10187.1	0.153485	0.0887477	1.72945	0.0837286	0.230935
PPP2R3C	1240.16	0.30798	0.086471	3.56166	0.00036852	0.00722476
HAUS4	524.181	0.033949	0.124225	0.273286	0.784633	0.882562
JPH4	54.2237	-0.234481	0.317046	-0.739581	0.459554	0.652118
MYH7	2.20722	0.115999	0.802401	0.144565	0.885055	0.939815
CEBPE	150.335	0.59314	0.452378	1.31116	0.189804	0.382706
SLC7A8	27.4064	-0.485206	0.374715	-1.29487	0.195366	0.39005
OSGEP	1848.42	-0.0681722	0.0641695	-1.06238	0.288064	0.49111
SLC22A17	32.7666	-1.835	0.490162	-3.74365	0.000181363	0.00447677
RNF31	1383.62	0.129793	0.0671597	1.9326	0.0532849	0.176164
SCFD1	3928.92	0.250312	0.0873354	2.8661	0.00415558	0.0348081
G2E3	1120.22	-0.0675052	0.0703092	-0.960118	0.336996	0.540746
HECTD1	11930.5	0.000627424	0.0555854	0.0112876	0.990994	0.994878
HNRNPC	19661	0.0204867	0.0587493	0.348713	0.727304	0.848426
RPGRIP1	92.7104	0.747232	0.437958	1.70617	0.0879763	0.237846
SUPT16H	5223.04	-0.104256	0.0848658	-1.22848	0.219266	0.418126
TOX4	2077.82	0.194264	0.0687308	2.82645	0.00470669	0.0377637
GEMIN2	221.42	-0.156797	0.120068	-1.30591	0.191585	0.385083
TGM1	149.412	-0.297372	0.195589	-1.52039	0.128412	0.298966
TINF2	7133.44	0.23826	0.0727719	3.27406	0.00106013	0.0145652
DAZL	2.26462	-1.71211	0.669072	-2.55894	0.0104993	0.0632421
TBL1Y	12.3584	2.03303	1.1569	1.75731	0.0788649	0.223215
SEMA6A	19.5619	0.932403	0.597261	1.56113	0.118493	0.284106
TRPM7	5340.72	0.0800971	0.0575412	1.392	0.163924	0.350229
TYRO3	33.3238	-0.650944	0.332985	-1.95487	0.0505981	0.170454
WDR76	522.159	-0.416616	0.190696	-2.18471	0.0289099	0.119018
CAPN3	395.362	0.547215	0.21398	2.55732	0.0105483	0.0633313
SNAP23	2669.74	0.298588	0.0856705	3.48531	0.000491576	0.00870784
TBX15	9.09472	0.29874	0.542749	0.55042	0.582032	0.748472
PHGDH	1201.38	-1.60572	0.334433	-4.80133	1.57615e-06	0.000140569
COL9A3	104.393	-0.321488	0.299215	-1.07444	0.282626	0.486569
EZR	7099.06	0.208471	0.157108	1.32693	0.184532	0.375911
MYL6	11454.4	0.3545	0.119178	2.97453	0.00293434	0.0281379
AGO1	2579.14	0.193685	0.0976819	1.98281	0.0473886	0.16346
TEKT2	135.162	-0.283149	0.289379	-0.978472	0.327841	0.532953
CLSPN	1395.33	-0.575363	0.233469	-2.46441	0.013724	0.074559
RFFL	997.91	0.275359	0.0834369	3.30021	0.000966139	0.0137135
UNC13D	11234.2	0.106609	0.0945099	1.12802	0.259311	0.461892
MFSD11	833.643	0.0772465	0.0713028	1.08336	0.278649	0.482824
DPYSL2	4089.41	0.143834	0.290022	0.495941	0.619936	0.777073
TGFB2	5.56222	-0.156034	0.41333	-0.377506	0.705798	0.834208
GPATCH2	880.119	-0.0734393	0.0965735	-0.760449	0.446986	0.642918
NUP50	2653.82	0.0716494	0.0977348	0.7331	0.463497	0.655181
CDC45	565.508	-0.484468	0.258521	-1.874	0.0609302	0.191621
COMT	1736.73	0.0781993	0.093455	0.836759	0.402728	0.604787
ADA2	5036.15	0.479205	0.318741	1.50343	0.132728	0.305742
VNN3	354.723	1.22319	0.444498	2.75185	0.005926	0.0440638
ECHDC1	1624.59	0.0656849	0.129982	0.505338	0.613322	0.771666
LRRFIP2	2739.85	0.275946	0.0965477	2.85813	0.00426149	0.0354449
SEC22C	629.541	-0.0499098	0.077061	-0.647666	0.517201	0.699205
XYLB	184.447	-0.48383	0.231	-2.0945	0.0362152	0.137154
HDAC6	2464.81	-0.0282482	0.0904203	-0.312409	0.754729	0.863981
CDC6	481.377	-0.393925	0.24562	-1.6038	0.108759	0.270259
UPRT	496.278	0.0791677	0.0686105	1.15387	0.248553	0.450456
CDC23	1198.64	-0.041944	0.104389	-0.401803	0.687829	0.822548
AAAS	3665.41	-0.196373	0.0660508	-2.97306	0.0029485	0.0281944
CBX5	840.985	-0.329932	0.138106	-2.38897	0.0168958	0.0850911
FMO2	1.2144	0.781835	1.36223	0.573939	0.566009	0.736896
SUCO	3779.61	0.244689	0.117862	2.07607	0.0378876	0.141302
MSH2	3010.68	-0.191362	0.169833	-1.12676	0.259842	0.462411
MAP3K1	21210.1	0.396645	0.16359	2.42462	0.0153244	0.0800432
DHPS	1799.57	-0.0449745	0.0726648	-0.618931	0.535962	0.713179
HOOK2	460.642	-0.189186	0.100764	-1.87752	0.0604469	0.190762
ARCN1	4637.25	0.0880956	0.0931505	0.945734	0.344284	0.547456
EPB41L4B	1.01364	-1.29064	0.741585	-1.74038	0.0817932	0.22796
TMEM38B	278.368	-0.371482	0.16706	-2.22365	0.0261721	0.111865
PSMD5	516.082	0.0600806	0.0735297	0.817093	0.413875	0.614812
PTGS1	1195.29	0.023415	0.274139	0.0854128	0.931933	0.965813
NUP188	3957.19	-0.115662	0.0823115	-1.40517	0.15997	0.344429
CRAT	420.925	-0.0732574	0.112141	-0.653263	0.513587	0.697118
SH2D3C	3157.37	0.135018	0.208306	0.648171	0.516874	0.699205
NANS	911.514	0.195482	0.0912542	2.14217	0.0321801	0.127309
TBC1D2	1659.98	0.460085	0.223272	2.06065	0.0393368	0.144764
WHRN	382.005	-0.183547	0.294784	-0.62265	0.533515	0.711584
PDE6C	0.992923	0.619595	0.776873	0.797549	0.425132	0.62482
CWF19L1	1587.31	0.180921	0.0811285	2.23006	0.0257435	0.110701
SEMA4G	17.6141	-1.38153	0.367513	-3.75912	0.00017051	0.00427771
BTAF1	10064.1	0.238954	0.0882424	2.70792	0.00677058	0.0478312
IKZF5	1075.61	0.212882	0.104464	2.03785	0.0415649	0.149853
BLNK	1169.31	-0.750998	0.350578	-2.14217	0.0321796	0.127309
TLL2	3.0242	0.632683	0.38898	1.62652	0.103839	0.263739
CYP26A1	2.77534	0.0793471	0.413523	0.191881	0.847836	0.919904
TDRD1	1.46648	-0.336837	0.519602	-0.648261	0.516816	0.699205
SORBS1	189.193	0.164804	0.336166	0.490245	0.62396	0.779859
BAMBI	102.654	-0.473228	0.407422	-1.16152	0.245431	0.447396
MYO3A	3.95624	-2.66848	0.807651	-3.30401	0.000953141	0.0136281
WAC	6271.09	0.167111	0.0665622	2.51059	0.0120528	0.0685704
CREM	131.392	0.401985	0.130004	3.0921	0.00198748	0.0218933
NUBP2	101.283	-0.185693	0.0875009	-2.12218	0.0338223	0.131447
TPSD1	568.195	1.70721	0.70869	2.40897	0.0159977	0.0823585
SMIM24	735.81	0.408715	0.375365	1.08885	0.276222	0.479982
HIVEP1	1386.54	0.0316392	0.138836	0.22789	0.819732	0.903793
TREM2	22.5866	1.33898	0.429021	3.121	0.00180237	0.0204477
CRISP3	20.8892	-4.15233	1.22003	-3.40346	0.000665378	0.0107444
FKBP5	7727.61	0.097945	0.244718	0.400237	0.688982	0.823362
SRPK1	2734.07	-0.137826	0.169992	-0.810779	0.417493	0.618245
BRPF3	736.809	0.273425	0.112157	2.43787	0.0147741	0.0781164
MRPS18A	311.756	-0.0352243	0.0687527	-0.512333	0.608418	0.768064
PGC	3.69718	-1.99394	0.570229	-3.49673	0.000471	0.00850944
TMEM14A	153.642	-0.902088	0.196206	-4.59767	4.27243e-06	0.000306601
EFHC1	2154.52	-0.206855	0.173911	-1.18943	0.23427	0.434703
NCR2	32.8542	-6.1187	1.01416	-6.03325	1.60696e-09	5.03372e-07
HSP90AB1	60900.9	-0.124321	0.129252	-0.961848	0.336126	0.539823
CDC5L	3649.08	0.071372	0.0822994	0.867224	0.385819	0.589091
ITPR3	1479.2	-0.718544	0.319936	-2.2459	0.0247103	0.107666
ZNF184	514.569	0.0186789	0.160026	0.116724	0.907079	0.952711
DSP	40.6692	-0.274956	0.460767	-0.596734	0.550685	0.724403
SIRT1	1133.72	0.237729	0.0806131	2.94901	0.00318795	0.0293477
HNRNPH3	4836.32	0.0645383	0.0717905	0.898981	0.368663	0.57088
IFT74	868.186	-0.252712	0.113507	-2.2264	0.0259876	0.111441
JAK2	5486.87	0.39532	0.152454	2.59304	0.0095132	0.059497
IL12RB1	1037.62	0.300879	0.186989	1.60908	0.1076	0.268764
ABL1	1458.87	-0.0232498	0.0869466	-0.267403	0.789159	0.885084
ACOT7	506.078	-0.85314	0.189537	-4.50118	6.7578e-06	0.000420428
SH3GLB1	3749.76	0.41071	0.0868671	4.72803	2.26711e-06	0.000187523
CDC7	506.113	-0.338865	0.167777	-2.01973	0.043411	0.154152
SYDE2	26.6555	-0.544747	0.478885	-1.13753	0.255315	0.457628
PCSK5	275.36	0.0647268	0.397883	0.162678	0.870772	0.932745
SCD	445.701	-0.809532	0.335221	-2.41492	0.0157387	0.0813507
TMED1	140.144	0.0943116	0.0799459	1.17969	0.238122	0.438581
ABLIM1	1097.98	-1.03378	0.323622	-3.1944	0.00140122	0.017248
ERMP1	3047.67	-0.757272	0.199995	-3.78645	0.000152816	0.00395498
RAB18	5483.32	0.206952	0.0845594	2.44742	0.0143884	0.0767898
NRP1	234.371	1.45542	0.516886	2.81575	0.00486639	0.0386387
PRTFDC1	36.1476	-0.837503	0.495117	-1.69153	0.0907363	0.242293
PALMD	0.783638	-1.55711	1.27849	-1.21794	0.223248	0.423035
TSPAN15	32.6178	-0.0734256	0.502886	-0.146009	0.883915	0.939365
H2AFY2	226.629	-1.35237	0.406947	-3.3232	0.000889912	0.0130766
WASHC2A	24906.8	0.320969	0.0817305	3.92716	8.59549e-05	0.00267379
MAST3	3085.22	0.444601	0.196815	2.25898	0.0238848	0.105502
MZF1	418.682	-0.20628	0.112698	-1.83037	0.067194	0.20225
OCEL1	110.812	0.159605	0.16574	0.962984	0.335555	0.539525
MYO9B	15675.7	0.270955	0.116912	2.31759	0.0204714	0.0963951
KCNK6	123.825	0.395059	0.261933	1.50825	0.131492	0.303938
CATSPERG	322.102	-0.149642	0.15318	-0.976905	0.328616	0.533475
PSMD8	2918.41	-0.00293839	0.0712506	-0.0412402	0.967104	0.983551
FBXL19	295.848	-0.108467	0.115306	-0.940692	0.346863	0.54963
STX1B	26.386	-0.532474	0.251288	-2.11898	0.0340925	0.132098
HSD3B7	173.752	-0.248162	0.290905	-0.853068	0.393621	0.596066
SETD1A	1922.02	0.00104425	0.0796092	0.0131172	0.989534	0.994374
BCL7C	213.122	0.0960635	0.0818484	1.17368	0.240525	0.441593
CIRBP	7014.78	-0.0159641	0.0879134	-0.181589	0.855905	0.925032
ATP5D	291.497	-0.0374725	0.0935964	-0.400363	0.688889	0.823362
CBARP	1.15016	-0.968711	0.649603	-1.49124	0.1359	0.310648
IGFALS	15.344	-0.293781	0.262959	-1.11721	0.263904	0.466785
HNRNPM	8512.59	0.0282311	0.0645771	0.437169	0.661988	0.805633
NDUFB7	506.368	0.105541	0.0714608	1.47691	0.139701	0.316373
TECR	4162.47	-0.192872	0.0821754	-2.34707	0.0189215	0.0918048
TIMM13	331.345	-0.114262	0.108496	-1.05314	0.292275	0.495428
CDC34	735.304	0.173694	0.0941513	1.84484	0.0650611	0.198778
MTAP	427.985	-0.100891	0.14454	-0.698015	0.485168	0.673231
MISP	2.06307	0.251014	0.637769	0.393581	0.693891	0.827173
CEP170B	58.6406	-0.850425	0.372231	-2.28467	0.0223323	0.101762
POLR2E	1489.17	0.10741	0.071177	1.50906	0.131284	0.303639
POLRMT	623.386	-0.176946	0.087198	-2.02925	0.0424333	0.151692
HCN2	43.2549	0.318535	0.275611	1.15574	0.247787	0.449778
IZUMO4	84.4941	0.109733	0.207874	0.527883	0.59758	0.760669
GADD45B	999.378	0.850749	0.266536	3.19187	0.00141356	0.0172881
PALM	81.3526	1.04096	0.440083	2.36537	0.0180122	0.0888176
MKNK2	4297.03	0.495136	0.134689	3.67613	0.000236795	0.00535705
ARVCF	84.952	-0.507072	0.268729	-1.88693	0.0591704	0.188119
TRMT2A	510.086	-0.0272216	0.0699886	-0.388943	0.697319	0.829077
RANBP1	1309.23	-0.0647514	0.118909	-0.544545	0.586066	0.751531
ZDHHC8	607.766	-0.118439	0.107022	-1.10668	0.268434	0.471234
KLHL22	348.09	-0.277894	0.105359	-2.63759	0.00834984	0.0544965
MED15	4189.48	0.156464	0.088454	1.76888	0.0769145	0.220251
SERPIND1	2.03609	0.706267	0.894681	0.789407	0.429874	0.628992
SNAP29	1801.66	0.168847	0.0993851	1.69892	0.089334	0.240044
CRKL	1431.04	0.0273479	0.0605817	0.451422	0.651685	0.799014
LZTR1	1450.44	-0.238297	0.0993608	-2.3983	0.0164715	0.0835984
CECR2	46.9153	1.03265	0.52215	1.97768	0.0479645	0.164655
P2RX6	18.2851	-0.653856	0.403749	-1.61946	0.105348	0.266058
BCL2L13	1680.53	-0.0238062	0.0936057	-0.254324	0.799245	0.891997
OSM	88.3945	0.290915	0.24728	1.17646	0.239412	0.440324
CABIN1	10099.8	-0.277877	0.0957027	-2.90355	0.00368962	0.0322716
TBC1D10A	86.075	0.235339	0.148026	1.58985	0.111868	0.274842
SUSD2	48.276	-0.214158	0.238873	-0.896535	0.369967	0.572425
SF3A1	6405.35	0.0165115	0.0422975	0.390366	0.696266	0.828585
GGT5	214.259	-0.131714	0.464205	-0.28374	0.77661	0.877889
RNF215	146.53	-0.0339026	0.12924	-0.262323	0.793072	0.888234
SEC14L2	31.3616	-0.088826	0.375907	-0.236298	0.813202	0.900193
SPECC1L	80.8673	-0.146301	0.148554	-0.984833	0.324706	0.529755
PPIL2	2594.18	-0.0254119	0.0545293	-0.466022	0.6412	0.792269
UPB1	187.469	1.09035	0.378588	2.88003	0.00397631	0.0338206
YPEL1	136.295	-0.264569	0.206171	-1.28325	0.199404	0.394892
SNRPD3	904.383	0.030026	0.0696856	0.430878	0.666557	0.808777
PES1	1996.38	-0.0113738	0.0718073	-0.158393	0.874147	0.934352
MAPK1	2233.99	0.298623	0.103094	2.89662	0.0037721	0.0327148
GGT1	1328.04	0.302277	0.310288	0.974182	0.329966	0.534602
PRODH	0.828787	-0.858357	1.03966	-0.825616	0.409022	0.610152
PPM1F	762.548	0.25765	0.160355	1.60675	0.10811	0.269427
SLC35E4	12.8987	0.295348	0.285919	1.03298	0.301615	0.505663
TOP3B	984.357	-0.0926214	0.068437	-1.35338	0.175934	0.365249
CRYBB3	1.11829	-1.25752	0.736042	-1.70849	0.0875461	0.237098
CYTH4	5503.83	0.139801	0.206862	0.675819	0.499156	0.684819
ESS2	443.354	0.0473476	0.0837312	0.565471	0.571753	0.740831
MFNG	712.134	0.231109	0.098285	2.35141	0.0187023	0.0910562
CARD10	19.5141	-1.37552	0.520117	-2.64464	0.00817773	0.0539437
LRP5L	481.485	0.349682	0.170462	2.05138	0.0402297	0.146982
SLC25A1	770.059	0.192792	0.128062	1.50545	0.132208	0.30494
GRK3	3333.19	0.380688	0.150264	2.53347	0.0112941	0.0658718
LGALS2	1322.54	-0.287725	0.483812	-0.594704	0.552041	0.725198
GGA1	1467.85	0.262678	0.113848	2.30726	0.0210401	0.0979588
HIRA	472.276	-0.0464365	0.0539765	-0.86031	0.389618	0.592025
SH3BP1	5471.4	0.175529	0.14876	1.17994	0.238023	0.43845
SEZ6L	179.541	-0.720286	0.443624	-1.62364	0.104452	0.264785
LGALS1	2972.49	-0.242768	0.25567	-0.949538	0.342347	0.545894
HPS4	2843.94	0.156817	0.136433	1.14941	0.250389	0.452507
PIK3IP1	552.878	0.40502	0.23066	1.75591	0.0791031	0.223224
SRRD	475.055	0.164445	0.0633126	2.59735	0.00939466	0.0589468
PATZ1	474.086	-0.0724485	0.117662	-0.615731	0.538072	0.714881
TRIOBP	4508.35	0.317496	0.124778	2.54449	0.0109437	0.0646964
TFIP11	2112.83	0.135272	0.083879	1.6127	0.106809	0.267524
GCAT	126.857	-0.134374	0.259696	-0.517427	0.604858	0.765801
CRYBB1	26.8437	-0.549546	0.282051	-1.94839	0.0513683	0.172229
ANKRD54	224.515	-0.193525	0.0941551	-2.05539	0.0398415	0.145909
EIF3L	7381.76	0.135845	0.0848017	1.60192	0.109174	0.270986
SNU13	680.408	0.0318764	0.052286	0.609656	0.54209	0.718055
MICALL1	622.583	-0.0331784	0.120569	-0.275182	0.783177	0.881671
POLR2F	3.66948	0.172495	0.394111	0.43768	0.661618	0.80531
CCDC134	611.257	-0.173078	0.0849729	-2.03687	0.0416635	0.149983
DEPDC5	3528.52	0.113492	0.0938279	1.20958	0.22644	0.426431
PICK1	2365.49	0.252088	0.156297	1.61288	0.106771	0.267524
TTC28	890.438	-0.504103	0.274522	-1.83629	0.0663143	0.201008
SLC16A8	0.61982	0.373145	1.02301	0.364753	0.715296	0.840192
CENPM	65.738	-0.576557	0.275499	-2.09277	0.0363693	0.137561
2021-09-03	16.628	-2.21075	0.598978	-3.69087	0.000223485	0.00515418
SLC5A1	2.58114	0.149038	0.465022	0.320496	0.748593	0.86053
SLC5A4	4.31614	0.496927	0.536604	0.92606	0.354415	0.557475
KDELR3	7.91743	-1.07232	0.427912	-2.50594	0.0122127	0.0691485
DDX17	27400.1	-0.0279228	0.0839344	-0.332674	0.73938	0.855415
DMC1	217.092	0.269767	0.325596	0.828532	0.407369	0.608859
HSCB	178.295	-0.0345488	0.0946543	-0.365	0.715111	0.840136
CBY1	139.775	-0.444924	0.154703	-2.87599	0.00402767	0.0341257
TOMM22	823.65	0.090802	0.067503	1.34515	0.178575	0.368397
RSPH14	5.50926	-0.00702656	0.399551	-0.0175862	0.985969	0.99265
XBP1	1774.79	-0.00615045	0.125828	-0.0488797	0.961015	0.980655
RTCB	1986.98	0.0824104	0.0682626	1.20726	0.227334	0.427383
JOSD1	799.447	0.295682	0.0917522	3.22261	0.00127027	0.0162328
FBXO7	8148.84	0.190129	0.0975454	1.94914	0.0512791	0.172072
GTPBP1	2263.37	0.342671	0.119094	2.87732	0.00401068	0.0340191
POLDIP3	1919.87	0.183618	0.0546728	3.35849	0.000783687	0.0119363
RAB36	14.3372	0.284483	0.357365	0.796058	0.425999	0.62562
TIMP3	116.713	-1.06876	0.523659	-2.04095	0.0412554	0.149177
PPP6R2	2381.65	0.0536757	0.0783785	0.684827	0.493453	0.679837
SBF1	3182.85	-0.106695	0.0928294	-1.14936	0.250406	0.452507
SUN2	6356.28	0.350281	0.123709	2.8315	0.00463298	0.0373471
[truncated: 13,430 more rows]

## Sheet: Cluster 1 vs 2
gene	baseMean	log2FoldChange	lfcSE	stat	pvalue	padj
TSPAN6	7.0672	1.24114	0.536309	2.31422	0.0206559	0.104801
DPM1	3825.34	-0.142587	0.0857093	-1.66361	0.0961904	0.262424
SCYL3	425.222	0.24085	0.148488	1.62201	0.104801	0.276894
C1orf112	766.289	-0.101155	0.125673	-0.804906	0.420874	0.633514
FGR	11373.2	-0.58761	0.377174	-1.55793	0.119251	0.299684
CFH	1010.82	0.481446	0.496346	0.969981	0.332056	0.552787
FUCA2	864.452	-0.325588	0.149696	-2.17499	0.0296306	0.130204
GCLC	3809.79	0.0636501	0.147023	0.432925	0.665069	0.813285
NFYA	1150.68	-0.00967484	0.0873617	-0.110745	0.911819	0.956547
STPG1	87.9821	0.231727	0.231121	1.00262	0.316043	0.537052
NIPAL3	558.168	0.262142	0.147899	1.77244	0.0763216	0.231065
LAS1L	1971.41	0.155678	0.107623	1.44651	0.148034	0.340976
ENPP4	484.275	-0.272311	0.257502	-1.05751	0.29028	0.510867
SEMA3F	19.1916	-0.854413	0.499953	-1.70899	0.0874536	0.249597
CFTR	1.62485	3.20436	0.845208	3.7912	0.000149919	0.00408656
ANKIB1	2614.39	-0.0614133	0.0922166	-0.665968	0.505432	0.703585
CYP51A1	72.9334	0.0323985	0.144787	0.223766	0.822939	0.90881
KRIT1	3708.41	0.0649862	0.10642	0.610657	0.541427	0.732039
RAD52	526.38	0.317919	0.144899	2.19407	0.0282303	0.127008
BAD	114.464	0.124551	0.11499	1.08315	0.278743	0.499372
LAP3	3505.84	-0.386827	0.217809	-1.77599	0.0757347	0.229925
HS3ST1	5.90318	0.80937	0.721701	1.12148	0.262085	0.480553
AOC1	33.1188	0.643827	0.612853	1.05054	0.293469	0.514353
WNT16	4.3095	-0.24416	0.615179	-0.396893	0.691446	0.829952
HECW1	2.57697	0.893052	0.598789	1.49143	0.135849	0.324204
MAD1L1	1353.54	-0.094413	0.110156	-0.857081	0.3914	0.608261
LASP1	3189.15	-0.416658	0.114966	-3.62419	0.000289863	0.00658631
SNX11	506.439	-0.515019	0.168615	-3.05441	0.002255	0.0261834
TMEM176A	441.872	-0.792987	0.58471	-1.35621	0.175034	0.377336
M6PR	4900	-0.18533	0.0902236	-2.05412	0.0399636	0.155423
KLHL13	256.597	0.154456	0.451611	0.342012	0.732342	0.856191
CYP26B1	1.05443	0.429791	0.705195	0.609464	0.542217	0.732536
ICA1	989.367	-0.0277971	0.315322	-0.0881546	0.929754	0.964834
DBNDD1	1.96086	1.06694	0.644206	1.65621	0.0976791	0.264936
ALS2	6387.06	-0.209513	0.232081	-0.902761	0.366653	0.585756
CASP10	1965.12	-0.170171	0.143797	-1.18341	0.236647	0.451336
CFLAR	6704.1	-0.340534	0.151869	-2.24228	0.024943	0.117579
TFPI	817.768	-0.0980849	0.38014	-0.258023	0.796389	0.894549
NDUFAF7	1698.78	0.055328	0.0704504	0.785347	0.43225	0.643494
RBM5	7162.12	-0.0520836	0.081958	-0.635491	0.525108	0.718822
MTMR7	11.0234	1.22157	0.944757	1.293	0.19601	0.403687
SLC7A2	31.8921	2.41113	0.731373	3.29672	0.000978202	0.0152261
ARF5	1047.2	-0.260916	0.121026	-2.15586	0.0310942	0.134338
SARM1	210.701	0.799919	0.206018	3.88276	0.000103278	0.00315367
POLDIP2	2059.75	-0.0588249	0.0646581	-0.909784	0.362936	0.583108
PLXND1	7220.16	-0.134147	0.202646	-0.661974	0.507988	0.705537
AK2	10474.1	0.520672	0.166958	3.11857	0.00181729	0.0226477
CD38	2446.09	-1.12631	0.310684	-3.62525	0.000288687	0.00657003
FKBP4	1710.6	0.305232	0.20508	1.48836	0.136656	0.325253
KDM1A	4407.51	0.162745	0.0993693	1.63778	0.101468	0.271496
RBM6	9570.71	0.118393	0.0933734	1.26796	0.204813	0.413729
CAMKK1	461.918	-0.519972	0.22953	-2.26538	0.0234895	0.11359
RECQL	1842.94	-0.0259039	0.0867417	-0.298633	0.76522	0.876864
VPS50	1186.8	-0.0219636	0.110232	-0.199248	0.842069	0.918009
ARHGAP33	351.159	0.464339	0.214762	2.16211	0.0306095	0.133018
NDUFAB1	537.548	-0.0680716	0.080671	-0.843818	0.398771	0.615456
PDK4	750.001	0.313817	0.529962	0.592149	0.553751	0.740205
SLC22A16	624.408	-0.188986	0.247627	-0.763189	0.445351	0.655003
ZMYND10	18.9212	0.595843	0.194627	3.06146	0.00220261	0.0257117
ABCB5	5.33464	0.039737	0.66781	0.0595034	0.952551	0.976628
SLC25A13	2850.07	-0.222128	0.132337	-1.6785	0.0932502	0.257863
ST7	594.222	-0.193112	0.218037	-0.885683	0.375788	0.594408
CDC27	1544.12	0.101597	0.0923154	1.10054	0.271098	0.490898
SLC4A1	8019.48	0.620024	0.581655	1.06597	0.286439	0.507323
HCCS	1004.38	-0.229845	0.141956	-1.61912	0.105421	0.277712
DVL2	710.673	0.22112	0.110801	1.99565	0.0459719	0.169927
UPF1	2168.81	-0.10284	0.090395	-1.13767	0.255257	0.472439
SKAP2	3808.57	-0.289645	0.217033	-1.33457	0.182018	0.386532
SLC25A5	4323.2	-0.189113	0.094659	-1.99783	0.0457347	0.169258
MCUB	564.38	0.222479	0.29652	0.750301	0.453073	0.661233
HOXA11	79.4742	2.83978	0.990142	2.86805	0.00413006	0.0386281
POLR2J	1345.53	-0.199664	0.134063	-1.48933	0.1364	0.325108
DHX33	736.216	0.0643	0.12596	0.510481	0.609715	0.780153
THSD7A	715.078	-1.35619	0.822091	-1.64968	0.0990076	0.267212
LIG3	2370.37	0.322553	0.122665	2.62954	0.00855013	0.0609817
RPAP3	974.689	-0.0526983	0.0899567	-0.585818	0.557998	0.742766
ACSM3	946.433	0.194915	0.367619	0.530208	0.595967	0.770848
REXO5	721.119	-0.319503	0.274217	-1.16514	0.243961	0.459269
CIAPIN1	575.361	-0.00406758	0.0710625	-0.0572394	0.954354	0.977036
SPPL2B	735.387	0.155641	0.143913	1.08149	0.279479	0.500337
FAM214B	478.837	-0.357796	0.190459	-1.8786	0.0602996	0.200501
COPZ2	50.7454	0.315725	0.472504	0.668195	0.504009	0.702344
PRKAR2B	704.148	0.382785	0.354422	1.08002	0.280131	0.501143
MSL3	1831.91	-0.212834	0.133221	-1.59761	0.110131	0.285617
CREBBP	29709.7	-0.153219	0.112556	-1.36127	0.173428	0.375433
TSPOAP1	2732.89	0.324566	0.309538	1.04855	0.294385	0.515223
MPO	102161	-0.811527	0.576876	-1.40676	0.159498	0.357903
GCFC2	703.884	0.171427	0.151059	1.13484	0.256444	0.473501
WDR54	185.24	0.900602	0.179712	5.01136	5.40461e-07	5.32875e-05
CROT	255.353	-0.0606085	0.180179	-0.336379	0.736585	0.859008
ABCB4	209.14	-0.218517	0.393945	-0.55469	0.579107	0.758714
KMT2E	13182.7	-0.0739727	0.10685	-0.692301	0.488748	0.690029
RHBDD2	338.48	-0.23905	0.15357	-1.55662	0.119561	0.300109
SOX8	0.907295	1.33236	0.949464	1.40328	0.160535	0.359133
ZNF195	1486.12	0.209975	0.145023	1.44787	0.147654	0.340711
MYCBP2	28961	-0.0586665	0.0676064	-0.867766	0.385523	0.602865
FBXL3	1635.65	-0.0978561	0.0965541	-1.01348	0.310829	0.53132
ITGAL	11201.9	-0.323694	0.244563	-1.32356	0.18565	0.390826
PDK2	765.283	0.391031	0.139735	2.79838	0.00513597	0.0442509
ITGA3	79.8936	1.49223	0.422911	3.52848	0.00041796	0.00849927
ZFX	5095.45	0.0264382	0.114079	0.231753	0.81673	0.905951
LAMP2	7787.33	-0.0588276	0.129138	-0.455539	0.648721	0.803646
ITGA2B	2681.43	0.592934	0.461952	1.28354	0.199303	0.407561
GDE1	779.715	-0.0150858	0.0806988	-0.18694	0.851708	0.923256
C19orf60	165.238	-0.0937466	0.107152	-0.874893	0.381632	0.599478
OSBPL7	619.287	0.0935907	0.103569	0.903652	0.36618	0.585429
TMEM98	15.3536	2.93143	0.782734	3.74512	0.000180306	0.00469611
YBX2	7.49104	-0.073023	0.690446	-0.105762	0.915771	0.95901
MAP3K14	851.01	0.0883475	0.189322	0.466653	0.640748	0.799624
ABCC8	2.51515	0.0319261	0.833536	0.038302	0.969447	0.985166
TMEM132A	0.876326	1.41019	0.680157	2.07333	0.0381416	0.151261
AP2B1	6041.08	-0.0825055	0.0807982	-1.02113	0.307192	0.527226
ZNF263	824.788	0.0688635	0.0713258	0.965479	0.334305	0.554528
SPATA20	1108.83	-0.0943857	0.180517	-0.522864	0.601069	0.774481
CACNA1G	6.21495	0.766541	0.501462	1.52861	0.126361	0.310336
TNFRSF12A	5.95002	-0.498185	0.399753	-1.24623	0.212678	0.422045
MAP3K9	37.0693	0.994546	0.382361	2.60107	0.00929337	0.0643152
RALA	750.89	-0.137528	0.167633	-0.82041	0.411982	0.626959
BAIAP2L1	6.3971	0.764911	0.537905	1.42202	0.15502	0.351352
KDM7A	3845.26	-0.369968	0.266814	-1.38661	0.165559	0.36533
ETV1	8.2016	0.425993	0.654661	0.650707	0.515236	0.711036
ALDH3B1	1046.02	-0.53459	0.26174	-2.04245	0.0411071	0.158224
TTC22	10.7819	1.16876	0.370854	3.15153	0.00162419	0.0211068
PHTF2	954.996	-0.190924	0.138489	-1.37862	0.168013	0.368415
CCL26	1.91517	-0.706566	1.29157	-0.54706	0.584337	0.762862
FARP2	471.601	0.0987952	0.183834	0.537415	0.590981	0.767041
GGCT	136.703	0.206526	0.151159	1.36629	0.171849	0.373178
DBF4	726.108	-0.0630524	0.150618	-0.418626	0.67549	0.81991
TBXA2R	190.72	-0.130172	0.440146	-0.295747	0.767423	0.877102
IFRD1	10039.7	-0.471833	0.164674	-2.86525	0.00416683	0.0388058
COX10	1082.14	-0.111689	0.077822	-1.43518	0.151236	0.345585
GTF2IRD1	55.7216	0.331226	0.451369	0.733825	0.463055	0.669665
PAF1	3862.02	-0.104383	0.0768689	-1.35794	0.174484	0.376756
VPS41	4662.48	-0.0761472	0.0878212	-0.867071	0.385903	0.603262
ARHGAP44	29.5192	1.59598	0.686557	2.32461	0.0200927	0.102934
ELAC2	5267.04	-0.00351829	0.0782779	-0.0449461	0.96415	0.982722
SCIN	18.5797	-0.398044	0.545236	-0.73004	0.465366	0.671229
ARSD	890.709	0.313487	0.16454	1.90523	0.0567508	0.192856
PNPLA4	221.297	0.202095	0.129924	1.55549	0.119829	0.300397
ADIPOR2	354.185	0.126623	0.092441	1.36977	0.170758	0.371565
CDKL3	22.3229	0.171365	0.16536	1.03632	0.300053	0.5207
UPP2	1.89477	1.05837	0.698976	1.51418	0.129981	0.315554
PRSS21	292.767	-0.212964	0.83	-0.256583	0.797501	0.895402
MARK4	1247.18	-0.159509	0.103046	-1.54794	0.121637	0.303147
PROM1	3616.53	0.0101075	0.509888	0.0198229	0.984185	0.992034
CCDC124	866.594	-0.134274	0.0920414	-1.45885	0.144608	0.336027
PAFAH1B1	5973.46	-0.078654	0.068321	-1.15124	0.249633	0.465658
NOS2	2.30645	-0.145805	0.531714	-0.274216	0.783919	0.88672
KIAA0100	14807.9	-0.0563923	0.0647339	-0.87114	0.383678	0.601086
GAS7	5086.58	-0.79658	0.22409	-3.55473	0.000378373	0.0079153
TRAPPC6A	247.341	0.0726705	0.16712	0.43484	0.663679	0.812463
MATK	902.742	0.65405	0.277878	2.35373	0.0185861	0.0978832
CD79B	998.629	-0.23227	0.222469	-1.04406	0.296459	0.517496
SCN4A	32.0889	0.152116	0.447561	0.339878	0.733948	0.857103
ST7L	656.396	0.063003	0.0997332	0.631715	0.527573	0.720843
TKTL1	46.4626	-0.809678	0.52319	-1.54758	0.121723	0.303208
PAX6	2.29343	0.914278	0.608846	1.50166	0.133186	0.320383
RPUSD1	86.7731	-0.00693305	0.104463	-0.0663687	0.947084	0.973896
RHBDF1	107.974	0.439405	0.48405	0.907768	0.364001	0.583531
LUC7L	1915.87	0.0970762	0.108614	0.893774	0.371443	0.590325
CACNA2D2	168.459	-0.245697	0.427746	-0.574399	0.565698	0.748909
BAIAP3	291.538	-0.636565	0.454111	-1.40178	0.16098	0.359584
TSR3	219.688	-0.17707	0.0770378	-2.29849	0.0215341	0.107474
PIGQ	440.942	-0.112942	0.174031	-0.648975	0.516355	0.711552
CRAMP1	350.018	-0.00528492	0.142621	-0.0370557	0.970441	0.985413
TEAD3	5.13393	3.80966	0.694787	5.4832	4.17706e-08	6.26231e-06
DNAJC11	1342.48	0.0371911	0.0858895	0.433011	0.665006	0.813282
FMO3	1.97065	0.517466	1.46256	0.353809	0.723482	0.850652
MYLIP	2531.18	-0.529654	0.185439	-2.85621	0.00428728	0.0395423
PSMB1	2974.32	-0.151767	0.068851	-2.20428	0.027505	0.125218
SYN1	40.0215	-0.671631	0.413779	-1.62316	0.104555	0.276522
JARID2	5777.48	-0.203413	0.146091	-1.39237	0.16381	0.363015
CDKL5	1125.9	0.398935	0.322936	1.23534	0.216704	0.427151
CAMK1G	1.44223	-1.67348	0.911622	-1.83572	0.0663989	0.212257
CDK11A	836.102	-0.0634759	0.163938	-0.387195	0.698612	0.834066
NADK	2415.48	-0.524832	0.235807	-2.22569	0.0260352	0.120463
DLEC1	84.4494	0.478041	0.264777	1.80545	0.071005	0.220827
CYTH3	319.159	0.0431603	0.162005	0.266413	0.789921	0.890785
ADAM22	260.67	0.860306	0.273261	3.14829	0.00164229	0.0212344
SYPL1	2217.99	-0.0522644	0.132517	-0.394397	0.693288	0.831119
CYB561	170.04	0.127469	0.218152	0.584313	0.55901	0.743419
SPAG9	6813.03	-0.0899607	0.120409	-0.747128	0.454986	0.66276
CELSR3	138.311	-0.205267	0.2493	-0.823374	0.410295	0.625467
AASS	552.744	1.71879	0.497551	3.45449	0.000551332	0.0102567
PLEKHG6	2.03353	-0.207844	0.561364	-0.370248	0.711197	0.843254
SS18L2	283.737	-0.161657	0.0930371	-1.73755	0.0822895	0.241021
MPND	373.9	-0.507573	0.110264	-4.60326	4.15937e-06	0.000258429
MGST1	830.638	-0.123001	0.264814	-0.464482	0.642302	0.800235
CRY1	723.381	0.509322	0.199069	2.55852	0.0105118	0.0691978
PGLYRP1	237.007	-1.3847	1.01707	-1.36146	0.173367	0.375354
NFIX	1468.76	0.5491	0.249078	2.20453	0.0274871	0.125174
ST3GAL1	417.989	-0.15976	0.118601	-1.34704	0.177968	0.381641
MMP25	108.505	-1.08822	0.500572	-2.17396	0.0297081	0.130432
IL32	227.703	0.602026	0.387068	1.55535	0.119863	0.300434
PKD1	6789.1	0.228321	0.136661	1.67072	0.094778	0.260007
MAPK8IP2	7.6674	0.766865	0.342373	2.23985	0.0251004	0.118023
MED24	2380.01	0.099544	0.0818022	1.21689	0.223648	0.435909
RHOBTB2	392.652	0.122854	0.136062	0.902922	0.366567	0.58571
HEATR5B	9412.05	-0.0290726	0.148902	-0.195247	0.8452	0.919415
SEC62	4760	-0.22866	0.0940436	-2.43142	0.0150396	0.085944
RPS20	51023.5	-0.0090304	0.0987816	-0.0914179	0.927161	0.96463
CSDE1	20431.7	-0.162394	0.0740995	-2.19157	0.0284104	0.127466
UBE3C	2575.12	-0.130293	0.0909722	-1.43223	0.152078	0.346842
REV3L	4814.15	-0.106043	0.0982463	-1.07936	0.280429	0.501323
TENM1	184.822	0.101371	0.454537	0.22302	0.82352	0.909142
MASP2	4.13068	0.327935	0.488431	0.671405	0.501963	0.700814
FAM76A	371.9	-0.112801	0.0764788	-1.47493	0.140231	0.330674
TRAF3IP3	2903.1	-0.0936184	0.141506	-0.661584	0.508238	0.705709
POMT2	1285.05	0.240624	0.137394	1.75134	0.0798873	0.23666
VTA1	1196.74	-0.0568818	0.0688802	-0.825808	0.408913	0.624291
MLXIPL	24.4364	0.485123	0.725541	0.668636	0.503728	0.70231
BAZ1B	6710.43	0.0516924	0.11244	0.459734	0.645707	0.802169
RANBP9	3553.66	-0.228637	0.0776195	-2.94562	0.00322309	0.0330567
ETV7	31.5025	-0.210661	0.580417	-0.362947	0.716644	0.846509
SPRTN	381.144	-0.253415	0.100593	-2.51921	0.0117617	0.0738041
METTL13	871.18	0.0584383	0.157262	0.371599	0.710191	0.843056
DYRK4	141.54	0.103423	0.124903	0.828026	0.407656	0.622993
ZNF207	7005.07	-0.102881	0.0603483	-1.7048	0.0882325	0.250557
UQCRC1	1893.68	-0.188104	0.102102	-1.84231	0.0654304	0.210423
STARD3NL	1451.93	-0.254418	0.104296	-2.43939	0.0147123	0.084622
CD9	952.603	0.488798	0.398026	1.22806	0.219426	0.430518
NCAPD2	3881.29	0.191466	0.152033	1.25937	0.207896	0.417106
IFFO1	1175.4	-0.241404	0.143107	-1.68688	0.0916272	0.255967
GIPR	92.4465	1.01121	0.437925	2.30909	0.0209386	0.10564
PHF7	196.944	0.00376848	0.133817	0.0281614	0.977533	0.988981
SEMA3G	9.43394	0.177942	0.417756	0.425947	0.670146	0.816653
NISCH	3352.79	-0.0589685	0.100576	-0.586311	0.557667	0.742581
STAB1	20490.3	-0.555654	0.443563	-1.25271	0.210313	0.419637
FUZ	1161.03	0.0940651	0.120438	0.781022	0.43479	0.645452
SLC6A13	13.8632	-0.331988	0.324983	-1.02155	0.306992	0.527
IDS	2545.15	-0.0769209	0.132126	-0.582177	0.560447	0.744343
PRSS3	2.93344	1.59239	0.769448	2.06953	0.0384967	0.151921
ZNF200	146.639	-0.044719	0.184855	-0.241914	0.808847	0.902278
CD4	1940.87	-0.392853	0.3627	-1.08313	0.278749	0.499372
LRRC23	395.152	0.671596	0.211168	3.18038	0.00147081	0.0199218
BTK	15781	-0.23746	0.120247	-1.97476	0.0482957	0.175341
HFE	130.031	-0.217543	0.486366	-0.447282	0.654671	0.807063
SCMH1	2143.73	0.146515	0.18696	0.783668	0.433235	0.644106
FYN	2855.39	0.0452978	0.278771	0.162491	0.870919	0.934341
HIVEP2	1818.72	0.469582	0.240125	1.95557	0.0505158	0.178971
FMO1	1.56427	1.97121	0.771284	2.55575	0.010596	0.0694693
ELOA	1541.02	-0.169515	0.0798945	-2.12174	0.0338599	0.14124
LYPLA2	497.909	-0.326921	0.09372	-3.48827	0.00048616	0.00936317
CLCN6	1106.9	-0.0619186	0.137457	-0.450457	0.652381	0.805126
MRC2	334.839	0.80017	0.416656	1.92046	0.0548001	0.18841
NME1-NME2	9.415	-0.0914705	0.280054	-0.326617	0.743957	0.863892
SLC6A7	6.02946	-1.66633	0.682199	-2.44258	0.0145827	0.0842653
TSPAN9	15.8778	-0.462325	0.528236	-0.875225	0.381452	0.599256
APBA3	143.595	-0.0563947	0.0982542	-0.573967	0.56599	0.749068
MKS1	1096.81	0.168122	0.177773	0.945713	0.344295	0.565516
ABHD5	2240.43	-0.28903	0.241742	-1.19561	0.231849	0.445798
ANOS1	4.15146	1.30046	1.01318	1.28354	0.199302	0.407561
AKAP8L	4421.6	0.0151742	0.0813437	0.186545	0.852018	0.923256
MBTD1	1952.69	0.00173807	0.112452	0.0154562	0.987668	0.993933
UTP18	1324.19	-0.119092	0.0607881	-1.95913	0.0500979	0.178162
RNF216	3078.52	-0.0542242	0.0969917	-0.55906	0.576121	0.757006
TTC19	3829.37	-0.0430165	0.100384	-0.428519	0.668274	0.815777
PTBP1	4996.59	-0.049845	0.0745546	-0.668571	0.503769	0.70231
DPF1	13.1612	2.46922	0.586789	4.20801	2.57625e-05	0.00108231
LARS2	1085.3	0.0949064	0.0889824	1.06657	0.286164	0.507029
PIK3C2A	2941.91	0.199893	0.0740642	2.69892	0.00695656	0.0538087
PLAUR	2902.49	-1.01825	0.362992	-2.80515	0.00502937	0.0436488
ANLN	928.64	0.688233	0.328852	2.09283	0.0363639	0.14711
WIZ	873.037	0.0568376	0.075276	0.755056	0.450216	0.658823
RABGAP1	2425.1	0.0977161	0.0859082	1.13745	0.255351	0.472447
DCN	8.9041	-1.66466	0.942229	-1.76673	0.0772737	0.232658
QPCTL	186.383	0.11197	0.108239	1.03446	0.30092	0.521476
PPP5C	1421.35	0.18001	0.0976401	1.8436	0.0652408	0.210113
CEP68	599.386	-0.0494391	0.185498	-0.266521	0.789838	0.890785
MAP4K3	2285.37	0.326687	0.133536	2.44645	0.0144272	0.0837907
ZBTB32	8.32532	-1.13236	0.560998	-2.01848	0.0435415	0.16404
TYROBP	30762.3	-0.651444	0.26193	-2.48709	0.0128791	0.0786217
TMEM159	238.514	0.0990172	0.10917	0.907001	0.364406	0.583766
BRCA1	2605.67	0.312406	0.200926	1.55483	0.119986	0.300594
ERCC1	4021.97	0.0703979	0.0812998	0.865905	0.386542	0.60364
CD22	432.416	-0.314352	0.374504	-0.839381	0.401255	0.617563
SEMA3B	40.512	0.104803	0.322108	0.325366	0.744904	0.864598
MBTPS2	1119.69	0.0753653	0.0995689	0.756916	0.4491	0.657844
PRICKLE3	136.49	0.211015	0.126179	1.67235	0.0944555	0.259469
LTF	1772.3	0.251891	0.891038	0.282694	0.777411	0.882783
EXTL3	1736.01	-0.11746	0.157972	-0.743546	0.457151	0.664899
ELOVL5	2080.53	-0.0168516	0.133662	-0.126076	0.899672	0.949928
KDM5D	8747.24	-0.213294	0.76933	-0.277247	0.781591	0.88534
CALCOCO1	1640.15	-0.0796405	0.101433	-0.785152	0.432364	0.643539
MAP4K5	4041.13	0.0941501	0.146931	0.640777	0.521668	0.716421
EHD3	256.694	-0.355392	0.313719	-1.13284	0.257283	0.474593
MAN2B2	1430.62	-0.090636	0.100667	-0.900359	0.367929	0.586998
CLDN11	1.51852	0.42534	0.623245	0.68246	0.494948	0.694572
SLC25A39	2289.43	0.154439	0.192224	0.803433	0.421724	0.634558
MVP	3085.3	-0.371171	0.193428	-1.91891	0.054996	0.188904
NUB1	1847.13	-0.239685	0.112253	-2.13523	0.0327426	0.137858
PGM3	478.164	0.289751	0.120854	2.39754	0.0165058	0.0908917
RWDD2A	24.1931	0.170763	0.235269	0.725821	0.467948	0.673683
CLK1	9497.28	-0.270595	0.130384	-2.07537	0.0379524	0.150784
POLR3B	1480.08	0.0714251	0.102361	0.697778	0.485316	0.687426
ANGEL1	352.389	0.196262	0.100066	1.96132	0.0498414	0.177946
RNF14	628.253	-0.217715	0.120223	-1.81092	0.0701528	0.219509
DNASE1L1	424.097	-0.582868	0.181422	-3.21277	0.00131463	0.0186315
DDX11	4029.78	0.403932	0.1738	2.32412	0.020119	0.103034
HEBP1	402.562	-0.0651852	0.114158	-0.571011	0.567992	0.750347
GPRC5A	4.39546	-0.651784	0.715984	-0.910333	0.362647	0.58301
MAMLD1	106.923	0.650309	0.371872	1.74875	0.080335	0.23757
CD6	388.481	0.801734	0.37217	2.15421	0.0312236	0.134499
TACC3	2992.24	-0.141316	0.124834	-1.13203	0.257622	0.475045
UFL1	1396.79	-0.122463	0.0564332	-2.17005	0.0300034	0.131276
POLA2	793.461	0.150869	0.134571	1.12111	0.26224	0.480679
CAPN1	5825.44	-0.212436	0.0964337	-2.20292	0.0276003	0.125435
ACPP	1629.23	-0.304886	0.339822	-0.897194	0.369616	0.588525
MDH1	2300.2	-0.0455718	0.0794894	-0.573307	0.566437	0.749306
SLC30A9	2401.9	0.0563512	0.0820185	0.687054	0.492048	0.692919
MTMR11	373.67	-0.57399	0.478198	-1.20032	0.230016	0.443276
COX15	1568.01	-0.00599642	0.0982315	-0.0610438	0.951324	0.975959
CCDC88C	8259.28	-0.104465	0.121456	-0.860104	0.389732	0.606809
YAF2	892.204	-0.121418	0.127809	-0.949991	0.342117	0.563027
ZMYND11	2339.24	0.00495508	0.155275	0.0319116	0.974543	0.987589
WAS	8923.19	-0.263227	0.183193	-1.43688	0.150752	0.344898
DPEP1	5.24517	0.950149	0.613579	1.54854	0.121493	0.303128
BID	836.375	-0.326169	0.179169	-1.82045	0.0686906	0.217028
NPC1L1	14.4113	0.285347	0.349437	0.816591	0.414162	0.628498
XYLT2	360.566	0.245696	0.111355	2.20642	0.0273545	0.124905
RGPD5	2.53828	-0.31271	0.461299	-0.67789	0.497841	0.69716
NUDCD3	537.448	0.0912477	0.113043	0.807197	0.419553	0.632489
CHDH	2.68391	-0.36821	0.656224	-0.561104	0.574727	0.756191
CLCA4	0.727069	-0.799483	1.00024	-0.799294	0.42412	0.636346
GLT8D1	792.631	-0.13567	0.116816	-1.16139	0.245482	0.460735
ATP2C1	13894.6	0.0716087	0.145568	0.491926	0.622772	0.788394
IGF1	4.16731	0.812384	0.507218	1.60165	0.109234	0.28442
SLC38A5	421.246	0.528174	0.261709	2.01817	0.0435734	0.164119
RALBP1	1210.51	-0.207403	0.107187	-1.93496	0.0529947	0.184348
RUFY3	1568.98	0.0267898	0.215595	0.12426	0.901109	0.950797
CNTN1	115.567	3.32078	1.05363	3.15176	0.00162287	0.0211068
SLC11A1	4316.44	-1.33688	0.445776	-2.99899	0.00270872	0.029693
WWTR1	4.79642	1.74437	0.689863	2.52858	0.0114526	0.0723389
AGPS	8209.58	-0.25612	0.13676	-1.87277	0.0611007	0.201978
CXorf56	816.109	-0.0853443	0.0602247	-1.4171	0.156454	0.353352
ATP1A2	17.4209	1.25019	0.741328	1.68641	0.0917161	0.255975
TTC27	2070.52	1.11928	0.261174	4.28559	1.82258e-05	0.000819734
ZNF582	70.9693	0.235424	0.168343	1.39848	0.161969	0.36079
VSIG2	3.59526	0.0907189	0.689513	0.13157	0.895325	0.947495
PHLDB1	52.747	0.945663	0.365073	2.59034	0.00958809	0.0655729
MARCO	305.625	-0.788455	0.576239	-1.36828	0.171225	0.372378
CYP24A1	2.83417	-0.816178	0.813162	-1.00371	0.315519	0.536459
PRDM11	288.999	0.38037	0.240758	1.57989	0.114133	0.291958
SNAI2	2.09084	1.37959	1.11099	1.24176	0.214324	0.424154
CD74	40539.8	-0.367971	0.26468	-1.39025	0.164453	0.363834
HGF	3422.9	-1.12633	0.367672	-3.06342	0.00218825	0.0256116
ZRANB1	1759.09	-0.0666513	0.0936065	-0.712037	0.476442	0.680489
NCDN	352.574	0.0410592	0.106995	0.383749	0.701164	0.836207
ADGRA2	587.215	0.259432	0.466802	0.555764	0.578372	0.758448
ZFP64	494.831	0.280258	0.106706	2.62644	0.00862842	0.0612807
MNAT1	357.338	0.0721087	0.135113	0.533694	0.593553	0.768944
SAMD4A	111.19	-0.0754153	0.450785	-0.167298	0.867136	0.931559
RUNX3	516.272	0.618551	0.287664	2.15025	0.0315351	0.135231
MRE11	3671.29	0.157745	0.0923363	1.70837	0.0875671	0.249658
PLEKHB1	9.40951	0.754987	0.358561	2.1056	0.0352389	0.144925
SERPINB1	7225.59	-0.512294	0.198539	-2.58031	0.00987112	0.0668064
CYP3A43	1.80621	1.21593	0.636446	1.91051	0.0560679	0.191412
SLC7A9	31.1299	0.540355	0.289732	1.86502	0.0621788	0.204066
SPAST	3396.28	-0.145484	0.05915	-2.45958	0.0139099	0.0819679
NRXN3	10.9473	1.30635	0.659525	1.98074	0.0476205	0.173591
OSBPL5	1926.96	-0.0356776	0.212008	-0.168284	0.86636	0.931344
AQR	4390.46	0.00696353	0.0654945	0.106322	0.915327	0.958875
CPS1	59.3429	0.232444	0.504364	0.460866	0.644895	0.801691
C8B	2.79169	-1.8465	0.991198	-1.86289	0.0624771	0.204582
FHL1	1025.76	0.823378	0.379107	2.17189	0.0298643	0.130957
RTFDC1	4807.26	-0.250127	0.0770878	-3.2447	0.00117575	0.0173213
SLC45A4	272.454	0.0595476	0.248533	0.239596	0.810643	0.903327
RNF10	6283.16	-0.171007	0.114805	-1.48954	0.136346	0.32507
ZNF839	576.681	-0.0203457	0.108006	-0.188376	0.850582	0.922717
ZDHHC6	1160.26	0.0267898	0.057812	0.463395	0.643081	0.800661
GRAMD1B	775.124	0.256808	0.314557	0.816412	0.414265	0.628562
RB1CC1	8129.15	-0.136516	0.115189	-1.18514	0.23596	0.450387
ERP44	2698.73	-0.304689	0.112723	-2.70299	0.00687184	0.0533747
ALAS1	1488.57	-0.041142	0.166904	-0.246501	0.805295	0.900573
BIRC3	742.542	-0.432575	0.253833	-1.70417	0.0883497	0.25075
AKAP11	1781.81	-0.0085712	0.0962624	-0.0890399	0.92905	0.964834
GLRX2	79.7744	-0.21821	0.103042	-2.11767	0.0342033	0.142162
SNAPC1	179.008	-0.0820608	0.115224	-0.712185	0.47635	0.680462
DERA	673.8	-0.254389	0.0866304	-2.93648	0.00331956	0.0336524
STRAP	2612.42	-0.133199	0.0919897	-1.44798	0.147624	0.340698
ABCC2	664.131	-0.0930057	0.208476	-0.446122	0.655509	0.807545
DEF6	2458.02	0.0632367	0.106488	0.59384	0.552619	0.739563
PLEKHO1	2573.06	-0.48152	0.185284	-2.59882	0.00935444	0.0645141
GCLM	405.135	0.346036	0.209708	1.65008	0.0989257	0.26712
UBR2	7021.57	-0.130059	0.0999268	-1.30154	0.193072	0.400496
EHD2	145.031	0.737626	0.580606	1.27044	0.203927	0.412822
DEPDC1	103.841	0.724956	0.341872	2.12055	0.0339595	0.141424
CCDC28A	921.671	-0.106389	0.0840754	-1.26541	0.205726	0.414531
RRAGD	476.997	-0.187407	0.231781	-0.808553	0.418772	0.631732
HSF2	1014.24	0.100844	0.136022	0.741381	0.458463	0.665731
PHF20	2182.07	-0.148037	0.0751146	-1.97082	0.0487447	0.176113
HSD17B6	5.30878	0.595893	0.34592	1.72263	0.084955	0.245212
NR1H3	462.522	-0.115838	0.218484	-0.53019	0.59598	0.770848
TYMP	4247.59	-0.777241	0.417121	-1.86334	0.0624138	0.204505
NCAPH2	1009.46	0.121441	0.105088	1.15562	0.247837	0.463485
TOMM34	276.219	0.0501602	0.134561	0.372769	0.709321	0.842384
SEC63	7838.8	-0.0546597	0.0805295	-0.678754	0.497294	0.696648
KPNA6	2043.18	-0.0195902	0.0555132	-0.352893	0.724169	0.851176
VIM	185278	-0.163058	0.193411	-0.843063	0.399193	0.615735
RTEL1-TNFRSF6B	25.3596	0.116225	0.16175	0.718549	0.472419	0.677488
FAS	2885.91	-0.715554	0.196081	-3.64928	0.000262977	0.00626566
RNASET2	6669.32	-0.257796	0.148546	-1.73546	0.0826599	0.241597
CD44	39634.8	-0.448811	0.14443	-3.10748	0.00188692	0.0232139
KCNG1	2.71478	1.45224	0.517079	2.80854	0.0049767	0.0433886
AGPAT4	486.611	0.112473	0.242291	0.464205	0.642501	0.800287
SLAMF7	414.441	0.249159	0.391328	0.6367	0.52432	0.718193
BTN3A1	2459.39	0.049668	0.177056	0.280522	0.779077	0.883802
MIPEP	358.872	0.12927	0.174658	0.740133	0.459219	0.666285
PRKCH	1182.55	0.384622	0.270777	1.42044	0.15548	0.351976
INSRR	10.903	1.8503	0.673418	2.74763	0.00600286	0.0487497
IFNGR1	6082.4	-0.615887	0.248713	-2.4763	0.0132752	0.0801439
B4GALT7	307.321	-0.0169935	0.077773	-0.218501	0.827039	0.910713
SH2D2A	48.362	1.01954	0.289213	3.52524	0.000423096	0.00855819
VRK2	2066.59	-0.123996	0.0764508	-1.6219	0.104824	0.276894
TNFRSF1B	2921.9	-0.55425	0.341214	-1.62435	0.104301	0.276282
VEZT	1595.18	0.146512	0.111769	1.31085	0.189909	0.396011
POU2F2	1459.94	-0.454338	0.304215	-1.49348	0.135312	0.323361
BRD9	1379.64	-0.0645609	0.0746525	-0.864819	0.387138	0.60434
SNX1	3593.71	-0.180763	0.0777461	-2.32504	0.0200696	0.102882
TBPL1	418.315	-0.0024444	0.111154	-0.0219911	0.982455	0.991198
ARNTL2	364.215	0.474367	0.286074	1.6582	0.0972777	0.264175
BCLAF1	6657.23	-0.196488	0.103745	-1.89396	0.0582303	0.196223
SLC39A9	654.493	-0.0593506	0.0856283	-0.693119	0.488235	0.689771
ANK1	5939.57	0.455015	0.495605	0.918101	0.358566	0.579426
TFB1M	1085.63	0.0677768	0.120718	0.561448	0.574492	0.756036
RABEP1	2999.4	-0.0651474	0.0953354	-0.68335	0.494386	0.694356
HMGB3	475.89	0.391002	0.218362	1.79062	0.0733551	0.22525
NUP160	3392.93	0.228677	0.0972446	2.35157	0.0186943	0.0982577
BAK1	457.315	-0.107142	0.114678	-0.934284	0.350157	0.571341
IKZF2	877.039	-0.74062	0.407072	-1.81938	0.0688533	0.217408
GRN	33556.9	-0.570278	0.333981	-1.70752	0.087726	0.249801
FAM13B	4696.05	-0.072083	0.0900011	-0.800911	0.423183	0.635555
ARHGAP31	3076.88	-0.148984	0.339497	-0.438838	0.660779	0.810705
CENPQ	134.201	0.101365	0.164331	0.616832	0.537345	0.729241
SARS	2494.34	-0.273836	0.0872298	-3.13925	0.0016938	0.0216366
RANBP3	1259.12	-0.0115854	0.0415938	-0.278537	0.7806	0.884939
ARID4A	4828.44	-0.20013	0.0966068	-2.07159	0.0383038	0.151629
EIPR1	464.472	0.0780391	0.0922954	0.845536	0.397811	0.61454
PNPLA6	6203.21	-0.452703	0.152742	-2.96385	0.0030382	0.0319142
IFT88	748.413	0.0290016	0.107898	0.268789	0.788092	0.889607
ALG1	1348.77	-0.0145198	0.106016	-0.136959	0.891063	0.945209
ZCCHC8	3175.67	0.0787549	0.0768993	1.02413	0.305774	0.525677
ABCF2	1365.38	-0.0739951	0.124494	-0.594365	0.552268	0.7394
CHPF2	931.842	-0.085449	0.102886	-0.83052	0.406245	0.621976
LRRC7	45.4164	0.113387	0.523393	0.216639	0.82849	0.911332
FUT8	1432.38	0.179026	0.182367	0.981679	0.326258	0.546852
UBA6	3915.35	-0.0917044	0.0948883	-0.966446	0.333821	0.554459
GAB2	5685.9	-0.199758	0.172581	-1.15747	0.24708	0.462615
ATP6V0A1	2882.8	-0.289765	0.283802	-1.02101	0.307249	0.527265
PIAS1	8167.79	-0.139257	0.0894804	-1.55629	0.11964	0.30012
SLC4A7	1858.61	0.189446	0.212651	0.890874	0.372997	0.591994
MAP2K3	3539.39	-0.523391	0.158868	-3.2945	0.000985972	0.0152606
EFCAB1	0.835512	1.4088	0.95574	1.47405	0.140469	0.33069
TMSB10	12368.2	-0.374187	0.138034	-2.71083	0.00671159	0.0526326
ASTE1	298.856	0.310727	0.109505	2.83757	0.00454585	0.0411089
RNF19A	3314.22	-0.0501864	0.103059	-0.486969	0.62628	0.790635
PEX3	1277.58	0.328792	0.124647	2.63779	0.00834482	0.0602497
GABARAPL2	1152.62	-0.176042	0.12233	-1.43907	0.15013	0.343934
SH3YL1	342.454	0.22764	0.135148	1.68437	0.0921107	0.256322
FAM136A	224.145	0.0369786	0.125038	0.29574	0.767429	0.877102
VCL	20160.6	0.103812	0.183649	0.565273	0.571888	0.753698
DEPDC1B	167.407	0.719283	0.262884	2.73612	0.00621677	0.0500089
DAPK2	143.89	-0.649793	0.399988	-1.62453	0.104262	0.276274
NSMAF	4202.33	0.0796493	0.0756204	1.05328	0.292214	0.512917
ADSS	2382.31	-0.172881	0.116026	-1.49002	0.13622	0.32482
STAP1	259.883	-0.654299	0.332932	-1.96526	0.0493839	0.177023
TIMP2	1838.07	-0.506023	0.196783	-2.57147	0.0101267	0.067712
RFC1	3013.44	0.203784	0.0972973	2.09445	0.0362199	0.146838
TBC1D23	1441.88	-0.143383	0.081352	-1.7625	0.0779846	0.233511
CUL3	4839.13	-0.11397	0.0877971	-1.2981	0.194252	0.401747
CYP46A1	8.23777	1.37688	0.517983	2.65816	0.00785677	0.0580975
ZZZ3	1044.13	0.249586	0.110196	2.26493	0.0235169	0.113624
SLC18A1	8.70963	-1.10974	0.443355	-2.50305	0.0123127	0.0764146
USP2	98.1684	-0.138091	0.378564	-0.364777	0.715278	0.845942
CASR	5.36855	-0.601162	0.500406	-1.20135	0.229616	0.442837
TUBG2	377.729	0.379658	0.255043	1.4886	0.136593	0.325249
RPL26L1	312.569	-0.0901624	0.0949604	-0.949473	0.34238	0.563339
FLT4	333.621	-3.66708	0.589341	-6.22233	4.89812e-10	1.53281e-07
NSUN2	3118.88	-0.175438	0.0691255	-2.53796	0.01115	0.0713713
FBXO42	1218.61	0.179644	0.0837629	2.14468	0.0319787	0.136124
MFAP3	473.406	-0.0343671	0.119822	-0.286818	0.774252	0.881269
MRI1	253.69	0.0956585	0.13409	0.713392	0.475603	0.679585
METTL1	133.864	0.185335	0.18705	0.990827	0.32177	0.543042
AGA	1565.05	-0.125081	0.140623	-0.889477	0.373747	0.592463
PI4K2B	40.4195	-0.0397023	0.147866	-0.268501	0.788314	0.889791
BOD1L1	6281.66	-0.209684	0.115363	-1.8176	0.0691254	0.217682
MAT2B	2136.03	-0.119295	0.117723	-1.01336	0.310888	0.531363
TLL1	0.706569	1.11274	1.30436	0.853094	0.393607	0.61045
EDC4	2387.4	-0.190752	0.0780168	-2.44502	0.0144845	0.083964
TRIO	10797.2	-0.347116	0.157239	-2.20757	0.0272742	0.124661
VCAN	183980	-0.883275	0.519105	-1.70154	0.0888425	0.251306
CLEC16A	2019.81	-0.0585696	0.0741282	-0.790112	0.429462	0.641217
MSR1	671.564	-1.41086	0.607816	-2.3212	0.0202763	0.103562
CDH1	283.815	1.28656	0.457509	2.81209	0.00492203	0.0432849
SKIV2L2	4123.62	0.00438797	0.0649847	0.0675231	0.946165	0.973356
DNAH5	8.52788	1.9973	0.592967	3.36831	0.000756292	0.0128789
ZFYVE16	2331.71	-0.336251	0.154917	-2.17052	0.0299673	0.131156
RIPOR1	2357.7	-0.424084	0.193537	-2.19123	0.0284354	0.127466
RAI14	31.6923	3.04455	0.597665	5.09408	3.50439e-07	3.6958e-05
SOX30	1.35814	0.930481	0.574226	1.62041	0.105145	0.277314
PNKP	4612	-0.0476434	0.0776289	-0.613733	0.539392	0.73098
BEST2	1.16639	-0.555841	0.725608	-0.766035	0.443655	0.653716
PHLPP2	744.489	0.301432	0.20015	1.50603	0.132059	0.318926
SPDL1	280.103	0.313527	0.174896	1.79265	0.0730288	0.224609
STAU2	1543.54	-0.0566922	0.114139	-0.496693	0.619406	0.786341
PQLC2	262.903	0.0787862	0.166659	0.472738	0.6364	0.797429
CTNS	923.249	-0.191637	0.146491	-1.30818	0.190812	0.397277
RTN4R	150.475	0.406484	0.366898	1.10789	0.267908	0.487083
PHF23	604.749	0.00745031	0.103754	0.0718077	0.942755	0.971601
CDH10	1.08417	3.33411	1.01046	3.2996	0.00096822	0.0151701
INPP4A	2405.96	0.0196049	0.156309	0.125424	0.900188	0.950274
RAB27B	361.953	0.588487	0.418718	1.40545	0.159887	0.358439
PSMA4	1578.38	-0.145303	0.0868825	-1.67241	0.0944439	0.259469
MYO16	13.5709	0.505438	0.475104	1.06385	0.287398	0.508021
LSG1	1899.85	-0.0423061	0.083286	-0.507962	0.61148	0.781071
PARP3	167.306	0.0463739	0.192139	0.241356	0.809279	0.902447
TNC	8.56371	-0.826169	0.853657	-0.967799	0.333145	0.553684
THAP3	306.944	-0.0972984	0.128663	-0.756228	0.449513	0.658206
RIPOR3	324.171	1.02171	0.53969	1.89314	0.0583394	0.196435
TDP1	2197.78	-0.114063	0.116648	-0.977842	0.328153	0.548907
AIFM2	65.8474	0.221034	0.264479	0.835736	0.403304	0.619582
SPATA7	594.489	0.269618	0.132089	2.04119	0.0412324	0.158623
MED17	651.414	-0.0539444	0.177041	-0.304701	0.760594	0.873566
RETSAT	590.898	-0.303161	0.122817	-2.4684	0.0135718	0.080867
CAPG	2961.71	-0.165039	0.289005	-0.571058	0.56796	0.750347
AP2S1	1054.09	-0.227892	0.136633	-1.66791	0.0953329	0.261166
USH2A	2.8017	0.842183	0.833783	1.01008	0.312459	0.533005
ZPBP	2.21114	0.414393	0.60861	0.680884	0.495945	0.695459
TG	313.891	-0.545613	0.32376	-1.68524	0.0919423	0.256053
ADAM28	2336.45	0.205265	0.282267	0.727202	0.467102	0.672958
DCUN1D1	938.434	-0.0478502	0.0890637	-0.537258	0.591089	0.767117
JADE2	1231.22	0.000540562	0.154392	0.00350124	0.997206	0.999031
LCP2	11279.4	-0.274194	0.146812	-1.86765	0.0618107	0.20314
TRIT1	656.791	0.227504	0.119791	1.89917	0.0575417	0.194391
ADRB1	27.9746	0.0543192	0.596174	0.091113	0.927403	0.964686
CUL7	2653.39	0.22561	0.125556	1.79689	0.0723529	0.223474
CTNNA1	5456.09	-0.272622	0.218314	-1.24876	0.211754	0.420934
PHKA2	10647.7	0.28189	0.108364	2.60133	0.00928637	0.0643148
CNTLN	1167.85	-0.0150532	0.136065	-0.110632	0.911908	0.956547
EPHA3	1.03497	-0.211346	0.909437	-0.232393	0.816233	0.905777
HSPA5	14335.7	-0.185955	0.154798	-1.20128	0.229643	0.442837
DSG2	752.663	2.73169	0.583449	4.68197	2.84132e-06	0.000191407
GEMIN8	177.926	0.332835	0.140846	2.36311	0.0181224	0.0961579
OFD1	5158.29	0.419382	0.129643	3.23489	0.00121688	0.0176888
GPM6B	37.0682	0.560331	0.776178	0.72191	0.47035	0.675931
PREX2	47.0475	1.42018	0.64597	2.19853	0.0279115	0.126204
WDR37	1674.61	-0.328597	0.124593	-2.63735	0.00835558	0.0602705
YTHDC2	2674.77	-0.155623	0.100069	-1.55515	0.11991	0.300475
CTPS2	1143.6	0.523901	0.175343	2.98786	0.0028094	0.0304145
ATP6V1H	1293.3	-0.0849024	0.08182	-1.03767	0.299422	0.520255
POLR2B	5848.38	0.0381563	0.0664425	0.574276	0.565781	0.748927
FAM214A	1387.09	0.127146	0.100977	1.25916	0.207974	0.417106
ARAP2	3563.12	-0.0955849	0.22592	-0.423091	0.672229	0.817473
TPR	14760.2	0.0352644	0.068458	0.515125	0.606466	0.778002
CP	90.8285	0.746789	0.49858	1.49783	0.134177	0.321807
KIAA0556	2135.84	-0.118591	0.129664	-0.914601	0.360401	0.580866
DTNBP1	1734.82	-0.0489254	0.0810285	-0.603805	0.545974	0.735338
XK	338.344	0.697455	0.484219	1.44037	0.149762	0.343364
ANO2	17.8774	1.54972	0.508334	3.04862	0.00229898	0.026453
C12orf4	601.662	-0.0622206	0.0840527	-0.740257	0.459144	0.666277
SCML1	90.8654	0.21824	0.43587	0.5007	0.616582	0.784615
WWC3	716.571	0.115404	0.235951	0.489099	0.624772	0.789666
ARHGAP6	74.558	-0.149661	0.607305	-0.246435	0.805345	0.900573
FAM184B	1.74046	1.10806	0.603619	1.83569	0.0664032	0.212257
MAP4	5362.83	-0.195624	0.0978018	-2.00021	0.045478	0.168594
GOPC	551.298	0.205472	0.118911	1.72795	0.083998	0.243745
ROS1	0.649238	1.61579	0.750666	2.15247	0.0313602	0.134783
USP28	900.354	0.174416	0.135183	1.29022	0.196975	0.405239
HDAC9	2043.13	-0.339918	0.227753	-1.49248	0.135572	0.323832
TSPAN17	451.707	0.0349879	0.160352	0.218193	0.827278	0.910897
NOP16	401.87	-0.0308228	0.132679	-0.23231	0.816297	0.905777
CC2D2A	52.8293	-0.31274	0.4938	-0.633335	0.526515	0.720167
RRM2B	1137.95	-0.292045	0.0972469	-3.00313	0.00267216	0.0293554
ZNF800	2233.41	-0.244745	0.115759	-2.11427	0.0344922	0.142864
TNFRSF17	10.0915	-0.0833101	0.377577	-0.220644	0.825369	0.910003
SNX29	6951.89	-0.569579	0.161547	-3.52578	0.000422238	0.00855819
MRPS10	370.413	-0.0177152	0.0725637	-0.244133	0.807127	0.901248
RSF1	3946.11	0.0266556	0.0603063	0.442003	0.658487	0.809387
VPS13D	10726	-0.0281047	0.0796999	-0.352631	0.724365	0.851225
CELF2	5466.03	-0.244268	0.0932427	-2.6197	0.00880067	0.0619898
FAM120A	10738.1	-0.211115	0.068189	-3.09603	0.00196132	0.0237847
R3HDM1	2527.48	0.0587889	0.06842	0.859236	0.39021	0.607091
COL9A2	1395.16	-0.234985	0.332889	-0.705898	0.480252	0.683203
KITLG	20.3011	0.618542	0.54146	1.14236	0.253305	0.469942
ERCC8	1294.14	0.00328256	0.0886268	0.0370379	0.970455	0.985413
ADAMTS6	194.262	-0.0711752	0.300524	-0.236837	0.812783	0.904723
H6PD	4049.73	-0.0510377	0.173396	-0.294342	0.768497	0.877659
VAMP3	900.336	-0.363945	0.137515	-2.64658	0.00813106	0.0594929
PER3	211.486	0.437555	0.309782	1.41246	0.157814	0.355258
UTS2	23.5315	-3.13959	0.639945	-4.90604	9.29346e-07	7.89531e-05
TNFRSF9	38.3893	-1.23835	0.461647	-2.68247	0.00730815	0.0556833
EPN3	1.72524	-0.934881	0.954728	-0.979211	0.327476	0.548255
LTBP1	2420.45	2.66373	0.526774	5.05669	4.26594e-07	4.40775e-05
RCN1	578.386	0.177849	0.15287	1.1634	0.244667	0.459871
ELN	476.865	3.03961	0.675371	4.50066	6.77433e-06	0.000366053
RFC2	716.16	0.197207	0.119263	1.65354	0.0982208	0.265745
ARID1B	10201.9	0.319174	0.141129	2.26158	0.0237236	0.114054
NEDD4L	452.423	0.439562	0.341411	1.28749	0.197924	0.406372
FOXP3	13.5511	0.508931	0.386756	1.3159	0.188209	0.394138
PPP1R3F	63.3953	0.0672113	0.149531	0.44948	0.653085	0.805726
HEXB	9149.22	-0.199281	0.243018	-0.820027	0.412201	0.627139
PTCD2	169.469	0.151322	0.132945	1.13823	0.255024	0.472133
NEXMIF	28.5911	1.50427	0.563982	2.66723	0.00764786	0.0572728
JKAMP	1415.17	-0.147367	0.0735132	-2.00463	0.0450028	0.167855
DKK3	2.27216	1.07453	0.633571	1.696	0.0898865	0.253046
ARHGEF5	91.7512	1.14441	0.400339	2.85861	0.00425507	0.0393401
NFE2L3	251.004	0.146626	0.31961	0.458764	0.646403	0.802468
MCUR1	407.392	0.0187587	0.117161	0.16011	0.872794	0.93506
LIMA1	419.344	0.724297	0.201423	3.5959	0.000323267	0.00709238
LETMD1	1031.52	-0.000105577	0.0776233	-0.00136012	0.998915	0.999699
SLC4A8	503.245	-0.0766768	0.24117	-0.317937	0.750533	0.867706
LAMC3	33.9535	0.510331	0.449222	1.13603	0.255942	0.473089
PTGER3	8.39619	2.59648	0.689069	3.7681	0.000164494	0.00440533
TNIP3	13.0148	0.901504	0.438156	2.0575	0.0396383	0.154472
MAPK9	795.802	0.0946047	0.0691767	1.36758	0.171444	0.372554
COL23A1	136.559	-0.312148	0.485423	-0.643042	0.520197	0.715107
FAM160A2	2279.13	-0.275648	0.178145	-1.54733	0.121785	0.303312
HERPUD1	4792.56	-0.774559	0.227986	-3.39739	0.000680308	0.0118488
HOMER3	658.737	-0.187879	0.35358	-0.531362	0.595168	0.770252
RAD51	577.671	0.404327	0.279159	1.44838	0.147512	0.340542
POLQ	930.306	0.610387	0.292812	2.08457	0.0371083	0.149036
PIK3CB	3473.18	-0.0558947	0.116262	-0.480763	0.630685	0.79386
CYBA	17237.9	-0.491839	0.166989	-2.94534	0.00322597	0.033064
THOC3	108.166	0.396977	0.142388	2.788	0.00530339	0.0450803
HEBP2	869.387	-0.238234	0.18129	-1.31411	0.18881	0.3946
MPHOSPH9	3242.85	0.259862	0.124672	2.08437	0.0371269	0.149036
PLEKHA5	1926.09	0.412791	0.283699	1.45503	0.145661	0.337749
PRSS8	2.77094	-1.194	0.558555	-2.13765	0.0325449	0.13732
SIKE1	593.11	0.197393	0.064263	3.07165	0.00212882	0.025265
RRP12	6172.6	-0.451824	0.216039	-2.09139	0.0364927	0.147553
FNIP2	2245.21	-0.0887333	0.208029	-0.426542	0.669713	0.816621
MSMO1	283.171	0.315278	0.16029	1.96693	0.0491918	0.176707
TTC17	4649.51	-0.0840578	0.0722646	-1.16319	0.244751	0.459907
FSTL4	3.65462	2.34975	0.740683	3.17241	0.00151181	0.0201838
FOXN3	1039.36	-0.183393	0.0850202	-2.15705	0.0310015	0.134033
METTL24	7.43034	0.492022	0.434692	1.13189	0.257682	0.475045
AKR7A2	2247.44	0.299912	0.113518	2.64198	0.00824228	0.0599536
MRTO4	624.734	0.111903	0.15493	0.72228	0.470122	0.675732
USE1	451.588	-0.0367898	0.0919376	-0.400161	0.689038	0.828286
MCF2L2	100.001	0.710586	0.345471	2.05686	0.0396993	0.154552
LAMA3	179.143	1.37381	0.431609	3.18301	0.00145753	0.0197769
AP5M1	948.569	0.04026	0.0656575	0.613182	0.539756	0.731085
ANAPC4	2076.37	-0.0865944	0.0708167	-1.2228	0.221407	0.433127
TRAPPC3	497.985	-0.134835	0.0784922	-1.71781	0.0858312	0.246485
THRAP3	5460.95	-0.0352962	0.0630214	-0.560067	0.575434	0.756671
PHPT1	206.919	-0.159522	0.14826	-1.07597	0.281943	0.50303
ENTPD2	1.38108	0.862041	0.768424	1.12183	0.261935	0.480392
LY75	140.243	-0.328968	0.172667	-1.90522	0.0567519	0.192856
ARID4B	6436.46	-0.155999	0.104776	-1.48888	0.136519	0.325153
OPN3	346.618	-0.119921	0.175944	-0.681584	0.495502	0.695093
PTPRN	0.941077	0.151273	0.746697	0.20259	0.839455	0.917318
KIF1B	8174.23	-0.465745	0.241837	-1.92586	0.0541214	0.187034
FOXC1	1887.74	3.28294	0.660412	4.97104	6.65933e-07	6.08736e-05
TBC1D22A	2051.68	-0.400984	0.102943	-3.8952	9.81175e-05	0.00306207
SYNE2	9949.6	0.455905	0.386027	1.18102	0.237595	0.452387
PLEKHH1	18.7336	1.74377	0.447594	3.89588	9.78409e-05	0.00305968
ATP9A	351.527	1.44698	0.476435	3.0371	0.00238866	0.0272592
FAM168A	185.229	0.00899974	0.115398	0.0779886	0.937837	0.969538
RELT	2329.78	-0.559269	0.251693	-2.22203	0.0262811	0.121322
GALC	2529.84	-0.686076	0.231872	-2.95885	0.00308787	0.0322099
NOP58	3854.81	0.0300541	0.131887	0.227878	0.819741	0.907324
SZRD1	959.895	-0.274223	0.0921382	-2.97621	0.00291834	0.0311437
KCNH2	314.758	0.242715	0.496857	0.4885	0.625196	0.789856
CUL1	2204.9	-0.14529	0.141759	-1.02491	0.305405	0.525205
FAM114A2	998.587	0.0245182	0.107013	0.229114	0.81878	0.907172
CYFIP2	5702.98	0.176237	0.215717	0.816983	0.413938	0.62847
TAB2	17198.1	0.0774009	0.137448	0.563128	0.573348	0.755115
GINM1	558.656	-0.136508	0.108887	-1.25366	0.209964	0.419271
EIF2AK2	2650.63	-0.0975691	0.179546	-0.543422	0.586839	0.764716
USP36	2465.21	-0.00653739	0.156718	-0.0417145	0.966726	0.98369
KMT2C	22267.8	-0.0924474	0.121019	-0.763905	0.444924	0.654902
MCOLN3	4.22364	0.554985	0.62032	0.894675	0.370961	0.589926
CCDC85A	5.45134	4.35749	0.849505	5.12944	2.90598e-07	3.22017e-05
PUM2	9059.51	0.0476634	0.0587759	0.810935	0.417403	0.630787
MRPL43	439.195	-0.0923934	0.0807253	-1.14454	0.252399	0.468751
ITIH4	26.1683	-0.391692	0.193194	-2.02746	0.0426154	0.161626
ITIH1	25.2529	-1.83395	0.380704	-4.81726	1.45542e-06	0.000112182
HPF1	424.493	0.267502	0.131977	2.02689	0.0426741	0.161808
ZFR	4552.99	-0.0359951	0.0774834	-0.464552	0.642252	0.800235
ZNF280C	622.106	0.132466	0.124	1.06827	0.285397	0.50653
TRAF1	293.922	-0.733909	0.275185	-2.66697	0.00765387	0.0572747
RC3H2	4194.61	0.0192002	0.082241	0.233463	0.815402	0.905528
IL17RB	6.61473	-1.93654	0.723351	-2.67718	0.00742446	0.0561498
TRAF3IP2	698.405	-0.198529	0.201085	-0.987287	0.323502	0.544643
GYG2	44.6202	2.71949	0.504563	5.38978	7.05431e-08	9.87255e-06
DCBLD2	169.807	1.18144	0.373643	3.16194	0.00156724	0.02075
SOAT1	3772.32	-0.330483	0.166504	-1.98484	0.0471628	0.172539
PKP2	240.015	0.327844	0.629809	0.520546	0.602683	0.775581
MSH4	27.8967	-0.275672	0.213778	-1.28953	0.197215	0.405515
F7	4.85732	2.25623	0.674738	3.34387	0.000826196	0.0136438
GDI2	9159.89	-0.188251	0.0869809	-2.16428	0.030443	0.132707
PRDM1	1088.43	-0.736481	0.353302	-2.08457	0.0371086	0.149036
ATG5	867.26	-0.0973787	0.0657882	-1.48019	0.138824	0.328629
TMCC3	104.287	-0.75924	0.410581	-1.84918	0.0644314	0.208747
PITHD1	842.235	-0.00897755	0.0987436	-0.0909178	0.927558	0.964702
MTA3	502.997	0.254647	0.255424	0.996958	0.318785	0.539792
USP13	490.301	0.0413812	0.181563	0.227917	0.819711	0.907324
ATP11B	6433.42	-0.272737	0.166288	-1.64014	0.100975	0.270517
LAMC2	1.25764	0.853142	0.803025	1.06241	0.288049	0.508878
CDK14	1244.31	-0.244562	0.297071	-0.823243	0.41037	0.625467
SEC61A1	5027.86	-0.0647839	0.0559696	-1.15748	0.247075	0.462615
PPP1R12A	8471.21	-0.0246042	0.0838105	-0.293569	0.769087	0.878071
RASGRF1	24.6638	1.12091	0.474429	2.36264	0.0181453	0.0962128
CAMK2B	3.58244	-0.375115	0.600438	-0.624736	0.532145	0.724885
CROCC	433.807	0.323052	0.199201	1.62174	0.104858	0.276894
ATP2B4	8387.46	0.171287	0.173035	0.989899	0.322223	0.543508
ZC3H11A	264.286	-0.0728505	0.111781	-0.651723	0.51458	0.710632
RIOK2	765.26	0.0352255	0.0928928	0.379206	0.704535	0.838789
YIPF1	449.175	-0.272449	0.0986029	-2.76309	0.00572575	0.0473543
NDC1	624.56	0.260266	0.142298	1.82902	0.0673965	0.214312
DGKG	1679.81	0.156512	0.254622	0.614685	0.538763	0.730516
FLYWCH1	436.067	-0.14086	0.142503	-0.98847	0.322922	0.544206
UNKL	332.269	0.00201182	0.131123	0.0153429	0.987759	0.993933
TBXAS1	12272.1	-0.565886	0.202618	-2.79287	0.00522425	0.0447558
PARP12	1539.05	-0.280797	0.19848	-1.41474	0.157146	0.354592
ALDH18A1	3446.86	0.340102	0.207149	1.64182	0.100626	0.270006
TARBP1	5179.77	0.400576	0.197219	2.03112	0.0422424	0.160914
GATB	393.162	0.0419539	0.116663	0.359616	0.719135	0.848207
MXD1	1848.12	-0.645473	0.243229	-2.65376	0.00795998	0.0586057
CDK17	1797.51	3.86887e-05	0.130777	0.000295837	0.999764	0.999924
DNAJC25	213.388	-0.270169	0.166213	-1.62544	0.104069	0.275857
SLC2A3	12844.9	-0.833453	0.307786	-2.7079	0.00677109	0.0529093
PSD	13.6794	0.615585	0.257733	2.38846	0.0169193	0.0920543
YBX3	5576.72	-0.0251135	0.170412	-0.147369	0.882841	0.941385
STYK1	93.0865	0.538701	0.381918	1.41051	0.158388	0.356239
WNK1	28194.5	-0.100451	0.095858	-1.04791	0.294679	0.515549
CCAR1	6714.4	0.05393	0.0668782	0.806392	0.420017	0.632673
OGFR	2899.13	-0.268419	0.180404	-1.48788	0.136783	0.325453
GNA15	2235.1	-0.082061	0.197268	-0.415987	0.677419	0.821044
CREB3L3	12.0232	2.09967	0.573327	3.66225	0.000250006	0.00606661
PIGV	566.939	-0.0488376	0.151171	-0.323062	0.746649	0.86588
PTPRU	20.2103	0.238258	0.452239	0.52684	0.598305	0.772347
SNRNP40	1078.3	0.164412	0.0789701	2.08195	0.0373473	0.149654
RIMBP2	4.04108	1.63516	1.02752	1.59137	0.111526	0.287744
COL11A1	5.18461	0.72283	0.836228	0.864394	0.387372	0.604478
QSER1	2550.36	0.0926404	0.0872388	1.06192	0.288273	0.50898
MPC1	323.695	-0.241313	0.112018	-2.15424	0.0312213	0.134499
ACAA1	2448.29	-0.23996	0.133829	-1.79304	0.0729673	0.224519
BCAT1	1228.89	0.0743891	0.318382	0.233648	0.815259	0.905523
HDAC7	2329.02	-0.157407	0.123415	-1.27543	0.202156	0.410705
WNT8A	1.41903	1.48792	0.948807	1.5682	0.116835	0.295606
SPAG4	58.1737	-0.797932	0.28398	-2.80981	0.00495704	0.0433161
NCKAP1	88.1111	0.291343	0.415594	0.701028	0.483285	0.685731
MRPS35	762.097	-0.03219	0.0864964	-0.372154	0.709778	0.842762
GUCY1B3	800.475	0.39819	0.396472	1.00433	0.315217	0.536243
SFSWAP	4519.05	-0.00865109	0.0807594	-0.107122	0.914692	0.95847
TNK2	2582	-0.153722	0.126826	-1.21207	0.225486	0.438135
MON2	8240.69	0.0211662	0.0657166	0.322084	0.747389	0.866019
CDH3	11.4874	1.20474	0.428428	2.812	0.00492349	0.0432849
GPBP1	2614.72	-0.00742675	0.0633362	-0.117259	0.906655	0.954465
DGAT2	302.836	-0.907886	0.472172	-1.92279	0.0545069	0.187738
ZNF112	140.576	1.48463	0.465201	3.19138	0.00141594	0.0195068
CS	4819.17	-0.0766036	0.0748422	-1.02354	0.306055	0.525805
LTK	146.021	-0.801817	0.472369	-1.69744	0.0896138	0.252557
MRPS24	27.5958	-0.217597	0.155931	-1.39547	0.162874	0.362173
ELMO2	3002.1	-0.245286	0.139064	-1.76384	0.077759	0.233064
WAPL	6818.48	-0.0915943	0.0668001	-1.37117	0.170322	0.371022
VMP1	5309.31	-0.638633	0.218656	-2.92072	0.00349219	0.0348036
APPBP2	1035.39	0.0236649	0.0777868	0.304228	0.760954	0.873681
POLD1	569.951	0.0745164	0.149442	0.498629	0.61804	0.785425
SEZ6	29.9032	-1.19628	0.425659	-2.81041	0.00494781	0.0432849
EIF4B	12055.8	0.013042	0.0863091	0.151108	0.87989	0.939352
SLC6A16	88.838	0.169739	0.196505	0.863791	0.387703	0.604789
BICRA	494.414	-0.10753	0.117731	-0.913359	0.361054	0.581346
SPHK2	294.206	-0.193955	0.108044	-1.79516	0.0726288	0.224039
RPL18	22803.5	0.0328893	0.0927243	0.3547	0.722815	0.850187
CA11	49.7869	1.19833	0.259127	4.62448	3.7553e-06	0.000240277
ISOC2	76.7491	-0.0787274	0.184258	-0.427267	0.669185	0.816108
U2AF2	1736.68	-0.0401808	0.0660043	-0.608761	0.542683	0.732832
EPN1	1713.88	-0.366076	0.156859	-2.33379	0.0196066	0.101532
MED29	324.084	-0.180458	0.126317	-1.42861	0.153117	0.348328
AHRR	29.1478	-0.766212	0.475302	-1.61205	0.106951	0.280145
ZNF275	143.868	0.313437	0.116509	2.69023	0.00714028	0.0547314
MTMR1	655.745	0.382042	0.113202	3.37487	0.000738517	0.0127112
GPC1	23.121	0.827049	0.481411	1.71797	0.085802	0.246485
ADCK1	300.599	-0.0427514	0.142354	-0.300317	0.763935	0.875675
HAGH	930.981	-0.20889	0.129986	-1.60702	0.10805	0.282058
RNF4	1535.23	0.0316316	0.0728123	0.434426	0.663979	0.812463
CASP8	7827.33	-0.196706	0.130058	-1.51245	0.130419	0.316266
LIMCH1	93.7189	2.06059	0.71114	2.89759	0.00376038	0.036464
INTS13	1416.44	0.201404	0.131982	1.52599	0.127011	0.311239
TM7SF3	4470.91	-0.274795	0.219071	-1.25436	0.209711	0.418898
DLX3	2.3376	0.763892	0.866068	0.882023	0.377764	0.595901
SPA17	46.1281	-0.432467	0.235863	-1.83355	0.0667211	0.212962
TSPAN32	759.003	0.307628	0.246295	1.24902	0.211656	0.420934
ST3GAL6	1283.49	0.0459658	0.231609	0.198463	0.842683	0.918303
ATP2C2	26.3472	-1.52681	0.844643	-1.80763	0.0706635	0.220229
NGFR	7.49734	1.26009	0.489833	2.5725	0.0100967	0.0676596
CDON	50.2813	1.93345	0.351429	5.50168	3.76179e-08	5.75253e-06
TAF2	4758.31	0.122455	0.0670201	1.82714	0.0676794	0.215033
HIPK2	3619.04	-0.0975274	0.209266	-0.466044	0.641184	0.799721
TNPO3	4120.9	-0.0023271	0.0995338	-0.02338	0.981347	0.990807
BORCS8-MEF2B	37.6506	-0.227285	0.140932	-1.61273	0.106804	0.279808
RFXANK	2321.39	-0.18209	0.0670371	-2.71626	0.00660245	0.0520436
TMEM161A	227.455	0.256619	0.143415	1.78935	0.0735581	0.225654
LPAR2	261.483	-0.515436	0.196152	-2.62774	0.00859536	0.0611635
CTSA	25449.3	-0.57796	0.177447	-3.25709	0.00112561	0.016793
SUGP2	5945.56	0.0965803	0.0825267	1.17029	0.241884	0.456963
SLC12A2	1689.91	0.303911	0.20685	1.46923	0.141771	0.332259
SNX24	63.3939	-0.127137	0.348869	-0.364427	0.715539	0.846028
EYA2	3.84927	-0.477931	0.585567	-0.816185	0.414394	0.628662
CNN2	4380.99	-0.360578	0.168333	-2.14206	0.0321889	0.136658
ABCA7	2607.32	-0.00759985	0.20615	-0.0368657	0.970592	0.985413
SNCAIP	708.098	7.54108	0.877966	8.58926	8.75311e-18	6.69263e-14
DDX20	676.992	0.11999	0.0886388	1.3537	0.175832	0.378442
BTBD1	1597.9	-0.0957173	0.0895273	-1.06914	0.285006	0.50631
FAR2	819.343	-0.377909	0.213632	-1.76897	0.0768984	0.232076
BCAS1	4.65908	-0.587715	0.570472	-1.03022	0.302905	0.523096
CHI3L2	44.5459	0.19699	0.323417	0.60909	0.542464	0.732677
PMS1	2234.16	0.125386	0.136688	0.917312	0.358979	0.57965
HMG20B	1004.05	-0.0538068	0.0963866	-0.55824	0.57668	0.757481
CALCRL	603.068	1.21346	0.442751	2.74074	0.00613009	0.0495111
TAF11	1185.34	0.0637864	0.0841206	0.758274	0.448287	0.6577
ANKS1A	2385.75	0.0927499	0.128103	0.724028	0.469049	0.674569
AP3D1	4285.95	-0.111381	0.0714802	-1.55821	0.119183	0.299613
ZNF76	1200.95	0.030745	0.0933723	0.329274	0.741949	0.862398
SLC9A3R2	166.825	-1.12671	0.455787	-2.47201	0.0134354	0.0806317
NTHL1	171.925	-1.28187e-05	0.202549	-6.32869e-05	0.99995	0.99995
UHRF1BP1	2123.67	0.160556	0.133537	1.20233	0.229236	0.442463
GNAI3	2878.56	-0.360278	0.117979	-3.05375	0.00226002	0.0262019
IPO5	4447.27	0.182622	0.126141	1.44776	0.147685	0.340711
OAT	3518.58	0.130203	0.206034	0.631952	0.527418	0.720835
WDR3	1996.5	0.141619	0.150154	0.943158	0.3456	0.56699
PKN2	3421.99	-0.116569	0.0694465	-1.67855	0.0932399	0.257863
WDR18	168.232	0.107645	0.142748	0.754097	0.450791	0.659412
TRAM2	551.718	-0.0646056	0.12917	-0.50016	0.616963	0.78462
NTN1	66.1596	-0.263501	0.538149	-0.489643	0.624387	0.78955
MCM10	467.43	0.433813	0.316382	1.37117	0.170323	0.371022
DGKA	4111.13	-0.134809	0.132822	-1.01496	0.310126	0.530584
ERBB3	9.55178	1.13164	0.307649	3.67836	0.000234735	0.0057803
ANKRD44	7040.86	-0.114304	0.156372	-0.730973	0.464796	0.670773
KARS	10050.4	-0.0894989	0.0677382	-1.32125	0.186419	0.391636
ADAT1	576.316	0.089689	0.0698654	1.28374	0.199233	0.407561
PDIA5	788.577	0.17014	0.164572	1.03384	0.301213	0.521626
TBC1D22B	984.499	0.194471	0.093958	2.06976	0.0384744	0.151871
NDUFB4	1892.24	-0.156239	0.0547767	-2.85229	0.0043406	0.0399617
SPEN	10819.7	0.075616	0.0678442	1.11455	0.265042	0.483538
MYLK	567.252	1.76218	0.551646	3.1944	0.00140122	0.019409
ZC3H15	3242.48	-0.118956	0.0895827	-1.32789	0.184216	0.389146
MAP2K4	693.676	-0.0514968	0.078796	-0.653546	0.513404	0.709789
TMEM206	682.71	-0.033369	0.112872	-0.295634	0.767509	0.877102
SNAP91	1.20388	1.08591	1.04283	1.04131	0.29773	0.518533
SLK	3933.23	-0.117516	0.0815588	-1.44087	0.149621	0.343235
CYB5R4	2629.94	-0.586288	0.0945824	-6.1987	5.6931e-10	1.74118e-07
COL17A1	92.7491	-0.429632	0.868593	-0.49463	0.620862	0.786857
GSTO2	20.5662	0.767977	0.209343	3.66851	0.000243966	0.00595012
SEC61A2	748.831	0.398039	0.215144	1.8501	0.0642988	0.208406
PRKCQ	1540.78	0.382638	0.272552	1.40391	0.160346	0.35893
TLE2	19.8445	1.39764	0.438339	3.18848	0.00143023	0.0195699
ASB1	269.084	-0.176832	0.123738	-1.42909	0.15298	0.34812
FAM107B	1460.14	-0.0518923	0.231975	-0.223698	0.822992	0.90881
ME1	274.817	-0.946721	0.553274	-1.71112	0.0870582	0.248831
TBC1D1	4839.46	-0.26744	0.126599	-2.1125	0.0346434	0.143064
CDK13	3093.04	-0.0171009	0.0850817	-0.200994	0.840703	0.917684
MTHFD2	1178.76	-0.311993	0.148979	-2.0942	0.0362417	0.146874
SLC9A7	1774.76	0.249569	0.267696	0.932284	0.35119	0.572204
FOXJ2	896.374	-0.0792141	0.0710542	-1.11484	0.264919	0.483487
YBX1	9468.09	-0.187553	0.0964045	-1.94547	0.0517179	0.181204
PDE4A	514.339	-0.483926	0.363866	-1.32996	0.183533	0.388293
PPP2R5A	1535.06	-0.0664386	0.121207	-0.548141	0.583595	0.762177
ELAVL1	1006.33	0.0637763	0.0854354	0.746485	0.455374	0.663009
TIE1	335.224	-0.201177	0.440733	-0.456461	0.648059	0.803183
DIP2B	6508.39	-0.152281	0.0797502	-1.90947	0.0562013	0.191581
SMARCD1	1268.94	0.0433766	0.109614	0.395721	0.692311	0.830466
KDM4A	3604.64	0.211004	0.0863922	2.4424	0.0145899	0.0842653
NFYC	1761.4	-0.232621	0.0828364	-2.8082	0.00498193	0.0434095
ZMYND12	28.4435	-0.267249	0.224395	-1.19097	0.233664	0.447937
ASPM	3764.22	0.836511	0.323872	2.58285	0.00979884	0.0664791
CD84	2283.16	-0.127516	0.194512	-0.655568	0.512102	0.708694
ELOVL1	1774.77	-0.224455	0.101687	-2.2073	0.027293	0.124698
SPI1	8126.34	-0.501707	0.231412	-2.16802	0.030157	0.13161
MPPED2	43.3894	4.25365	0.678098	6.27291	3.54361e-10	1.2042e-07
ZBTB11	2465.16	0.0288483	0.0836341	0.344935	0.730143	0.855104
ATXN3	1974.94	-0.0367376	0.0621492	-0.591119	0.554441	0.740475
GOLGA5	1750.81	-0.187502	0.0693194	-2.7049	0.00683246	0.0531715
FGFR2	30.0825	0.263351	0.631638	0.416933	0.676728	0.82066
LRRC40	905.683	-0.119005	0.0774202	-1.53713	0.124263	0.306884
ISOC1	265.34	0.10981	0.14161	0.775435	0.438082	0.648138
EML1	1.82512	-0.243635	0.778069	-0.313128	0.754183	0.869822
TRMT11	1014.62	0.274128	0.126426	2.16828	0.0301373	0.131601
THUMPD1	1035.22	-0.0145942	0.0724071	-0.201558	0.840262	0.917684
MSANTD3	250.071	0.401489	0.190003	2.11307	0.0345951	0.14299
KIF26A	15.0598	0.422706	0.504293	0.838215	0.40191	0.618187
ATG2B	3050.16	0.180979	0.0687652	2.63185	0.00849225	0.0609331
ARFGEF1	8369.72	-0.0919514	0.105221	-0.873891	0.382178	0.599912
ZFAT	682.233	0.00262595	0.0608288	0.0431696	0.965566	0.983068
MTFR1	318.835	-0.0141498	0.106504	-0.132856	0.894307	0.946811
STAG3	106.003	0.7333	0.368944	1.98756	0.0468601	0.171964
FECH	2932.87	-0.024042	0.257819	-0.0932512	0.925704	0.963737
MYO9A	3547.59	0.0306385	0.11068	0.276822	0.781917	0.885529
DDX3Y	16839.4	-0.247468	0.749687	-0.330095	0.741329	0.862198
PFKP	4515.37	-0.243774	0.19905	-1.22469	0.220692	0.432337
IDI1	1771.48	-0.431409	0.153962	-2.80205	0.00507782	0.043887
SP100	8402.43	-0.344626	0.124598	-2.76592	0.00567632	0.0470984
KLF6	71050.3	-0.442548	0.177677	-2.49074	0.0127479	0.0781325
PLPP1	105.262	0.31103	0.345625	0.899904	0.368171	0.587323
NEO1	231.952	1.89261	0.3598	5.26019	1.43908e-07	1.81871e-05
TRAM1	5227.97	-0.0589933	0.103516	-0.569894	0.56875	0.751129
PHKA1	447.576	2.94612	0.392155	7.51265	5.79406e-14	8.0548e-11
TNFRSF1A	5667.08	-0.098385	0.127359	-0.772501	0.439818	0.649889
CACNB1	167.416	0.27764	0.277277	1.00131	0.316678	0.537712
EVI5	1443.29	-0.418353	0.249721	-1.67528	0.0938793	0.258805
STOML1	46.365	0.110781	0.124034	0.893155	0.371774	0.590653
PKM	31265.4	-0.192301	0.217561	-0.883895	0.376753	0.595115
DHX29	2344.01	-0.0259344	0.0602865	-0.430185	0.667061	0.814752
DNTTIP2	2965.36	-0.199099	0.113895	-1.7481	0.0804475	0.237766
METTL22	1162.35	-0.0166289	0.0896635	-0.185459	0.852869	0.923687
TP53BP1	5072.61	0.275124	0.186585	1.47452	0.140342	0.33069
TRO	142.282	2.83084	0.518937	5.45507	4.89534e-08	7.12949e-06
RRP15	486.058	0.138485	0.123789	1.11872	0.263258	0.481778
RHOA	7353.12	-0.287445	0.111179	-2.58543	0.0097257	0.0661295
DHX8	2917.47	-0.103994	0.0766184	-1.3573	0.174685	0.376981
PRKCZ	189.292	1.36853	0.314068	4.35744	1.31595e-05	0.000626898
ZFY	2260.14	-0.262391	0.807498	-0.324943	0.745224	0.864707
IARS2	3107.51	-0.0843843	0.0911844	-0.925425	0.354745	0.57613
SYT1	33.7244	1.73821	0.73632	2.36067	0.0182417	0.0965767
NAV3	132.008	1.30352	0.60683	2.14808	0.0317077	0.135781
IDH3G	1593.82	-0.165319	0.0911717	-1.81328	0.0697893	0.218907
ROGDI	561.07	-0.692085	0.289115	-2.3938	0.0166748	0.091493
PDZD4	81.4767	1.31449	0.404753	3.24764	0.00116367	0.0172333
ATP2B3	3.90747	-0.824339	0.744001	-1.10798	0.26787	0.487071
ROCK1	10066	-0.309429	0.109445	-2.82725	0.00469491	0.0420097
CBFB	1711.87	-0.0342451	0.0641111	-0.534152	0.593237	0.768859
PDK3	465.588	-0.0740709	0.122248	-0.605909	0.544575	0.734166
HYAL2	86.1315	-0.67535	0.235579	-2.86677	0.00414686	0.0386892
HDAC4	3931.93	-0.516726	0.216165	-2.39043	0.0168287	0.0917778
RASSF1	501.891	0.160709	0.114483	1.40379	0.160382	0.35893
FGFR3	36.6849	1.88661	0.413096	4.56699	4.94788e-06	0.000289897
IFI35	528.012	-0.409593	0.204089	-2.00693	0.0447571	0.167259
HEATR6	757.271	0.142562	0.103186	1.3816	0.167094	0.367193
COASY	766.567	-0.0307281	0.0659601	-0.46586	0.641316	0.799775
PLEKHH3	34.4275	0.591538	0.318603	1.85666	0.0633592	0.206456
MEF2A	3493.42	-0.373868	0.124562	-3.00145	0.00268697	0.0294968
OTUD5	1692.81	-0.032502	0.0643746	-0.504889	0.613637	0.782761
TFE3	1162.32	-0.302015	0.158966	-1.89987	0.0574499	0.194278
TBC1D25	512.549	-0.0769002	0.0934661	-0.82276	0.410644	0.625518
ACSL4	3647.98	-0.419244	0.122289	-3.42831	0.000607346	0.0109379
INPP5A	969.323	0.124018	0.12082	1.02647	0.304671	0.524548
GPKOW	576.939	-0.0613755	0.0729973	-0.840791	0.400465	0.617081
GRIPAP1	4183.77	-0.196788	0.0806402	-2.44032	0.0146744	0.0845836
FTSJ1	948.22	0.0228567	0.0674871	0.338683	0.734848	0.857613
PRR11	1141.34	0.11687	0.199258	0.586527	0.557521	0.742479
ATP11A	6543.68	-0.632726	0.181898	-3.47846	0.000504303	0.00961572
POLR1A	2226.47	0.21783	0.134603	1.61832	0.105594	0.277898
LAPTM4A	11147.5	-0.282263	0.109462	-2.57864	0.00991891	0.0670116
TTC7A	4948.72	-0.225264	0.134113	-1.67965	0.0930245	0.257729
IP6K2	2008.99	0.067041	0.120477	0.556463	0.577894	0.758294
SRBD1	2904.81	-0.158464	0.107843	-1.46939	0.141726	0.332251
KIF2A	3242.35	0.0837013	0.157964	0.529875	0.596198	0.770973
RASGRP2	11199.6	-0.0111881	0.108748	-0.10288	0.918058	0.960014
PSME4	7595.83	0.0921392	0.141929	0.649191	0.516215	0.711491
IFT80	763.858	0.569514	0.170293	3.34432	0.000824838	0.0136361
ERLEC1	1465.34	-0.0454913	0.087819	-0.518012	0.60445	0.776613
PPP2R5B	601.787	-0.33825	0.160591	-2.10628	0.0351805	0.144755
PYGM	953.553	-0.153564	0.247363	-0.620803	0.534729	0.726916
PITX1	3.36022	-0.51151	0.78505	-0.651564	0.514683	0.710632
MAST4	3140.53	0.459229	0.306784	1.49691	0.134416	0.322025
ADGRF5	1.25736	2.48424	1.61092	1.54213	0.123043	0.3054
SDK2	423.301	1.81586	0.504861	3.59675	0.000322219	0.00708974
NUP133	2193.12	0.0768974	0.0638847	1.20369	0.22871	0.441762
NUCKS1	4584.85	0.281469	0.111528	2.52375	0.011611	0.0731
VPS35	7403.11	-0.154641	0.0964897	-1.60266	0.109009	0.283883
DNAJA2	1596.12	-0.229449	0.0652441	-3.51678	0.000436813	0.00874313
BCL3	283.001	-0.641875	0.266102	-2.41214	0.0158592	0.0890075
KCNAB2	5725.02	-0.0912084	0.105588	-0.863816	0.387689	0.604789
ABCC9	2.9332	1.4483	1.05852	1.36824	0.171238	0.372378
GAL	5.28044	0.407531	0.548706	0.742713	0.457655	0.665127
CLEC2D	651.021	0.368763	0.188888	1.95228	0.0509051	0.179672
FUNDC1	200.884	0.100461	0.120457	0.833995	0.404284	0.620419
MAOB	3.09648	0.711727	0.648111	1.09816	0.272137	0.492254
RORA	287.397	1.05537	0.37567	2.80929	0.00496505	0.0433365
TGFBR3	1541.08	1.1958	0.381918	3.13104	0.00174186	0.021923
ATP1B3	1925.68	-0.338016	0.111277	-3.03761	0.00238466	0.0272351
NEDD4	2038.78	0.157632	0.214258	0.735711	0.461906	0.668763
PIGB	435.852	-0.196509	0.0824585	-2.38313	0.0171661	0.0929546
MAPK6	1409.29	-0.214234	0.162042	-1.32209	0.186137	0.391366
GNB5	294.688	0.718473	0.253542	2.83374	0.00460065	0.0414086
RAB27A	3180	-0.361073	0.245011	-1.4737	0.140563	0.33069
HDHD5	462.85	-0.0386692	0.180985	-0.21366	0.830812	0.912634
UFD1	1754.32	-0.163354	0.108384	-1.50718	0.131766	0.31847
GUCY2C	4.90919	-0.433082	0.517399	-0.837036	0.402572	0.618834
ELP1	6202.21	0.233847	0.0594833	3.93131	8.44858e-05	0.00273011
NUCB2	4427.96	0.437445	0.253583	1.72506	0.0845174	0.244456
PFN2	5.31662	0.989163	0.50693	1.95128	0.0510238	0.179907
PTPN3	2.08204	0.740692	0.590475	1.2544	0.209697	0.418898
SPTB	2751.82	0.552576	0.520921	1.06077	0.288795	0.50947
DAPP1	1555.98	-0.36178	0.200269	-1.80647	0.0708449	0.220532
FGF10	46.216	7.99824	1.55649	5.13865	2.76716e-07	3.08871e-05
SLC44A1	3106.91	-0.0515708	0.313731	-0.164379	0.869433	0.933139
TMEM260	855.084	0.0265892	0.108389	0.245312	0.806215	0.901085
SMG6	1788.02	0.0705917	0.0952311	0.741268	0.458531	0.66575
EXOC5	1536.02	0.0187564	0.0838974	0.223563	0.823097	0.90886
CLTCL1	696.071	0.386841	0.453395	0.85321	0.393543	0.610442
FSTL3	90.2101	-0.903411	0.349034	-2.58832	0.00964456	0.0657599
DGCR2	635.188	-0.0512175	0.117342	-0.436482	0.662487	0.811759
RNF126	303.619	-0.0868083	0.0811868	-1.06924	0.284961	0.50631
MNT	992.083	-0.221776	0.148505	-1.49339	0.135334	0.323364
ZXDC	1568.78	-0.0034855	0.10106	-0.0344896	0.972487	0.986682
JMJD6	1270.89	-0.481981	0.161286	-2.98837	0.0028047	0.0303966
POLB	954.363	0.0164526	0.0946707	0.173788	0.862032	0.928847
ST6GALNAC1	40.3931	0.773979	0.506033	1.5295	0.12614	0.309968
WIPI1	905.287	-0.725013	0.301409	-2.40541	0.0161542	0.0898946
FRMPD1	2.61388	1.50424	0.830772	1.81065	0.0701949	0.219509
GBA2	2776.27	-0.18717	0.0989586	-1.8914	0.0585708	0.196763
NDST1	3232.14	-0.314899	0.181446	-1.7355	0.0826531	0.241597
ASNS	25.0273	0.122879	0.261402	0.470075	0.638301	0.798372
AP3M2	213.146	-0.104627	0.152697	-0.68519	0.493224	0.693295
CNGB1	3.20237	-0.305741	0.638908	-0.478537	0.632268	0.794888
ST6GALNAC2	65.1071	-0.471529	0.423434	-1.11358	0.265458	0.484067
PABPC1	109388	-0.0580824	0.095329	-0.609283	0.542337	0.732634
TESK2	481.359	-0.177142	0.11137	-1.59057	0.111706	0.288048
CFAP20	855.032	0.392064	0.154227	2.54212	0.0110182	0.070876
CSNK2A2	3110.4	-0.0123078	0.0572614	-0.214941	0.829814	0.912002
PTPN21	1.58768	-0.000622011	0.709272	-0.000876971	0.9993	0.999876
EIF2B3	759.922	0.135998	0.106518	1.27676	0.201687	0.409968
CAMK2A	2.98175	2.09021	0.841562	2.48373	0.0130014	0.0790526
TCOF1	4382.64	0.0272086	0.108111	0.251673	0.801294	0.897749
CDC42	8832.32	-0.384902	0.111237	-3.46019	0.000539791	0.0100787
OSBPL3	1903.32	0.0296972	0.192679	0.154128	0.877509	0.938186
SLC12A3	19.2506	0.330129	0.509475	0.647979	0.516999	0.712091
RAD18	445.19	0.116089	0.114026	1.01809	0.308633	0.528572
ATP2B1	8766.34	-0.408658	0.230114	-1.77589	0.075751	0.229929
NCK2	311.11	-0.157679	0.159838	-0.98649	0.323893	0.544914
MAP4K4	13905.2	-0.387131	0.164479	-2.35369	0.0185883	0.0978832
MGAT4A	993.37	-0.0445956	0.251038	-0.177645	0.859002	0.927123
RPL31	13861.2	-0.0273331	0.11827	-0.231107	0.817232	0.906212
WDR1	10280	-0.236122	0.133991	-1.76223	0.0780307	0.233558
SNX13	2457.97	-0.0587734	0.143774	-0.40879	0.682694	0.824349
ARHGAP10	935.509	-0.0953247	0.277023	-0.344104	0.730768	0.855397
RPS6KA2	368.499	-0.619846	0.285571	-2.17055	0.029965	0.131156
ING3	948.083	-0.113144	0.129513	-0.873613	0.382329	0.600018
VASH1	159.49	0.0649025	0.23634	0.274615	0.783612	0.886578
LMCD1	5.17138	1.01811	0.539413	1.88743	0.059102	0.197895
BUD23	1157.76	0.00722308	0.109315	0.066076	0.947317	0.974005
SEL1L	2154.85	-0.252582	0.0992277	-2.54548	0.0109128	0.070502
TRIP13	176.889	0.285427	0.253421	1.12629	0.260041	0.478008
ATP6AP1	3449.23	-0.230095	0.124561	-1.84725	0.0647114	0.209158
TCF3	642.285	-0.0426481	0.19676	-0.216752	0.828402	0.911332
TRIB2	441.295	0.599708	0.396816	1.5113	0.130712	0.316634
DAZAP1	2152.1	0.0395872	0.0774232	0.511309	0.609135	0.779688
MBD3	91.3222	0.116058	0.105696	1.09804	0.272188	0.492288
HLTF	1169.01	0.388457	0.201893	1.92407	0.0543457	0.187387
FAM50A	3018.76	-0.303202	0.162483	-1.86605	0.0620337	0.203741
FAM3A	384.416	-0.0607021	0.105071	-0.577725	0.56345	0.747032
CPSF1	3562.55	0.196688	0.119811	1.64166	0.100661	0.270006
MYO3B	23.2248	1.99571	0.552238	3.61385	0.000301683	0.00675452
CYBRD1	1914.12	-0.334837	0.184135	-1.81844	0.0689976	0.217549
PDCD2	725.192	0.0365696	0.0709682	0.515296	0.606346	0.778002
RDH11	526.302	0.0283339	0.107122	0.264502	0.791393	0.891819
PRKACA	3316.7	-0.605955	0.232911	-2.60165	0.00927752	0.0643118
ADGRL1	352.755	2.1673	0.356219	6.08416	1.17103e-09	3.19775e-07
ACTN1	6363.57	0.216513	0.229274	0.944342	0.344995	0.566422
ZFYVE26	7032.92	-0.029159	0.0908855	-0.320833	0.748337	0.866481
RPS6KA6	11.1736	2.19118	0.618885	3.54053	0.000399327	0.00817472
EPN2	63.1361	-0.205269	0.380103	-0.540035	0.589173	0.766033
PTPN18	1055.09	-0.579381	0.192079	-3.01637	0.0025582	0.0284923
LIMS2	13.6744	-0.247227	0.439013	-0.563143	0.573337	0.755115
ASIC4	6.58061	1.11551	0.449036	2.48423	0.0129832	0.0790012
SPEG	14.7447	2.33783	0.500058	4.67511	2.93799e-06	0.000197051
LNX1	23.9355	1.93925	0.652432	2.97234	0.00295539	0.0314195
ALDH3A2	1527.07	-0.0301452	0.216692	-0.139115	0.889359	0.944327
TFRC	10104.4	0.0513279	0.229829	0.22333	0.823278	0.908994
SREBF1	1649.29	-0.0864943	0.16999	-0.50882	0.610879	0.780545
AFF4	6728.49	-0.215936	0.127174	-1.69795	0.0895171	0.252378
UBE2D1	1389.48	-0.87175	0.282403	-3.0869	0.00202258	0.0242773
MPP5	547.331	0.0782608	0.114862	0.681349	0.495651	0.695239
RHOBTB1	274.538	0.886123	0.308725	2.87027	0.00410125	0.0384291
SMC1A	10654.3	0.20571	0.114302	1.79969	0.071909	0.22276
HSD17B10	1320.92	0.0320539	0.091209	0.351434	0.725263	0.851299
MARK2	2704.82	-0.279597	0.102519	-2.72727	0.00638602	0.0510638
HMMR	248.666	0.426388	0.305461	1.39588	0.16275	0.362002
CHFR	2371.15	-0.263686	0.115192	-2.2891	0.0220736	0.109169
TRHDE	13.7979	0.492106	1.04377	0.471469	0.637306	0.797899
P4HA2	46.5849	0.0626974	0.387245	0.161906	0.87138	0.934639
FCGR2B	359.637	-0.146465	0.438118	-0.334306	0.738149	0.860349
NFATC3	4071.1	0.0399186	0.082783	0.482207	0.629659	0.793142
TRNT1	743.943	0.00538458	0.12458	0.043222	0.965525	0.983068
ACADVL	17915.6	-0.198546	0.127869	-1.55273	0.120488	0.301457
STK10	5405.15	-0.117688	0.171511	-0.686184	0.492597	0.693181
FBXW11	918.059	0.00960982	0.0568374	0.169075	0.865737	0.930965
ACAP1	2767.06	0.0290585	0.141291	0.205664	0.837053	0.915896
EVC	448.22	0.378472	0.63348	0.597449	0.550208	0.738061
DERL2	388.028	-0.126959	0.0961386	-1.32059	0.186639	0.391766
SIDT1	287.729	1.13029	0.29295	3.85831	0.000114175	0.00335118
MRVI1	150.44	-0.730931	0.361894	-2.01974	0.0434106	0.163667
TMEM38A	45.7989	-0.790662	0.440738	-1.79395	0.0728212	0.224418
AP1M1	2229.51	-0.227768	0.0987702	-2.30604	0.0211085	0.106111
PVR	222.69	0.16409	0.296298	0.5538	0.579716	0.759201
XRCC1	1076.32	-0.0064875	0.074936	-0.086574	0.93101	0.965509
SCARB1	1682.94	0.321453	0.165193	1.94592	0.0516647	0.181164
MCM2	1715.7	0.384823	0.260262	1.4786	0.139247	0.329317
MOV10L1	7.49581	1.12424	0.470863	2.38763	0.0169576	0.0921521
PANX2	52.0652	-0.167462	0.342852	-0.488439	0.625239	0.789856
SELENOO	495.167	-0.0993521	0.120687	-0.82322	0.410383	0.625467
TP63	51.1817	1.09704	0.427329	2.56721	0.0102519	0.068162
ALPK1	2517.67	-0.28156	0.151246	-1.86161	0.0626585	0.205074
LLGL2	267.082	0.80661	0.195829	4.11895	3.80605e-05	0.00146605
PDE8A	1381.73	-0.341022	0.151103	-2.25689	0.024015	0.11483
CLCN4	80.2946	0.45741	0.504732	0.906243	0.364807	0.584068
NLE1	281.282	0.292832	0.203164	1.44136	0.149483	0.342969
SDHA	8035.69	0.0231469	0.0728327	0.31781	0.750629	0.867752
SMARCE1	767.547	0.0253514	0.0759122	0.333956	0.738413	0.86059
GSDMB	259.474	0.263286	0.17958	1.46612	0.142615	0.333514
KDM5A	14835.4	-0.035506	0.0812702	-0.436888	0.662192	0.811528
ADAM11	24.0336	0.574015	0.304981	1.88213	0.0598184	0.199464
PPP2R3A	46.8357	2.72335	0.473104	5.75635	8.59544e-09	1.66382e-06
FERMT2	13.0747	-1.11678	0.520119	-2.14717	0.0317798	0.135975
DHRS9	436.437	0.017491	0.386976	0.0451992	0.963949	0.982582
CD5L	2.80088	0.418282	0.828316	0.504979	0.613574	0.782761
PTGS2	3361.69	-0.438702	0.31696	-1.38409	0.166331	0.366134
IGF2BP2	2821.96	0.576144	0.251305	2.29261	0.0218705	0.108515
MAP3K13	66.8798	0.469522	0.359373	1.3065	0.191382	0.398019
ST6GAL1	1027.63	-0.0711327	0.152783	-0.46558	0.641516	0.799811
TBX21	148.595	1.04316	0.363897	2.86665	0.00414845	0.0386892
FRY	15993	-0.0579994	0.190266	-0.304834	0.760493	0.873566
PICALM	20165.9	-0.290754	0.149797	-1.94099	0.05226	0.182707
GLI2	15.2705	2.88393	0.992428	2.90593	0.00366161	0.0357737
CLASP1	6359.48	-0.0820093	0.0928886	-0.882878	0.377302	0.595675
MRPS34	588.085	-0.0537873	0.115486	-0.465746	0.641397	0.799775
NOTCH3	315.127	1.29724	0.518757	2.50067	0.0123959	0.0766508
CLNS1A	2487.46	0.153189	0.0923483	1.65882	0.0971521	0.263989
PPP2R2C	1.27569	-1.86092	1.14181	-1.6298	0.103144	0.27431
TEAD2	13.4035	-0.709224	0.754987	-0.939387	0.347532	0.569117
EED	603.717	0.0221815	0.084793	0.261596	0.793633	0.893289
CDHR2	14.7011	-0.136848	0.322113	-0.424844	0.670951	0.816893
SNCB	0.47887	-0.479881	1.61839	-0.296518	0.766834	0.877102
TSG101	1820.54	-0.235984	0.0865332	-2.72709	0.00638958	0.0510638
NCBP3	2053.98	0.100328	0.0854061	1.17471	0.240109	0.454875
ATP2A3	10661	0.0529773	0.188288	0.281363	0.778432	0.883577
CA12	1.05674	1.56633	0.629233	2.48926	0.0128008	0.0783521
MGLL	1413.8	-0.103012	0.35525	-0.28997	0.77184	0.879506
NTN4	1.2769	1.26093	0.646827	1.94941	0.051247	0.180278
BCS1L	892.92	0.118617	0.156717	0.756886	0.449118	0.657844
NUAK1	10.3751	1.47509	0.499636	2.95233	0.00315384	0.0326089
DPP8	1901.23	-0.0977103	0.0678257	-1.44061	0.149696	0.343303
SLC24A1	1920.73	0.358944	0.164652	2.18001	0.0292564	0.129104
ZNF532	991.627	0.0322196	0.478281	0.0673655	0.946291	0.973356
LMAN1	4107.38	0.226245	0.15129	1.49544	0.134799	0.322581
HACD3	460.086	0.396163	0.178125	2.22408	0.0261433	0.120853
IPCEF1	658.444	-0.918586	0.362941	-2.53095	0.0113754	0.0721265
ZZEF1	6754.18	-0.196799	0.106534	-1.84729	0.0647051	0.209158
ENO1	56990	0.0717759	0.109726	0.654136	0.513024	0.709649
MYDGF	1038.53	-0.256332	0.113537	-2.25769	0.0239647	0.114749
ANO8	551.898	0.25329	0.22765	1.11263	0.265869	0.484642
TUBE1	269.927	0.305385	0.123919	2.4644	0.0137242	0.081426
ARHGEF10L	915.918	-0.536742	0.48819	-1.09945	0.271571	0.491464
TXK	989.223	0.777558	0.291559	2.66689	0.0076556	0.0572747
WSCD2	1.67523	0.933674	0.837654	1.11463	0.265009	0.483536
TACR2	1.34016	0.204807	0.624274	0.328072	0.742857	0.862942
ACTR6	573.855	0.0206641	0.08848	0.233546	0.815338	0.905523
TIPIN	273.146	0.144635	0.146354	0.988254	0.323028	0.544325
SRI	4421.17	-0.294509	0.114521	-2.57167	0.0101209	0.067712
EIF4G3	6828.09	-0.137249	0.125677	-1.09208	0.274798	0.495543
NUP37	596.227	0.086357	0.119882	0.720353	0.471308	0.676672
SEMA3A	42.6965	0.626121	0.58435	1.07148	0.283952	0.505201
GTSE1	269.011	0.890845	0.31552	2.82342	0.00475143	0.0422484
SEMA3C	308.288	0.313395	0.52373	0.598391	0.549579	0.737596
TTC38	963.225	-0.08509	0.160861	-0.528967	0.596828	0.771422
ACAT1	1394.83	-0.221769	0.163171	-1.35912	0.174109	0.376215
GRAMD4	2212.83	-0.147644	0.158344	-0.932425	0.351117	0.572204
CELSR1	268.233	2.29275	0.418693	5.47598	4.35095e-08	6.45969e-06
ZNF638	8238.34	0.185774	0.113975	1.62995	0.103113	0.27431
SLC25A40	787.206	-0.0889184	0.167824	-0.529832	0.596228	0.770973
TIMM21	318.108	0.0723303	0.128918	0.561058	0.574758	0.756191
ADD2	481.185	0.0101379	0.460826	0.0219994	0.982448	0.991198
RASAL2	331.925	1.2897	0.368161	3.50308	0.000459905	0.00905669
VPS9D1	347.484	-0.420756	0.188972	-2.22655	0.0259776	0.120415
ZNF37A	348.686	0.226809	0.109097	2.07897	0.03762	0.150166
MARK3	3440.04	-0.0140734	0.0637873	-0.220631	0.82538	0.910003
SLC25A3	12694.3	-0.17703	0.0723095	-2.44822	0.0143564	0.0836018
FNDC3B	11887.1	-0.386555	0.180902	-2.13682	0.0326124	0.137461
FOSL2	5718.98	-0.191526	0.254215	-0.753403	0.451208	0.659643
CACNG4	1.33118	3.27064	1.55453	2.10394	0.0353836	0.145141
FRYL	9148.28	0.193429	0.0883522	2.18929	0.0285756	0.127771
TMEM131	5362.25	-0.10626	0.0759251	-1.39954	0.161652	0.360504
FSCN1	740.232	-0.0966938	0.314481	-0.307471	0.758485	0.87248
ACTB	763681	-0.372176	0.151914	-2.4499	0.0142895	0.0834343
MOCOS	42.5836	1.57794	0.411481	3.83479	0.000125669	0.00362591
PLD1	3850.48	-0.447188	0.222406	-2.01068	0.0443588	0.166422
ATP12A	4.20386	0.31716	0.601508	0.527276	0.598002	0.772156
WDR62	1312.97	0.523863	0.211838	2.47295	0.0134005	0.080626
DLG1	2880.68	0.118515	0.0659406	1.7973	0.0722874	0.223322
RAB7A	7520.24	-0.23924	0.0995602	-2.40297	0.0162627	0.0901376
BCAP29	769.319	-0.295109	0.0981558	-3.00653	0.00264247	0.0291066
SEC31B	1565.21	0.0749004	0.151156	0.495517	0.620235	0.78669
SART3	3542.79	0.161485	0.0603323	2.6766	0.00743745	0.0562202
ARHGAP15	4045.54	-0.0840286	0.0896883	-0.936896	0.348812	0.569998
EXOSC7	666.87	0.111549	0.0893288	1.24875	0.211756	0.420934
KIFAP3	1097.08	-0.29661	0.208964	-1.41943	0.155773	0.352378
MKRN2	811.764	-0.0796786	0.0615545	-1.29444	0.195513	0.403183
MCM6	2014.12	0.414006	0.216847	1.9092	0.0562361	0.191656
REXO2	281.173	0.212584	0.221914	0.957954	0.338086	0.558437
RBM7	319.635	-0.4166	0.119788	-3.4778	0.000505539	0.00962727
RBMS2	429.196	0.493973	0.212178	2.32811	0.0199062	0.102459
BAZ2A	18847.5	-0.0762153	0.09875	-0.771801	0.440232	0.650333
PTPN23	1749.07	-0.139124	0.0645732	-2.15452	0.0311993	0.134499
MLH1	3853.16	0.0567967	0.0685043	0.829097	0.40705	0.622772
UNG	1007.48	0.330958	0.246899	1.34046	0.180096	0.383945
FMO4	124.428	-0.0230636	0.180303	-0.127916	0.898216	0.94934
KLHL20	1098.24	0.126281	0.0629566	2.00585	0.0448728	0.167569
RGS11	8.63634	0.204739	0.469518	0.436062	0.662792	0.812002
SLC46A1	165.735	-0.0554186	0.320374	-0.172981	0.862667	0.929203
PLXNA2	275.788	-0.199265	0.324903	-0.613305	0.539675	0.731085
SPAG5	2036.7	0.223101	0.197295	1.1308	0.258139	0.475656
ANKRD13A	3095.39	-0.26349	0.112955	-2.3327	0.0196637	0.101666
TPD52	120.703	0.657644	0.342855	1.91814	0.0550934	0.189171
ACACB	1045.04	0.135563	0.231942	0.584471	0.558903	0.743389
TRAF4	451.782	0.314257	0.308415	1.01894	0.308231	0.52806
PAG1	921.24	-0.506445	0.216377	-2.34057	0.0192544	0.100456
GPATCH1	579.552	0.134158	0.0992256	1.35205	0.176359	0.379149
ICAM3	3418.96	-0.0484416	0.19725	-0.245585	0.806004	0.900914
NT5C2	4653.77	-0.105012	0.0965043	-1.08815	0.276527	0.497266
MCAM	26.8148	-1.32403	0.533188	-2.48324	0.0130195	0.0791249
GPC4	186.965	3.72991	0.913167	4.08459	4.41554e-05	0.00163889
MBNL3	600.592	-0.16396	0.168126	-0.975218	0.329452	0.549938
CAMSAP3	16.62	1.36679	0.605446	2.2575	0.023977	0.114749
RAP1GAP	147.709	0.92192	0.431209	2.13799	0.0325176	0.137253
XAB2	1663.64	-0.0510197	0.0872691	-0.584626	0.5588	0.743316
ARHGEF1	10122	-0.304694	0.142271	-2.14165	0.0322219	0.136682
STXBP2	6508.2	-0.580383	0.177339	-3.27274	0.00106511	0.0160787
MAP2K7	537.713	-0.197756	0.0950034	-2.08157	0.0373822	0.149685
DGKD	3643.63	-0.32979	0.134685	-2.4486	0.0143412	0.0835767
CTTNBP2	40.5889	3.59166	0.718767	4.99697	5.82387e-07	5.49981e-05
RARB	1.62555	1.83744	0.903599	2.03347	0.0420055	0.160535
TOP2B	18294.3	0.132479	0.118766	1.11546	0.264655	0.483121
TM9SF3	4553.89	-0.0193244	0.0795817	-0.242825	0.808141	0.902051
NFKB2	2276.85	-0.975161	0.310765	-3.13794	0.00170142	0.0216366
UBE2T	182.609	0.439479	0.270332	1.6257	0.104013	0.275805
PPP1R12B	1536.41	-0.00283005	0.12866	-0.0219963	0.982451	0.991198
DNAJC10	4432.59	0.00302732	0.0900531	0.033617	0.973183	0.987011
GTF3C1	4795.45	0.155356	0.0586602	2.64841	0.00808724	0.0592314
IL4R	1755.02	-0.775286	0.246906	-3.14001	0.00168941	0.0216007
USP33	3013.67	-0.00439022	0.0548015	-0.0801114	0.936149	0.968447
PAK3	3.78989	0.0335839	0.570819	0.0588346	0.953084	0.976893
CAPN6	1.14597	0.584307	1.03362	0.5653	0.57187	0.753698
SNRPA	1067.91	0.0733162	0.0868702	0.843974	0.398684	0.615427
SPAG6	147.909	1.33714	0.644637	2.07425	0.0380557	0.151043
EXOSC5	214.448	0.0409572	0.17502	0.234014	0.814974	0.905523
DYNC1I2	2603.5	-0.207327	0.109385	-1.89539	0.0580406	0.1957
APBB1IP	8220.92	-0.28405	0.138332	-2.05339	0.0400343	0.155658
LRCH4	2044.69	-0.171084	0.12565	-1.3616	0.173324	0.375354
FAM76B	1322.04	-0.149635	0.105244	-1.4218	0.155085	0.351394
SIRT6	166.586	-0.277679	0.151291	-1.83539	0.0664473	0.212354
POLD3	825.538	-0.00440946	0.12105	-0.0364268	0.970942	0.985572
ACTN2	6.65156	1.50312	0.614273	2.44699	0.0144056	0.0837571
CAPZB	6156.39	-0.333223	0.119176	-2.79605	0.00517317	0.0444527
GPR137B	269.364	-0.42474	0.305181	-1.39177	0.163993	0.363237
NAALAD2	21.8555	3.30314	0.759951	4.34652	1.38314e-05	0.000650799
JADE1	2023.81	0.0696207	0.108287	0.642925	0.520272	0.715147
SLC25A43	285.001	-0.0729332	0.122116	-0.597244	0.550344	0.738105
UBE2A	1558.85	-0.20353	0.0892579	-2.28025	0.0225931	0.110629
FGFR1	974.387	-0.362755	0.44804	-0.809649	0.418142	0.631337
SMC1B	71.7593	-0.235447	0.620958	-0.379168	0.704563	0.838789
FBLN1	23.1147	2.35812	0.757766	3.11193	0.00185866	0.0230178
ITGA8	10.8224	0.0796022	0.631511	0.12605	0.899692	0.949928
CST7	881.805	0.579222	0.391587	1.47916	0.139096	0.329063
MAP2	7.2783	-1.64844	0.552338	-2.98447	0.00284069	0.0305699
PIAS2	1402.13	0.0624764	0.0961734	0.649623	0.515936	0.711491
AMPH	125.444	-2.33696	0.659746	-3.54222	0.000396782	0.00814441
ARAF	2079.87	-0.163102	0.0745654	-2.18737	0.0287154	0.128059
MCCC1	2948.81	0.27974	0.106484	2.62707	0.00861236	0.061199
LAMP3	19.5532	0.510863	0.445324	1.14717	0.251311	0.467695
FAP	7.40063	1.5968	0.484926	3.29287	0.000991707	0.0153029
NEBL	13.3883	0.634701	0.625491	1.01472	0.310237	0.530666
ACER3	534.449	-0.260398	0.173201	-1.50344	0.132725	0.319876
UBE2K	753.224	-0.01322	0.0638853	-0.206933	0.836062	0.915489
PIK3C3	4062.96	0.0883866	0.0688292	1.28414	0.199092	0.407456
N4BP2	3094.2	0.383815	0.165906	2.31345	0.0206978	0.104939
TIGAR	428.629	-0.347077	0.22653	-1.53214	0.125487	0.308933
TULP3	137.672	0.330328	0.14465	2.28364	0.0223928	0.110035
SYNJ2	868.401	0.548056	0.282544	1.93972	0.0524135	0.183202
ADCY2	225.348	1.87938	0.877618	2.14146	0.032237	0.136708
PPP2R5C	2598.39	-0.117045	0.101003	-1.15883	0.246527	0.462054
GNB1	8469.64	-0.238854	0.0660017	-3.61891	0.000295844	0.00665694
HOXA9	163.796	1.97814	0.554973	3.5644	0.000364695	0.00772287
EDN1	37.0269	-0.209508	0.32202	-0.650608	0.5153	0.71106
MLLT10	4686.08	-0.00190872	0.0923787	-0.0206619	0.983515	0.991752
ZCWPW1	256.948	0.174763	0.180165	0.970019	0.332037	0.552787
P2RY10	66.2068	-0.15041	0.364472	-0.412678	0.679842	0.822839
ITM2A	2681.38	-1.07418	0.447218	-2.40191	0.0163098	0.0903004
NRDC	11797.2	-0.086418	0.081463	-1.06082	0.28877	0.50947
VDAC3	2507.3	-0.129543	0.0999147	-1.29653	0.194792	0.402065
PCM1	11320.9	-0.0217819	0.0919263	-0.236949	0.812696	0.904723
TNRC6C	599.262	0.659339	0.143908	4.58169	4.61242e-06	0.00027552
CBFA2T2	776.464	0.0524634	0.0887414	0.591194	0.55439	0.740475
ITCH	11096.9	-0.0988897	0.0921927	-1.07264	0.283432	0.504569
TP53INP2	108.167	-0.316849	0.329307	-0.962169	0.335965	0.556074
SDF4	821.493	-0.088159	0.0758362	-1.16249	0.245036	0.46016
MYH7B	25.6353	-0.0497336	0.222189	-0.223835	0.822886	0.90881
TP73	19.0232	-0.837811	0.384257	-2.18034	0.029232	0.129104
TOLLIP	313.099	-0.265023	0.148568	-1.78384	0.074449	0.227376
UBE2D4	236.81	-0.106744	0.126466	-0.844054	0.398639	0.615427
CLUL1	0.98928	0.675315	0.616847	1.09478	0.273611	0.494061
RUNX1T1	2.28952	1.36424	0.740292	1.84285	0.0653514	0.210305
CDH17	0.929947	1.27175	1.12216	1.13331	0.257085	0.474284
THOC1	1914.07	0.173576	0.100515	1.72688	0.0841898	0.244016
FKBP7	182.956	0.269225	0.17084	1.57589	0.115052	0.293337
OSBPL6	41.8506	0.953591	0.495612	1.92407	0.0543461	0.187387
SLC1A3	424.973	-0.260573	0.383755	-0.679011	0.497131	0.696549
XRCC5	15401.7	-0.0875204	0.0756793	-1.15646	0.247491	0.463066
LXN	568.847	-4.26833e-05	0.240398	-0.000177553	0.999858	0.999924
SP140	1204.35	-0.581878	0.280275	-2.0761	0.0378848	0.150738
MKNK1	1977.74	-0.43502	0.133128	-3.26767	0.00108436	0.0162728
TNS1	1126.93	0.683198	0.32626	2.09403	0.0362575	0.146874
REXO1	1251.56	-0.17645	0.0879248	-2.00683	0.0447682	0.16726
SAR1A	1405.67	-0.235588	0.138372	-1.70257	0.0886482	0.251132
CDC14A	2268.24	-0.05085	0.103354	-0.491998	0.622721	0.788394
RAPGEF3	217.435	0.604511	0.270905	2.23145	0.0256511	0.119323
CEACAM1	744.815	-0.420505	0.582334	-0.722103	0.470231	0.675825
SENP1	1181.97	0.0762908	0.0631818	1.20748	0.227247	0.440382
DUSP13	5.16368	-0.959808	0.893225	-1.07454	0.28258	0.503758
CIC	4845	-0.0269526	0.124831	-0.215912	0.829056	0.911532
LIPE	33.8607	1.28306	0.269476	4.76131	1.92341e-06	0.000137443
FDFT1	2816.91	0.177814	0.105459	1.6861	0.0917767	0.255975
PAFAH1B3	210.11	0.389348	0.180042	2.16254	0.0305767	0.133018
OPHN1	327.188	0.711046	0.348136	2.04244	0.041108	0.158224
KIF22	1647.47	0.315027	0.146925	2.14413	0.0320229	0.136213
CARMIL1	710.57	0.435019	0.339212	1.28244	0.199688	0.408005
PGM1	1872.25	0.4177	0.167857	2.48842	0.0128311	0.0784227
DDX1	4241.38	0.0938629	0.0961737	0.975973	0.329078	0.549493
DNM2	19122.4	-0.295369	0.0914618	-3.22942	0.00124041	0.0179116
EPB41L2	1901.38	0.367164	0.292171	1.25667	0.208872	0.418127
RIMS1	5.12395	2.72681	0.854084	3.19268	0.00140961	0.0194547
MOXD1	8.79195	-0.213516	0.550507	-0.387854	0.698124	0.833714
STX7	2064.01	-0.298722	0.115268	-2.59154	0.0095547	0.0654323
RABL2B	434.547	0.313963	0.113993	2.75423	0.00588307	0.0482381
KEAP1	514.105	0.155934	0.109182	1.4282	0.153234	0.348491
DDX43	59.6038	-0.617164	0.761722	-0.810222	0.417813	0.631038
PTPRH	77.0329	-1.10124	0.503358	-2.18779	0.0286847	0.127986
DCT	4.09333	0.768906	0.439695	1.74872	0.0803387	0.23757
SLC35C2	1498.29	-0.0791658	0.118838	-0.666164	0.505306	0.703555
CRYBG3	931.595	0.178124	0.303004	0.587861	0.556625	0.741909
EPHA6	0.445086	-0.31169	1.3923	-0.223867	0.822861	0.90881
RFX3	1557.75	0.0596377	0.145787	0.409075	0.682485	0.824349
RIF1	8689.25	0.0109113	0.115935	0.0941154	0.925018	0.963384
RAB21	1695.55	-0.278656	0.0935843	-2.97759	0.00290526	0.0310897
SLC4A4	168.016	1.27628	0.418761	3.04774	0.00230569	0.0264903
SMARCA2	11532.6	0.00443857	0.117786	0.0376835	0.96994	0.98538
SESN1	778.511	-0.27589	0.17061	-1.61708	0.105861	0.278068
MID2	60.9384	0.844984	0.413386	2.04405	0.0409481	0.157887
COL5A3	20.1105	2.0674	0.458183	4.51218	6.4166e-06	0.000353768
SRCAP	360.438	-0.0278306	0.0707452	-0.393392	0.69403	0.831295
PUM3	1794.9	0.18249	0.122	1.49581	0.134703	0.32251
CPB2	2.25613	-0.646363	0.55769	-1.159	0.246456	0.462054
KCNN2	2.92716	0.592213	1.32963	0.445395	0.656034	0.807942
CNOT4	1324.41	0.0541442	0.0994303	0.544544	0.586067	0.764025
PSEN1	5838.93	-0.359057	0.120805	-2.97221	0.00295662	0.0314195
CPOX	797.108	0.276812	0.187103	1.47946	0.139017	0.328977
CLDND1	996.45	-0.131701	0.0807022	-1.63193	0.102694	0.273731
MOK	133.601	0.815643	0.319596	2.5521	0.0107075	0.069765
HSP90AA1	51753.3	-0.168461	0.127491	-1.32135	0.186383	0.391615
RBL1	888.269	0.150382	0.152902	0.98352	0.325352	0.546374
DLGAP4	719.574	-0.299703	0.134536	-2.22768	0.0259021	0.120174
IGSF9B	63.6229	2.21373	0.481063	4.60175	4.1895e-06	0.000258429
NDC80	477.906	0.560281	0.278058	2.01497	0.0439073	0.165011
AP4E1	1608.39	-0.0643644	0.0833029	-0.772655	0.439726	0.649816
RSBN1	1742.71	0.0560056	0.091596	0.611441	0.540907	0.731672
MAGI3	235.786	0.759864	0.422352	1.79913	0.0719985	0.222965
CXCL2	1039.07	-1.4036	0.394814	-3.55509	0.000377856	0.0079153
COL4A4	93.8454	-0.862848	0.440017	-1.96094	0.0498858	0.178007
TCF7	317.602	0.694129	0.409661	1.6944	0.0901899	0.253433
OSTM1	1303.96	-0.348652	0.162461	-2.14607	0.0318675	0.136083
CDH7	1.09173	1.77766	0.876387	2.02839	0.0425202	0.161385
IMPG2	235.05	-0.0741306	0.177614	-0.417369	0.676408	0.820465
PCNP	1874.6	-0.00508497	0.0778183	-0.0653441	0.9479	0.974174
EXD2	513.813	0.419907	0.204008	2.05829	0.0395624	0.154294
ARG2	137.513	0.972031	0.30904	3.14532	0.00165903	0.0213911
MEF2C	3368.73	-0.0209998	0.225287	-0.0932133	0.925734	0.963737
CACNA1S	1.27919	0.110476	0.886549	0.124614	0.90083	0.950624
UBA5	1213.95	0.162147	0.117627	1.37848	0.168054	0.368415
STK17B	6443.01	-0.463471	0.210096	-2.20599	0.0273844	0.124966
CDC14B	51.2308	0.111515	0.334381	0.333496	0.73876	0.860864
ZNF510	779.651	0.486651	0.101594	4.79014	1.66669e-06	0.000124327
LRP2	28.283	0.771897	0.453904	1.70057	0.0890232	0.251542
ZNF506	1699.01	0.158998	0.135347	1.17474	0.2401	0.454875
JMJD4	288.49	0.226781	0.110983	2.04338	0.0410149	0.157985
DUSP12	517.045	-0.139284	0.0862529	-1.61483	0.106347	0.278947
AACS	516.251	0.54447	0.139496	3.90311	9.49626e-05	0.00299416
KIAA0141	1458.35	-0.238556	0.093626	-2.54796	0.0108353	0.0702093
CADPS2	4.91163	0.198473	0.597996	0.331897	0.739967	0.86122
PCDHB4	2.5561	1.8124	0.95379	1.90021	0.057406	0.19423
PCDHA6	3.39538	1.56308	1.32741	1.17754	0.238978	0.453407
PCDHGA2	10.8271	1.29279	0.522949	2.47212	0.0134315	0.0806317
HSPB11	527.778	-0.0616341	0.101473	-0.607394	0.543589	0.733591
PHLPP1	1487.47	0.0499366	0.193423	0.258173	0.796274	0.894484
ATP8B1	64.4701	0.514852	0.653066	0.788362	0.430485	0.642076
IL12RB2	607.839	1.47827	0.497581	2.97092	0.00296907	0.0314955
SMARCD3	870.693	-0.331981	0.488764	-0.679225	0.496995	0.696485
WDR70	4290.55	-0.132678	0.0545438	-2.43251	0.0149946	0.0857508
FYB1	17068.3	-0.578421	0.225634	-2.56353	0.0103614	0.0685912
MPP4	15.0088	-0.202528	0.390399	-0.518772	0.60392	0.776323
STRADB	820.858	0.121314	0.203846	0.595125	0.55176	0.738934
BZW1	2811.72	-0.276801	0.123433	-2.24252	0.0249276	0.117543
C1QTNF3	48.9786	0.585589	0.242915	2.41068	0.0159229	0.0891358
ME2	2595.64	-0.291556	0.113112	-2.57759	0.00994924	0.0670828
C5orf22	548.206	-0.0443528	0.0687239	-0.645377	0.518683	0.71386
CCNT2	3837.62	-0.142778	0.086307	-1.6543	0.0980658	0.26542
FAM135A	1198.43	0.139561	0.134138	1.04043	0.298141	0.518853
COL19A1	89.5544	-0.0390621	0.469115	-0.0832675	0.933639	0.967028
EPB41L3	899.739	-0.236493	0.600996	-0.393502	0.693949	0.831295
COBLL1	466.497	0.405744	0.393604	1.03084	0.302614	0.522949
DLG3	113.542	1.2469	0.364351	3.42223	0.000621092	0.0110506
TRAF5	1081.95	0.230855	0.26533	0.870066	0.384264	0.601635
MRPL22	483.399	-0.11808	0.095961	-1.2305	0.218511	0.42944
GEMIN5	1082.09	0.0737051	0.163627	0.450447	0.652388	0.805126
NFE2L1	2414.71	-0.156061	0.0914857	-1.70585	0.0880363	0.250326
SEMA5B	1.47182	3.31689	0.932085	3.55857	0.000372885	0.0078434
GSK3B	2160.23	-0.0756608	0.0783119	-0.966147	0.333971	0.554528
ITGB5	231.821	0.448576	0.512964	0.874479	0.381858	0.599648
ERC1	4449.63	-0.122293	0.0849841	-1.43902	0.150146	0.343934
XPO1	7336.48	0.163743	0.0799434	2.04824	0.0405368	0.156684
RNF13	2310.1	-0.468869	0.151319	-3.09854	0.00194477	0.0236215
PALB2	1722.27	0.0877863	0.115862	0.757682	0.448641	0.657767
DOPEY1	2469.98	0.249818	0.0941635	2.65302	0.0079774	0.0587057
LYRM2	145.704	0.026562	0.0865106	0.307038	0.758815	0.872728
BCKDHB	1519.36	0.112316	0.198574	0.565614	0.571656	0.753601
KAT6A	7540.91	-0.0195074	0.101451	-0.192285	0.847519	0.920539
ZCCHC6	7843.34	-0.514062	0.173984	-2.95465	0.00313025	0.032497
ULK2	940.006	-0.375292	0.246197	-1.52435	0.12742	0.311612
TNPO1	4163.63	0.0693493	0.0808546	0.857704	0.391056	0.607938
PLOD1	4181.7	-0.421061	0.187951	-2.24026	0.0250739	0.117978
P2RX5	368.875	-0.582041	0.339124	-1.71631	0.0861061	0.247135
ITGAE	446.137	-0.404461	0.218666	-1.84967	0.0643605	0.208561
DIS3	3095.9	-0.104153	0.0714671	-1.45735	0.145019	0.336821
PIBF1	1594.7	-0.00621347	0.100119	-0.0620608	0.950514	0.975456
TDRD3	936.312	0.00970901	0.0681404	0.142485	0.886697	0.942867
NUFIP1	429.864	0.0934402	0.0880894	1.06074	0.288807	0.50947
PDS5B	5106.36	-0.0636073	0.0732741	-0.868074	0.385354	0.602786
OXCT1	1749.77	0.909175	0.154371	5.88953	3.873e-09	8.58347e-07
RRAGB	628.318	-0.345285	0.137162	-2.51735	0.0118242	0.0740442
CYLD	7935.01	-0.0735811	0.152085	-0.483816	0.628517	0.79229
SLC27A5	47.5012	0.276548	0.208502	1.32636	0.184721	0.389513
ZNF324	288.845	0.0968755	0.118666	0.816372	0.414287	0.628562
ZNF671	420.469	0.306238	0.140428	2.18074	0.0292024	0.129102
ZNF416	256.931	0.321413	0.158178	2.03197	0.0421569	0.160884
ZNF586	1591.41	0.058995	0.121181	0.486834	0.626376	0.790635
ZNF446	136.834	0.233231	0.115766	2.01468	0.0439384	0.165047
ZNF264	2099.67	0.0297605	0.126703	0.234885	0.814298	0.905523
RPS5	14877.3	0.177677	0.163005	1.09001	0.275708	0.496248
FAT1	120.618	3.85365	0.695541	5.54051	3.01596e-08	4.75464e-06
CHMP2B	847.601	-0.231731	0.138056	-1.67854	0.0932425	0.257863
SMAP2	6401.17	-0.717344	0.196575	-3.64921	0.000263049	0.00626566
PPIE	959.506	-0.00523762	0.0831689	-0.0629757	0.949786	0.974924
ZMPSTE24	917.463	-0.286035	0.0798963	-3.58008	0.000343486	0.00740845
STARD7	2923.81	-0.094471	0.0834195	-1.13248	0.257432	0.474811
NOA1	2006.09	0.0333815	0.0989721	0.337282	0.735905	0.858452
REST	3386.25	-0.0843032	0.114075	-0.739015	0.459898	0.666612
HAL	3381.99	0.25081	0.357508	0.70155	0.48296	0.685429
SSH1	2542.32	-0.12179	0.096289	-1.26484	0.205929	0.414703
GSTP1	4523.01	0.25643	0.130964	1.95802	0.0502272	0.178414
APLP2	28268.1	-0.494348	0.196409	-2.51693	0.0118381	0.0740752
FAM234B	288.906	0.141855	0.166605	0.851443	0.394523	0.611126
WBP11	3317.84	-0.152554	0.107251	-1.4224	0.154909	0.351293
EIF3I	3034.14	-0.112333	0.0571641	-1.96509	0.0494037	0.177052
COL16A1	4.27473	0.448177	0.624759	0.717359	0.473152	0.678104
TXLNA	1509.05	-0.101695	0.0575707	-1.76643	0.0773234	0.232716
APOB	6.61498	0.556043	0.723664	0.768371	0.442267	0.652491
NCOA1	4308.62	-0.189716	0.087042	-2.1796	0.0292874	0.129104
AGBL5	416.809	0.438266	0.163442	2.68148	0.00732972	0.0556973
EFR3B	6.65847	1.14532	0.389713	2.93888	0.003294	0.0335142
KIF3C	221.966	-0.326621	0.221176	-1.47675	0.139744	0.329894
RAB10	2599.83	-0.32021	0.146019	-2.19294	0.0283119	0.127297
GCKR	15.6618	-0.99563	0.470877	-2.11442	0.0344796	0.142851
HADHA	19549.5	-0.0882607	0.0925485	-0.95367	0.340251	0.560862
MAPRE3	42.9668	0.486372	0.324533	1.49868	0.133957	0.321328
CAD	3391.52	0.246069	0.185971	1.32315	0.185784	0.391
CD59	1740.52	0.875758	0.27888	3.14027	0.00168791	0.0215996
CD82	3090.5	0.00502508	0.219151	0.0229298	0.981706	0.99087
BCORL1	1757.73	-0.0229947	0.143639	-0.160087	0.872813	0.93506
ATRX	15721.9	-0.00146621	0.0889232	-0.0164885	0.986845	0.993537
FCN1	33584.5	-0.513786	0.514174	-0.999245	0.317676	0.538929
MYNN	1315.29	-0.0389026	0.0632597	-0.614967	0.538577	0.730328
MECOM	404.451	1.76169	1.0575	1.66591	0.0957315	0.261696
SCAMP1	738.222	0.0490879	0.0954094	0.514497	0.606904	0.778002
PREP	3231.67	-0.014355	0.0599617	-0.239403	0.810793	0.903428
HACE1	2244.05	0.542604	0.131163	4.13688	3.52066e-05	0.00136914
SEH1L	1288.77	-0.000897572	0.106414	-0.00843469	0.99327	0.997314
WDR47	1239.19	-0.154556	0.0777767	-1.98718	0.0469024	0.172039
WDFY1	3044.6	-0.153963	0.192002	-0.801882	0.422621	0.635164
OVGP1	139.815	0.478141	0.187777	2.54632	0.0108865	0.0703827
MAP3K4	1922.57	0.227465	0.0640629	3.55065	0.000384283	0.00801112
PILRA	3002.68	-0.657163	0.381103	-1.72437	0.0846411	0.244629
IGSF9	9.29531	1.33946	0.417707	3.20671	0.00134264	0.0189058
ABCB1	2367.49	0.209964	0.41205	0.50956	0.610359	0.780227
ZNF213	158.731	-0.0739097	0.129629	-0.570163	0.568567	0.750953
AKR1B1	1914.79	0.336576	0.202138	1.66508	0.095897	0.261914
CPNE3	3586.41	-0.12867	0.260541	-0.493856	0.621408	0.787354
CTTN	351.296	0.158889	0.512152	0.310238	0.75638	0.871234
WNT11	12.4342	1.09835	0.485115	2.2641	0.0235677	0.113725
MTIF2	1155.37	-0.15236	0.0882576	-1.72631	0.0842921	0.24422
DDHD2	1377.26	0.11197	0.141365	0.792061	0.428325	0.640393
TTC39A	10.9158	0.313795	0.340832	0.920674	0.35722	0.578422
EPS15	8208.54	-0.0368075	0.0926472	-0.397286	0.691157	0.82967
ORC1	1558.2	0.434842	0.245099	1.77415	0.0760388	0.23062
MGST2	2230.24	-0.0138932	0.154786	-0.0897574	0.92848	0.964734
CHERP	1268.09	0.102055	0.0725736	1.40623	0.159655	0.35814
USP40	1374.18	0.217465	0.179018	1.21477	0.224455	0.436787
POMGNT1	1794.94	0.182194	0.1236	1.47406	0.140465	0.33069
RAD54L	811.309	0.51012	0.30232	1.68735	0.0915359	0.255805
MAST2	1145.06	0.194386	0.126851	1.5324	0.125424	0.308904
DNAJA1	9786.87	-0.320585	0.110004	-2.9143	0.00356488	0.035176
B4GALT1	4096.16	-0.463831	0.207515	-2.23516	0.0254066	0.118691
CHMP5	1677.53	-0.261139	0.115897	-2.25319	0.0242473	0.11526
NFX1	4377.63	0.0405121	0.0636519	0.636463	0.524475	0.71834
DIMT1	623.231	-0.0576374	0.117768	-0.489414	0.624548	0.789632
IPO11	1147.47	-0.0484863	0.126918	-0.382028	0.702441	0.837431
FOLH1	24.6335	1.81143	0.823134	2.20065	0.0277605	0.125782
EIF2AK1	6836.94	0.0105728	0.139662	0.0757028	0.939656	0.970466
NME8	653.035	-0.0196057	0.349321	-0.056125	0.955242	0.977749
EPDR1	264.371	0.0645878	0.309166	0.20891	0.834518	0.914827
SNX10	956.626	-0.356424	0.295927	-1.20443	0.228423	0.441592
SEPHS1	586.514	0.301387	0.0921328	3.27122	0.00107084	0.0161016
MRPL28	514.781	-0.125978	0.0953054	-1.32184	0.186222	0.391438
HBQ1	11.3429	0.366088	0.555412	0.659129	0.509813	0.707061
ITPKC	685.179	-0.555606	0.210612	-2.63805	0.00833839	0.0602497
CEACAM6	1026.56	-0.67111	0.928902	-0.722477	0.470001	0.675698
FAT2	1.99976	0.352982	0.601634	0.586706	0.557401	0.742479
RBM22	2031.72	-0.129595	0.0930677	-1.39248	0.163777	0.363015
TMED2	1838.87	-0.116974	0.0742098	-1.57626	0.114965	0.293204
ERO1B	748.035	0.362156	0.113575	3.1887	0.00142916	0.0195699
ZFAND6	1012.96	-0.0539488	0.0971287	-0.555436	0.578596	0.758475
TXLNG	590.793	0.0926441	0.132533	0.699027	0.484535	0.686872
PPEF1	8.67311	-0.554389	0.579972	-0.955889	0.339128	0.559494
LAT2	1594.48	-0.135254	0.239058	-0.565778	0.571544	0.753583
HUWE1	37790	0.0982782	0.0672869	1.46058	0.144129	0.335315
ZW10	812.836	0.0956619	0.0819371	1.1675	0.243007	0.458433
ALG9	188.468	0.227664	0.118989	1.91331	0.0557081	0.190537
MYBPC2	14.4785	0.613639	0.436351	1.4063	0.159636	0.35814
ACOX3	560.255	0.0445945	0.0820782	0.543316	0.586912	0.764746
MTMR2	1861.99	0.166766	0.158572	1.05167	0.292951	0.513745
PPP1R15A	25139.9	-0.568014	0.205895	-2.75876	0.00580208	0.0477279
HSD17B14	12.1427	1.56214	0.559855	2.79026	0.00526663	0.0448926
TRIP6	157.763	0.723985	0.241764	2.9946	0.00274806	0.0299953
ACHE	31.7179	0.847049	0.579162	1.46254	0.143592	0.334524
FTL	74404	-0.605874	0.246253	-2.46037	0.0138792	0.0819679
SRRT	4572.47	0.129837	0.104408	1.24356	0.213663	0.42334
BAX	475.553	-0.288249	0.0917104	-3.14303	0.00167206	0.0215085
NLK	1170.95	0.146012	0.16412	0.88967	0.373643	0.592463
PIGS	1191.7	-0.0360732	0.0786773	-0.458496	0.646596	0.802512
ADAMTS2	1594.34	-1.84902	0.751992	-2.45883	0.013939	0.0820146
ATXN7L3	1490.69	-0.237078	0.0804186	-2.94805	0.00319781	0.0329153
PGS1	1160.37	-0.334746	0.119622	-2.79835	0.00513636	0.0442509
PSMC5	2070.91	-0.0479008	0.0603428	-0.793811	0.427306	0.639495
UIMC1	2421.74	0.076928	0.0899427	0.8553	0.392385	0.609235
CETP	356.377	-1.43804	0.502207	-2.86344	0.0041907	0.0389567
MMP2	1800.39	1.85675	0.564186	3.29103	0.000998219	0.0153724
LPCAT2	3071.15	-0.225243	0.22678	-0.99322	0.320603	0.541755
GNAO1	14.8692	0.975948	0.503597	1.93795	0.0526289	0.183661
OGFOD1	854.092	0.1015	0.123185	0.823962	0.409961	0.625331
SH3BP2	8219.66	-0.44933	0.239202	-1.87845	0.060319	0.200521
NOP14	2325.33	0.0705091	0.105972	0.665357	0.505822	0.703825
ADD1	6810.45	-0.133539	0.0780504	-1.71093	0.0870936	0.248848
L2HGDH	214.978	0.313478	0.167088	1.87612	0.0606385	0.201189
TXNDC16	568.539	0.151612	0.120399	1.25924	0.207943	0.417106
C14orf166	3392.88	-0.0912283	0.0544498	-1.67546	0.0938446	0.258758
NID2	50.0127	0.496087	0.417481	1.18829	0.23472	0.44923
GMCL1	1167.23	-0.00107237	0.126805	-0.00845681	0.993253	0.997314
SF3B2	7481.17	-0.0130902	0.050439	-0.259525	0.79523	0.894035
KLHL42	308.437	0.35274	0.119182	2.95967	0.00307964	0.0321679
GNAS	50663.5	-0.0478983	0.0900284	-0.532035	0.594702	0.770106
DNM1L	5543.07	0.0504891	0.0832844	0.606226	0.544365	0.734012
PTHLH	1.09481	0.934522	0.726263	1.28676	0.19818	0.406568
PHACTR3	43.8094	2.27816	0.800822	2.84477	0.00444429	0.0405744
ERGIC2	756.182	-0.0444504	0.0825752	-0.538301	0.590369	0.766768
TFAP2C	0.734919	-0.974365	1.4382	-0.677487	0.498097	0.69731
AURKA	839.09	0.199049	0.246604	0.80716	0.419574	0.632489
CASS4	350.157	-0.0433908	0.244318	-0.1776	0.859037	0.927123
PIR	50.8697	0.898487	0.465627	1.92963	0.0536529	0.185835
AAMDC	120.243	0.1599	0.121872	1.31203	0.189511	0.395562
RFX2	417.943	0.504353	0.243442	2.07176	0.0382875	0.151629
METTL2A	510.553	0.140606	0.103392	1.35994	0.173848	0.375919
SULT2B1	1.48494	0.501333	0.655677	0.764603	0.444508	0.654479
ALG6	1314.25	0.0568715	0.0992653	0.572924	0.566696	0.749452
PTPN4	1156.51	0.43327	0.130796	3.31256	0.000924478	0.0147569
DDX18	1779.76	-0.00394622	0.0789356	-0.0499929	0.960128	0.980453
KHSRP	3528.02	0.110439	0.0793985	1.39095	0.16424	0.363678
GNA11	72.1981	0.634823	0.340394	1.86497	0.0621861	0.204066
EDEM2	1960.72	-0.215449	0.0721523	-2.98604	0.00282619	0.0304782
DNMT3B	2610.47	1.32294	0.342257	3.86535	0.000110931	0.00328117
TPX2	979.243	0.672558	0.2843	2.36566	0.0179979	0.095767
PDRG1	109.482	0.173599	0.128262	1.35347	0.175906	0.378493
EPB41L1	49.686	0.875911	0.418436	2.0933	0.0363224	0.14702
DOCK9	570.794	1.07405	0.373254	2.87752	0.00400808	0.037928
ANKRD10	3606.32	-0.132201	0.0911096	-1.45101	0.146778	0.339413
TGDS	268.299	0.173829	0.133664	1.30049	0.193434	0.401085
DOCK3	242.314	3.26433	0.47327	6.89739	5.29655e-12	3.2398e-09
C3orf18	30.222	0.679276	0.217012	3.13014	0.00174726	0.0219729
COQ9	1355.76	-0.0509239	0.0986158	-0.516387	0.605584	0.777678
TMEM40	20.2597	-0.129201	0.738093	-0.175047	0.861043	0.92835
KIF9	464.806	0.288374	0.204609	1.40939	0.158719	0.356616
ARHGAP28	1.1427	2.40078	1.17851	2.03714	0.0416365	0.159715
CRLS1	630.983	-0.0448172	0.142029	-0.31555	0.752344	0.868683
PPP1R13B	89.7876	0.667595	0.302416	2.20754	0.0272766	0.124661
ATRN	2506.04	-0.138199	0.0973816	-1.41915	0.155856	0.352461
SMOX	296.489	0.407438	0.273783	1.48818	0.136704	0.325314
SIGLEC1	476.914	0.0912776	0.647181	0.141039	0.887839	0.943426
FKBP1A	1708.68	-0.398603	0.149179	-2.67198	0.00754051	0.056691
NSFL1C	1752.99	-0.131751	0.0879679	-1.49771	0.134207	0.321828
SLC4A11	151.783	2.02131	0.494286	4.08935	4.3258e-05	0.00161736
C20orf194	2932.21	-0.218953	0.146782	-1.49169	0.135781	0.324178
ZNF343	152.31	0.226855	0.12852	1.76513	0.0775421	0.232916
EBF4	18.913	2.67075	0.425592	6.27538	3.48787e-10	1.2042e-07
CPXM1	1437.55	0.119402	0.374296	0.319004	0.749723	0.867163
MAVS	1425.39	-0.222105	0.111018	-2.00062	0.0454337	0.168593
LZTS3	12.5315	0.478551	0.339857	1.40809	0.159104	0.357218
F11	3.62255	0.257381	0.566322	0.454479	0.649484	0.804008
XRN2	10650.4	-0.31863	0.0846099	-3.76587	0.000165972	0.00443381
KIZ	849.688	-0.215951	0.128888	-1.67549	0.0938373	0.258758
DYNLL1	3126.4	0.0423837	0.129277	0.327852	0.743023	0.863038
TESC	1541.64	-0.588918	0.316018	-1.86356	0.0623835	0.204495
SNX5	4190.91	-0.143086	0.116647	-1.22666	0.219951	0.431271
RPL6	11005.5	-0.0955361	0.105075	-0.90922	0.363234	0.58323
SIRPG	94.5907	0.763841	0.38417	1.98829	0.0467798	0.171795
MAPKAPK5	2412.97	-0.0174271	0.0593049	-0.293856	0.768868	0.877928
P2RX7	1431.19	-0.567498	0.287533	-1.97368	0.0484184	0.175526
ESF1	1061.32	0.0752603	0.0860359	0.874754	0.381707	0.599535
RBBP9	37.609	0.132655	0.144843	0.915855	0.359743	0.58005
ANAPC5	3212.36	0.0300342	0.0772375	0.388856	0.697383	0.833285
SLC23A2	772.261	0.150265	0.15092	0.99566	0.319415	0.54056
SLC8B1	1473.34	0.079229	0.156644	0.50579	0.613004	0.782385
TMEM230	493.024	-0.0949072	0.0795335	-1.1933	0.232753	0.446662
DZANK1	197.279	0.289486	0.138279	2.0935	0.0363049	0.14702
KDM2B	3451.96	0.18398	0.101016	1.82131	0.0685604	0.216796
CFAP61	4.15517	0.605457	0.450348	1.34442	0.178812	0.382754
TASP1	793.214	0.47481	0.158827	2.98947	0.00279461	0.0303087
OAS1	2191.88	-0.359459	0.34788	-1.03329	0.30147	0.521766
GCN1	6155.06	0.155399	0.0850762	1.82658	0.0677625	0.215163
RPLP0	36281	0.122077	0.144499	0.844826	0.398208	0.614966
PXN	2168.52	-0.358221	0.255029	-1.40463	0.160131	0.358706
SIRT4	22.3152	0.358425	0.22661	1.58169	0.113721	0.29127
RPH3A	28.5744	0.161356	0.60656	0.266018	0.790225	0.891028
KIF16B	1358.34	0.289524	0.313444	0.923685	0.35565	0.576857
TRMT6	1919	-0.412138	0.179612	-2.29461	0.0217557	0.108175
CHGB	17.7886	2.48371	0.543256	4.57189	4.83355e-06	0.000286491
PEBP1	2126.47	0.141371	0.150522	0.939204	0.347626	0.569117
BRAP	978.429	-0.0184791	0.0824582	-0.224102	0.822678	0.90881
ERP29	2157.82	-0.127169	0.116496	-1.09162	0.275002	0.495633
FUS	32637.6	-0.146092	0.10376	-1.40798	0.159137	0.357221
IGBP1	1401.35	-0.17106	0.0758439	-2.25542	0.0241073	0.114951
FXYD5	14317.7	-0.230389	0.130203	-1.76946	0.0768169	0.23193
ZNF302	756.762	0.352582	0.144988	2.4318	0.0150241	0.0858875
GRAMD1A	2761.03	-0.466915	0.150986	-3.09244	0.00198517	0.0239599
FXYD3	1.29214	0.121902	0.897587	0.135811	0.891971	0.945614
HEPH	8.15738	1.69934	0.481199	3.53148	0.000413236	0.0084144
CMTM1	94.7794	-0.0530746	0.22497	-0.235919	0.813496	0.905008
KCNH4	23.2251	0.057391	0.35997	0.159433	0.873328	0.935406
GANAB	9620.77	-0.0203414	0.0976001	-0.208416	0.834905	0.915026
GMIP	2602.91	-0.51582	0.164193	-3.14154	0.00168062	0.0215604
RBM41	432.306	0.167973	0.0770601	2.17977	0.0292743	0.129104
BIRC5	72.9657	0.566014	0.311361	1.81787	0.0690841	0.21765
LAG3	56.4494	1.34249	0.351846	3.81557	0.000135871	0.00384056
MLF2	1402.12	0.0799272	0.0821865	0.97251	0.330797	0.551581
ZBTB25	237.599	0.153543	0.0976324	1.57266	0.115797	0.294393
NECAP1	922.656	-0.3644	0.151585	-2.40393	0.0162197	0.0900502
ARHGAP4	5407.21	-0.209563	0.0975756	-2.1477	0.0317377	0.135857
ANKRD24	28.13	0.595148	0.276917	2.14919	0.0316193	0.135441
DHX32	415.115	0.204802	0.14086	1.45394	0.145963	0.338266
RCOR1	2223.32	-0.22708	0.111909	-2.02915	0.0424434	0.161344
GPATCH2L	2311.97	-0.171995	0.0846752	-2.03123	0.0422319	0.160914
LTBP4	597.39	0.830441	0.306884	2.70604	0.00680911	0.0530979
BLVRB	834.132	-0.217593	0.287347	-0.757247	0.448902	0.657828
SLC9A1	1554.58	-0.208842	0.162461	-1.28549	0.19862	0.406982
SPTLC1	3683	-0.140143	0.0676945	-2.07023	0.0384311	0.151812
PAPOLA	9302.81	-0.064419	0.0546141	-1.17953	0.238187	0.452635
CCNK	2385.09	-0.24491	0.113494	-2.15791	0.0309347	0.13382
PCBP4	77.9461	0.628307	0.33352	1.88386	0.0595833	0.199027
RGS1	2494.37	-0.430162	0.37825	-1.13724	0.255437	0.472498
YPEL3	646.792	-0.223006	0.129689	-1.71955	0.085514	0.245851
MRPS33	294.766	-0.0382007	0.152531	-0.250445	0.802243	0.898615
NDUFB2	497.766	-0.221405	0.102503	-2.15999	0.0307738	0.133464
NUDC	4372.94	-0.0174793	0.0830631	-0.210434	0.833329	0.91402
MAEA	802.787	-0.11149	0.106332	-1.04851	0.294403	0.515223
ICAM1	1722.94	-1.64285	0.375097	-4.3798	1.18786e-05	0.000574835
STRN4	3736.65	-0.131372	0.120746	-1.088	0.276594	0.497266
IRAK3	7865.92	-0.631543	0.215563	-2.92974	0.00339245	0.0341973
LYZ	256459	-0.351305	0.38198	-0.919694	0.357733	0.578823
MUL1	282.894	-0.104025	0.096809	-1.07454	0.282582	0.503758
TFAP4	308.383	0.137457	0.17616	0.780295	0.435217	0.645876
PDCD7	478.168	0.182592	0.103004	1.77266	0.0762844	0.231017
SPG21	5464.92	-0.357396	0.139875	-2.55511	0.0106154	0.0695371
DNAJB11	1137.49	-0.221934	0.0877601	-2.52886	0.0114432	0.0723097
P3H2	28.8848	0.738659	0.522559	1.41354	0.157497	0.355066
CHRD	1.26864	0.606113	0.611109	0.991825	0.321283	0.54258
FLT3LG	55.2907	-0.107823	0.210217	-0.512912	0.608013	0.778965
GNPTG	2864.92	-0.287998	0.0948926	-3.03499	0.00240543	0.0274097
ZNF268	470.552	0.226599	0.12458	1.8189	0.0689266	0.217414
GOLGA3	2209.33	-0.132352	0.0751244	-1.76177	0.0781089	0.23365
PABPC4	5634.9	-0.431879	0.112389	-3.84273	0.000121674	0.00353062
CD209	56.8609	-0.286047	0.610086	-0.468864	0.639167	0.798867
CERS4	222.871	0.0412826	0.372925	0.110699	0.911855	0.956547
MCOLN1	1633.4	-0.367634	0.212809	-1.72753	0.0840724	0.243815
USP48	4946.08	0.195714	0.0773719	2.52952	0.0114218	0.0722644
EFNB1	263.175	0.29955	0.291661	1.02705	0.304398	0.524314
PDPR	2751.29	0.0355047	0.115835	0.30651	0.759216	0.873059
AARS	5668.67	0.227431	0.148303	1.53356	0.125139	0.308401
GLG1	7799.72	-0.0196459	0.132311	-0.148484	0.881961	0.940709
KIF4A	784.769	0.628133	0.309263	2.03106	0.0422488	0.160914
TNRC6A	3958.07	0.109429	0.0706857	1.54811	0.121596	0.303147
PLEKHG2	2806.22	-1.19559	0.331872	-3.60257	0.000315087	0.00696287
DLL3	8.78653	0.174574	0.526478	0.331588	0.7402	0.861361
NAT14	37.3625	0.195764	0.264825	0.73922	0.459773	0.666612
PITPNM2	616.374	0.293127	0.272627	1.07519	0.282288	0.503529
EXOC1	2506.62	-0.00519814	0.106887	-0.048632	0.961213	0.981036
RBM27	514.611	-0.0568397	0.0858522	-0.662065	0.50793	0.705537
POU4F3	2.31064	-0.0414867	0.457856	-0.0906109	0.927802	0.964702
OSBPL8	8704.25	-0.276251	0.130294	-2.12022	0.0339873	0.141501
NLRC4	718.204	-0.524718	0.401438	-1.3071	0.19118	0.397812
PUS7	501.788	-0.0962885	0.217352	-0.443008	0.65776	0.809016
LAMB4	1.937	-1.12758	0.861675	-1.30859	0.190673	0.397135
NRCAM	18.0137	-2.37913	0.533546	-4.45909	8.23083e-06	0.00043402
LAMB1	18.8869	0.961964	0.585289	1.64357	0.100265	0.269322
SLC26A4	28.5655	-0.634067	0.268748	-2.35934	0.0183077	0.0968723
DLD	5181.71	-0.189301	0.0865832	-2.18635	0.0287899	0.128207
WDR7	2930.6	-0.234202	0.0943289	-2.48282	0.0130346	0.0791542
TXNL1	2034.3	-0.106972	0.0784293	-1.36392	0.172591	0.374364
IL5RA	143.443	-3.33876	0.578621	-5.7702	7.91784e-09	1.5523e-06
CMTM6	1564.41	-0.597883	0.153675	-3.89058	0.000100006	0.00308547
ITGA6	6061.29	0.184747	0.299379	0.617098	0.53717	0.729067
RAPGEF4	49.8975	0.865039	0.410977	2.10484	0.0353055	0.145015
MAP3K20	1300.83	0.0509756	0.285593	0.17849	0.858338	0.926629
SMPX	0.734375	0.19286	1.33206	0.144784	0.884881	0.942229
FH	2034.96	0.0345523	0.107652	0.320963	0.748239	0.866481
SEL1L3	2105.81	0.675748	0.299521	2.25609	0.0240647	0.11483
TF	116.645	1.20236	0.342767	3.50781	0.00045181	0.00892646
CDV3	2644.13	-0.281968	0.108933	-2.58845	0.00964089	0.0657599
MYO15A	128.988	0.0959084	0.255323	0.375635	0.707188	0.840834
ALKBH5	1163.89	-0.226091	0.0899243	-2.51423	0.0119292	0.0745487
NLRP1	5512.15	-0.492627	0.284969	-1.7287	0.0838622	0.243621
PITPNM3	57.4909	0.433019	0.276049	1.56863	0.116735	0.295559
SPAG7	1324.57	-0.26194	0.105846	-2.47473	0.0133338	0.080339
ORC6	557.395	0.22519	0.207441	1.08556	0.277674	0.498511
ZFHX4	2.2025	0.381213	1.02981	0.370178	0.71125	0.843254
ZC3HC1	386.513	0.195295	0.122544	1.59367	0.111009	0.286749
ESR1	72.3777	0.267538	0.46323	0.577549	0.563568	0.747073
RGS17	0.76607	1.92909	0.971851	1.98496	0.0471486	0.172528
ANGPT2	57.6764	2.60588	0.794787	3.27872	0.0010428	0.0158987
TMEM101	100.032	-0.0370214	0.111046	-0.333389	0.738841	0.860866
CD200	446.788	-0.442878	0.442964	-0.999807	0.317404	0.538646
CCDC80	12.2457	1.15523	0.541692	2.13264	0.0329545	0.138521
PSME1	10320.4	-0.13739	0.105187	-1.30616	0.191499	0.398164
PPP2R3C	1252.44	-0.34357	0.0999383	-3.43783	0.000586403	0.0106949
HAUS4	509.44	-0.108027	0.144206	-0.749113	0.453789	0.66175
JPH4	44.9592	-0.217448	0.361846	-0.600942	0.547879	0.736499
MYH7	2.85925	0.565526	0.792267	0.713807	0.475346	0.679434
CEBPE	174.088	-0.267352	0.531125	-0.503368	0.614705	0.78334
SLC7A8	24.8591	0.36473	0.4166	0.875493	0.381306	0.599212
OSGEP	1761.04	-0.0329236	0.0645687	-0.5099	0.610122	0.780227
SLC22A17	37.786	2.32803	0.53191	4.37674	1.20468e-05	0.000581135
RNF31	1390.28	-0.131582	0.0827674	-1.58978	0.111883	0.288325
SCFD1	4102.81	-0.168576	0.106376	-1.58473	0.113028	0.290247
G2E3	1156.64	0.185149	0.0770057	2.40435	0.0162013	0.0900502
HECTD1	12167	0.0702422	0.0626892	1.12048	0.262507	0.480808
HNRNPC	19473.5	-0.0355777	0.0669221	-0.531628	0.594983	0.770172
RPGRIP1	104.913	-0.524962	0.510422	-1.02849	0.303721	0.523737
SUPT16H	5063.58	0.0604315	0.102767	0.588046	0.556502	0.741808
TOX4	2100.69	-0.194879	0.080819	-2.4113	0.0158957	0.0890719
GEMIN2	212.864	0.10329	0.131063	0.788089	0.430645	0.642104
TGM1	152.698	0.430586	0.22657	1.90046	0.0573733	0.19423
TINF2	7307.68	-0.210884	0.0882954	-2.38839	0.0169224	0.0920543
DAZL	2.8362	2.34389	0.684934	3.42207	0.000621469	0.0110506
TBL1Y	14.7512	-1.93101	1.1666	-1.65524	0.0978756	0.265215
SEMA6A	22.3443	-0.722065	0.582955	-1.23863	0.215483	0.425676
TRPM7	5369.77	-0.0667931	0.0708899	-0.942209	0.346086	0.567361
TYRO3	32.499	0.72698	0.397725	1.82785	0.0675726	0.214796
WDR76	506.297	0.441765	0.226744	1.9483	0.0513792	0.180664
CAPN3	393.272	-0.720471	0.247309	-2.91325	0.00357693	0.0352261
SNAP23	2724.17	-0.300014	0.1049	-2.85999	0.00423657	0.0392402
TBX15	11.2658	0.24328	0.622666	0.390707	0.696013	0.832429
PHGDH	1354.6	2.05135	0.343314	5.97513	2.29912e-09	5.67066e-07
COL9A3	94.2928	0.145627	0.357614	0.40722	0.683847	0.82478
EZR	7297.58	-0.162046	0.173163	-0.935799	0.349376	0.570522
MYL6	11384.1	-0.456755	0.142984	-3.19445	0.00140099	0.019409
AGO1	2622.04	-0.178002	0.11243	-1.58322	0.113371	0.290688
TEKT2	144.841	0.528792	0.305282	1.73214	0.0832479	0.242481
CLSPN	1281.35	0.500685	0.261408	1.91534	0.0554495	0.189992
RFFL	1028.43	-0.238881	0.10193	-2.34358	0.0190995	0.0999893
UNC13D	10863.1	-0.216927	0.109983	-1.97237	0.0485678	0.175745
MFSD11	817.075	-0.137885	0.0838406	-1.64461	0.10005	0.268888
DPYSL2	3942	-0.274775	0.312193	-0.880143	0.378782	0.596858
TGFB2	6.52901	0.60307	0.450204	1.33955	0.180392	0.3842
GPATCH2	827.127	-0.0649432	0.114801	-0.565704	0.571595	0.753585
NUP50	2662.11	-0.0640877	0.120284	-0.532805	0.594168	0.769611
CDC45	520.037	0.393444	0.301123	1.30659	0.191352	0.398019
COMT	1665.4	-0.203517	0.100865	-2.01771	0.0436212	0.164154
ADA2	4834.13	-0.753515	0.344889	-2.1848	0.0289034	0.128523
VNN3	413.234	-1.00334	0.509896	-1.96773	0.0490991	0.176581
ECHDC1	1606.03	-0.0988666	0.140095	-0.70571	0.480369	0.683203
LRRFIP2	2833.7	-0.229142	0.114288	-2.00496	0.0449675	0.167855
SEC22C	615.779	0.0174079	0.0839926	0.207255	0.83581	0.915489
XYLB	179.166	0.526538	0.232793	2.26183	0.0237077	0.114054
HDAC6	2348.51	-0.0839264	0.0923343	-0.90894	0.363382	0.583333
CDC6	457.164	0.363369	0.256379	1.41731	0.156391	0.353352
UPRT	491.961	-0.10737	0.0782109	-1.37282	0.169808	0.370376
CDC23	1159.48	-0.0237079	0.122488	-0.193552	0.846526	0.920322
AAAS	3500.1	0.134879	0.0774607	1.74126	0.0816375	0.239887
CBX5	836.238	0.400405	0.157073	2.54917	0.0107981	0.0700481
FMO2	1.34568	-0.634713	1.47888	-0.429184	0.667789	0.815446
SUCO	4130.11	-0.030499	0.128889	-0.23663	0.812944	0.904836
MSH2	3015.25	0.253517	0.206936	1.2251	0.220537	0.432089
MAP3K1	22395.6	-0.317604	0.191914	-1.65493	0.0979378	0.265215
DHPS	1775.36	0.0350786	0.0899926	0.389794	0.696689	0.832781
HOOK2	433.368	0.0863755	0.118167	0.730964	0.464801	0.670773
ARCN1	4491.75	-0.187193	0.109973	-1.70218	0.0887225	0.251232
EPB41L4B	0.919133	1.30597	0.773521	1.68835	0.0913439	0.25553
TMEM38B	253.963	0.234901	0.188946	1.24322	0.213788	0.423526
PSMD5	524.224	-0.0144695	0.0782791	-0.184844	0.853351	0.923985
PTGS1	1217.24	0.0386607	0.336614	0.114852	0.908563	0.955013
NUP188	3856.82	0.0900195	0.0964514	0.933315	0.350658	0.571852
CRAT	406.695	0.0120414	0.132015	0.0912125	0.927324	0.964677
SH2D3C	3285.77	-0.0383594	0.257477	-0.148982	0.881568	0.940355
NANS	902.333	-0.259805	0.105224	-2.46907	0.0135465	0.080867
TBC1D2	1669.52	-0.558755	0.25953	-2.15295	0.0313226	0.13466
WHRN	395.608	0.330082	0.315968	1.04467	0.296175	0.517093
PDE6C	1.1695	-0.24151	0.818948	-0.294902	0.768069	0.877563
CWF19L1	1636.13	-0.121486	0.0967172	-1.2561	0.209081	0.418326
SEMA4G	19.3172	1.76688	0.412685	4.28142	1.85707e-05	0.000832795
BTAF1	10261.6	-0.224831	0.108039	-2.08101	0.0374326	0.14977
IKZF5	1135.4	-0.0906238	0.121949	-0.743127	0.457405	0.665016
BLNK	948.465	0.422076	0.380491	1.10929	0.267304	0.486389
TLL2	3.04476	-0.782596	0.467545	-1.67384	0.0941619	0.259212
CYP26A1	2.79301	-0.0603746	0.428394	-0.140933	0.887923	0.943449
TDRD1	1.57636	0.612324	0.634181	0.965535	0.334277	0.554528
SORBS1	210.836	0.11601	0.35829	0.323788	0.746099	0.865524
BAMBI	115.138	0.843728	0.449918	1.87529	0.0607522	0.201349
MYO3A	4.87639	3.27863	0.862519	3.80122	0.000143984	0.00400327
WAC	6424.06	-0.121777	0.0805471	-1.51187	0.130567	0.316481
CREM	141.454	-0.263445	0.155401	-1.69526	0.0900262	0.253198
NUBP2	95.3456	0.0842036	0.103104	0.816684	0.414109	0.628479
TPSD1	633.173	-1.90487	0.747281	-2.54906	0.0108013	0.0700481
SMIM24	846.699	-0.0732736	0.40343	-0.181627	0.855876	0.925158
HIVEP1	1402.48	0.0104958	0.165072	0.063583	0.949302	0.974539
TREM2	27.1659	-1.00882	0.480336	-2.10023	0.0357087	0.145741
CRISP3	52.4198	5.75764	1.10452	5.21278	1.8603e-07	2.25775e-05
FKBP5	7311.06	-0.271295	0.263421	-1.02989	0.30306	0.523142
SRPK1	2750.14	0.199648	0.183281	1.0893	0.27602	0.496517
BRPF3	773.994	-0.179464	0.13374	-1.34189	0.179631	0.383403
MRPS18A	311.014	0.0530274	0.0853401	0.621366	0.534359	0.726607
PGC	2.66811	1.65021	0.603214	2.7357	0.00622473	0.0500203
TMEM14A	134.177	0.779127	0.227579	3.42355	0.000618093	0.0110162
EFHC1	2009.91	0.0865211	0.205719	0.420578	0.674063	0.818972
NCR2	17.3438	5.50122	1.13711	4.8379	1.31216e-06	0.000104508
HSP90AB1	58174	0.0461961	0.154477	0.299048	0.764903	0.876566
CDC5L	3712.83	-0.0223669	0.100921	-0.221628	0.824603	0.909866
ITPR3	1709.36	1.17065	0.302665	3.86779	0.000109826	0.0032802
ZNF184	545.4	0.153632	0.17458	0.880008	0.378855	0.596894
DSP	34.5952	-0.0791404	0.467184	-0.169399	0.865483	0.930965
SIRT1	1172.71	-0.179772	0.0920115	-1.9538	0.0507249	0.17946
HNRNPH3	4930.59	-0.00853287	0.0846364	-0.100818	0.919695	0.960851
IFT74	841.616	0.243768	0.133609	1.82448	0.0680791	0.215809
JAK2	5607.04	-0.419203	0.17412	-2.40756	0.0160597	0.089662
IL12RB1	983.092	-0.542654	0.213655	-2.53986	0.0110896	0.0711592
ABL1	1474.53	0.0747288	0.101446	0.736639	0.461342	0.668262
ACOT7	446.823	0.742872	0.205995	3.60626	0.000310636	0.00689441
SH3GLB1	3831.06	-0.44004	0.102976	-4.27323	1.92661e-05	0.000851494
CDC7	504.839	0.418958	0.205277	2.04094	0.0412573	0.158679
SYDE2	31.7624	1.05082	0.499374	2.10428	0.0353543	0.145138
PCSK5	293.385	0.108598	0.457771	0.237233	0.812476	0.904723
SCD	472.161	1.08339	0.351746	3.08005	0.00206968	0.0246698
TMED1	138.066	-0.14382	0.0972303	-1.47916	0.139097	0.329063
ABLIM1	1222.49	1.42926	0.341937	4.17988	2.9166e-05	0.00118304
ERMP1	2874.63	0.779388	0.229268	3.39947	0.000675175	0.0118132
RAB18	5417.25	-0.28032	0.0924527	-3.03204	0.00242907	0.0275763
NRP1	304.437	-0.831539	0.541919	-1.53443	0.124923	0.308116
PRTFDC1	42.2134	1.31581	0.497748	2.64354	0.00820449	0.0597443
TSPAN15	40.4792	0.644263	0.530403	1.21467	0.224493	0.436787
H2AFY2	156.802	0.814197	0.496341	1.6404	0.100922	0.270431
WASHC2A	25208.1	-0.352649	0.0942908	-3.74002	0.000184008	0.00474512
MAST3	3120.82	-0.519625	0.224181	-2.31788	0.0204559	0.104271
MZF1	400.655	0.153464	0.136374	1.12532	0.260455	0.478634
OCEL1	100.565	-0.489925	0.176372	-2.7778	0.00547286	0.0459505
MYO9B	15746.8	-0.312396	0.14167	-2.20509	0.0274475	0.125133
KCNK6	133.952	-0.240318	0.31018	-0.774771	0.438475	0.648593
CATSPERG	327.466	0.243252	0.172213	1.4125	0.157801	0.355258
PSMD8	2835.3	-0.0613281	0.0809039	-0.758036	0.448429	0.65772
FBXL19	283.204	0.0324643	0.139296	0.233059	0.815715	0.905668
STX1B	24.3424	0.458649	0.280889	1.63285	0.102501	0.27355
HSD3B7	146.479	-0.147184	0.294299	-0.500117	0.616993	0.78462
SETD1A	1959.61	0.0691965	0.0947581	0.730243	0.465242	0.671114
BCL7C	212.798	-0.107603	0.0856601	-1.25617	0.209056	0.418326
CIRBP	6787.37	-0.0553086	0.0962439	-0.574671	0.565514	0.748909
ATP5D	279.57	-0.0538301	0.102759	-0.523846	0.600386	0.774058
CBARP	1.28755	1.36043	0.719178	1.89165	0.058538	0.196763
IGFALS	16.3669	0.529253	0.292323	1.81051	0.0702171	0.219509
HNRNPM	8597.93	0.00983666	0.0754906	0.130303	0.896327	0.947913
NDUFB7	498.229	-0.162924	0.0784004	-2.07811	0.0376996	0.150296
TECR	3887.04	0.0700352	0.092247	0.759214	0.447725	0.657001
TIMM13	318.667	0.0515226	0.130763	0.394017	0.693569	0.831295
CDC34	738.087	-0.190304	0.0982602	-1.93673	0.0527783	0.18393
MTAP	401.695	-0.0325484	0.178106	-0.182748	0.854996	0.924784
MISP	2.44697	0.190356	0.70169	0.271282	0.786174	0.888274
CEP170B	62.4434	1.14435	0.455627	2.51159	0.0120189	0.0750173
POLR2E	1459.27	-0.177293	0.0835566	-2.12183	0.0338518	0.14124
POLRMT	589.087	0.0833628	0.103494	0.805485	0.42054	0.633149
HCN2	46.3662	-0.173039	0.309953	-0.558273	0.576658	0.757481
IZUMO4	83.7387	-0.145985	0.246211	-0.592926	0.553231	0.739938
GADD45B	1043.02	-0.952875	0.303427	-3.14038	0.00168729	0.0215996
PALM	93.396	-0.829526	0.479803	-1.72889	0.0838292	0.243571
MKNK2	4699.15	-0.328765	0.152112	-2.16134	0.0306691	0.133123
ARVCF	93.5018	0.83953	0.290085	2.89409	0.00380265	0.0366929
TRMT2A	481.703	-0.11103	0.0783539	-1.41703	0.156474	0.353352
RANBP1	1293.83	0.0640822	0.139171	0.460458	0.645188	0.801721
ZDHHC8	557.157	-0.0770897	0.118279	-0.651761	0.514555	0.710632
KLHL22	351.719	0.379755	0.104513	3.63355	0.000279547	0.00647701
MED15	4136.34	-0.21721	0.108094	-2.00945	0.0444893	0.166686
SERPIND1	1.94116	-1.12446	1.05587	-1.06496	0.286892	0.507773
SNAP29	1773.92	-0.24297	0.105606	-2.30072	0.0214075	0.107297
CRKL	1437.13	-0.00563246	0.07338	-0.0767574	0.938817	0.970223
LZTR1	1284.45	-0.0178051	0.098655	-0.180479	0.856777	0.925728
CECR2	53.0006	-0.88094	0.567135	-1.55331	0.120348	0.301265
P2RX6	15.8003	0.44834	0.444563	1.0085	0.313216	0.533968
BCL2L13	1578.93	-0.131856	0.103094	-1.279	0.200899	0.409073
OSM	95.5071	-0.117455	0.251722	-0.466605	0.640782	0.799624
CABIN1	9204.99	0.112792	0.103943	1.08514	0.277862	0.498657
TBC1D10A	91.6533	-0.0936679	0.171894	-0.544917	0.585811	0.764023
SUSD2	48.3888	0.285121	0.259178	1.1001	0.27129	0.491129
SF3A1	6434.1	0.00834839	0.0496852	0.168026	0.866563	0.931432
GGT5	164.051	-0.630729	0.478863	-1.31714	0.187792	0.393591
RNF215	141.973	-0.0278764	0.142669	-0.195391	0.845087	0.919399
SEC14L2	34.2295	0.350865	0.374131	0.937814	0.34834	0.569784
SPECC1L	78.7488	0.126631	0.169051	0.749067	0.453817	0.66175
PPIL2	2477.91	-0.0806677	0.0599976	-1.34452	0.178781	0.382742
UPB1	195.618	-1.28919	0.447517	-2.88075	0.00396729	0.0376858
YPEL1	146.725	0.518528	0.226653	2.28776	0.0221516	0.109413
SNRPD3	885.863	-0.0795691	0.0836399	-0.95133	0.341437	0.562332
PES1	1966.72	-0.0113625	0.0872112	-0.130287	0.896339	0.947913
MAPK1	2286.94	-0.290624	0.129912	-2.23709	0.0252806	0.118363
GGT1	1095.97	-1.07244	0.324777	-3.30209	0.000959668	0.015098
PRODH	0.65346	0.502551	1.09371	0.459493	0.64588	0.80221
PPM1F	753.481	-0.347051	0.178438	-1.94493	0.0517829	0.181371
SLC35E4	13.3597	-0.252396	0.339115	-0.744278	0.456708	0.664445
TOP3B	972.963	0.0992981	0.0765526	1.29712	0.194589	0.402065
CRYBB3	1.34013	1.79572	0.785867	2.28501	0.022312	0.109815
CYTH4	5500.79	-0.159938	0.255072	-0.62703	0.530639	0.723479
ESS2	451.179	0.00686919	0.101389	0.0677506	0.945984	0.973289
MFNG	713.983	-0.267021	0.105568	-2.52937	0.0114266	0.0722644
CARD10	21.9323	1.80565	0.599113	3.01387	0.00257936	0.028603
LRP5L	535.473	-0.101681	0.174427	-0.582941	0.559933	0.744176
SLC25A1	764.52	-0.246701	0.152923	-1.61323	0.106693	0.27958
GRK3	3441.12	-0.367973	0.173133	-2.12538	0.0335547	0.140465
LGALS2	1020.97	-0.359914	0.519956	-0.692202	0.488811	0.690029
GGA1	1471.73	-0.307227	0.138002	-2.22626	0.0259968	0.120431
HIRA	477.474	0.103169	0.0587015	1.75752	0.0788289	0.235164
SH3BP1	5289.53	-0.306773	0.176455	-1.73854	0.0821165	0.240657
SEZ6L	198.989	1.08475	0.444497	2.4404	0.014671	0.0845836
LGALS1	2431.24	-0.244207	0.285934	-0.854068	0.393067	0.609861
HPS4	2987.06	-0.0375775	0.151652	-0.247788	0.804298	0.899995
PIK3IP1	548.795	-0.525153	0.23467	-2.23783	0.025232	0.118249
SRRD	483.56	-0.137634	0.0782374	-1.75919	0.0785454	0.234593
PATZ1	486.928	0.177856	0.140392	1.26685	0.205208	0.413935
TRIOBP	4472.68	-0.413249	0.153264	-2.69632	0.00701099	0.0540656
TFIP11	2171.87	-0.0723754	0.103931	-0.696379	0.486191	0.688283
GCAT	133.356	0.302071	0.278353	1.08521	0.277829	0.498657
CRYBB1	25.1687	0.520743	0.314638	1.65506	0.0979131	0.265215
ANKRD54	217.527	0.171391	0.108221	1.58372	0.113258	0.290549
EIF3L	7464.17	-0.120557	0.100941	-1.19433	0.232348	0.44631
SNU13	672.792	-0.0550334	0.0600015	-0.917201	0.359037	0.57965
MICALL1	612.495	0.0128693	0.146853	0.0876336	0.930168	0.965033
POLR2F	4.07097	0.0975462	0.441907	0.220739	0.825296	0.910003
CCDC134	603.767	0.195425	0.101761	1.92044	0.0548029	0.18841
DEPDC5	3393.64	-0.240801	0.101444	-2.37373	0.0176092	0.0944178
PICK1	2281.66	-0.415441	0.183667	-2.26193	0.0237018	0.114054
TTC28	911.716	0.675053	0.333104	2.02656	0.0427078	0.161855
CENPM	61.4242	0.543188	0.323012	1.68163	0.0926398	0.257285
2021-09-03	18.0674	2.61212	0.667264	3.91467	9.05291e-05	0.00287214
SLC5A1	2.9004	0.14879	0.521003	0.285583	0.775197	0.88194
SLC5A4	4.1658	-0.765183	0.661523	-1.1567	0.247395	0.462942
KDELR3	9.16852	1.52857	0.4257	3.59073	0.000329748	0.00719331
DDX17	26599.5	-0.0314079	0.0989694	-0.31735	0.750978	0.867827
DMC1	235.492	-0.0815773	0.329208	-0.247799	0.80429	0.899995
HSCB	168.728	-0.0944449	0.0942499	-1.00207	0.31631	0.537387
CBY1	124.239	0.259854	0.179503	1.44763	0.14772	0.340715
TOMM22	817.798	-0.117277	0.074633	-1.57138	0.116094	0.294656
RSPH14	6.13998	0.306982	0.416635	0.736814	0.461236	0.668229
XBP1	1682.33	-0.126654	0.132375	-0.956782	0.338677	0.559051
RTCB	1980.88	-0.0946954	0.0806171	-1.17463	0.240142	0.454881
JOSD1	825.881	-0.256266	0.113283	-2.26219	0.0236859	0.114045
FBXO7	8495.44	-0.0997564	0.115896	-0.860744	0.389379	0.606478
GTPBP1	2401.52	-0.233431	0.141894	-1.64511	0.0999478	0.268754
POLDIP3	1961.95	-0.149923	0.0663471	-2.25968	0.0238413	0.114396
RAB36	14.6505	-0.279741	0.408572	-0.684681	0.493545	0.693621
TIMP3	236.443	1.9975	0.622978	3.20637	0.0013442	0.0189103
PPP6R2	2353.02	-0.0843749	0.0927166	-0.91003	0.362807	0.583081
SBF1	3224.56	0.182209	0.101173	1.80098	0.0717064	0.222322
SUN2	6489.27	-0.364515	0.145611	-2.50335	0.0123025	0.0763822
CYB5R3	3651.44	-0.200181	0.0842674	-2.37555	0.0175228	0.0940784
DNAL4	35.7355	0.0511983	0.153914	0.332643	0.739404	0.860958
LMF2	690.088	-0.0446756	0.112188	-0.39822	0.690468	0.829364
RHBDD3	63.9825	0.215343	0.106006	2.03142	0.0422121	0.160914
PACSIN2	1679.23	-0.245247	0.114333	-2.14501	0.0319517	0.136124
TTLL1	303.62	0.142824	0.135544	1.05371	0.292016	0.512838
RASL10A	6.18596	-0.495334	0.470104	-1.05367	0.292035	0.512838
AP1B1	3944.08	-0.464373	0.141286	-3.28677	0.00101345	0.0155443
HMGXB4	1000.46	0.0695777	0.111251	0.625413	0.5317	0.724473
TOM1	2051.79	-0.825072	0.229826	-3.58998	0.000330708	0.00720398
NEFH	394.937	-0.763311	0.638829	-1.19486	0.232141	0.446088
CHKB	729.189	-0.129173	0.12329	-1.04772	0.294769	0.515567
BIK	31.6087	0.71338	0.409801	1.7408	0.081719	0.24004
HMOX1	3088.44	-1.03494	0.463441	-2.23316	0.0255386	0.118957
MCAT	217.986	0.245952	0.140811	1.74669	0.0806918	0.23812
[truncated: 13,293 more rows]

## Sheet: Cluster 1 vs 3
gene	baseMean	log2FoldChange	lfcSE	stat	pvalue	padj
TSPAN6	9.38418	0.329943	0.553947	0.595622	0.551428	0.716974
DPM1	3649.04	0.156544	0.0824598	1.89843	0.057639	0.167298
SCYL3	489.526	-0.067083	0.139413	-0.481181	0.630388	0.77767
C1orf112	844.687	-0.294198	0.124935	-2.3548	0.0185324	0.0753934
FGR	10317.5	-0.260232	0.360937	-0.72099	0.470916	0.653683
CFH	1279.16	-0.143369	0.5469	-0.262148	0.793207	0.882998
FUCA2	966.458	-0.58351	0.159822	-3.65099	0.000261227	0.00318218
GCLC	4016.19	0.0460354	0.139798	0.329299	0.74193	0.851561
NFYA	1139.16	0.190171	0.0993298	1.91454	0.0555514	0.163335
STPG1	108.037	-0.28707	0.205535	-1.3967	0.162505	0.334969
NIPAL3	635.056	-0.00237601	0.141174	-0.0168304	0.986572	0.992532
LAS1L	2135.43	0.0560623	0.0948059	0.591338	0.554294	0.719097
ENPP4	493.033	-0.238421	0.325771	-0.731867	0.46425	0.647992
SEMA3F	27.9321	-0.694207	0.574966	-1.20739	0.227283	0.41442
CFTR	2.05075	2.16315	0.884481	2.44567	0.0144583	0.0634451
ANKIB1	2661.5	0.0207632	0.0883715	0.234954	0.814245	0.896604
CYP51A1	86.6565	-0.386084	0.205722	-1.87673	0.0605557	0.17334
KRIT1	3975.49	-0.013959	0.115723	-0.120624	0.903989	0.949476
RAD52	634.015	-0.140995	0.150921	-0.934233	0.350184	0.546417
BAD	123.289	0.0400015	0.105962	0.377508	0.705796	0.829505
LAP3	3048.85	0.167536	0.20013	0.837133	0.402518	0.593066
HS3ST1	4.89532	3.61644	0.745767	4.84929	1.23903e-06	4.83923e-05
AOC1	38.6921	0.302592	0.645531	0.46875	0.639249	0.784768
WNT16	3.48039	0.695895	0.542544	1.28265	0.199614	0.381264
HECW1	2.7714	0.915156	0.548173	1.66947	0.0950251	0.234816
MAD1L1	1436.32	-0.162585	0.113004	-1.43876	0.15022	0.318204
LASP1	2939.57	-0.086218	0.0887623	-0.971336	0.331381	0.527718
SNX11	461.557	-0.179943	0.147721	-1.21813	0.223174	0.409789
TMEM176A	406.584	-0.562418	0.669646	-0.839873	0.40098	0.591669
M6PR	4951.88	-0.107466	0.0962255	-1.11681	0.264074	0.456833
KLHL13	272.151	0.139323	0.462002	0.301563	0.762985	0.865057
ICA1	890.635	0.561161	0.299745	1.87213	0.0611889	0.174526
DBNDD1	2.44932	0.502916	0.661292	0.760505	0.446953	0.633535
ALS2	5984.6	0.137049	0.218569	0.627029	0.53064	0.700891
CASP10	2015.39	-0.137819	0.13977	-0.986044	0.324112	0.519869
CFLAR	6058.79	0.0873439	0.12283	0.711096	0.477025	0.658304
TFPI	672.06	0.902564	0.436041	2.06991	0.0384608	0.126292
NDUFAF7	1820.23	-0.0222762	0.0754028	-0.29543	0.767666	0.867761
RBM5	7696.22	-0.155993	0.0788348	-1.97873	0.0478461	0.147131
MTMR7	10.0764	3.38253	0.966155	3.50103	0.000463472	0.00499179
SLC7A2	34.1361	3.91309	0.820654	4.76825	1.85832e-06	6.65746e-05
ARF5	1054.5	-0.187069	0.131422	-1.42342	0.154615	0.324011
SARM1	273.836	0.0450919	0.18053	0.249776	0.802761	0.888997
POLDIP2	2137.15	-0.0444886	0.073213	-0.607661	0.543413	0.710884
PLXND1	6839.57	0.194672	0.195753	0.994478	0.31999	0.515756
AK2	14610.5	-0.426996	0.19252	-2.21793	0.0265594	0.0973193
CD38	1668.75	-0.0904055	0.257932	-0.350502	0.725962	0.842942
FKBP4	1837.59	0.262771	0.210406	1.24887	0.211712	0.396454
KDM1A	4527.21	0.266991	0.0953341	2.80058	0.00510111	0.0301491
RBM6	11479.9	-0.32924	0.114489	-2.87573	0.00403094	0.0252032
CAMKK1	520.441	-0.810796	0.233077	-3.47866	0.000503923	0.00531633
RECQL	1925.47	-0.0299105	0.0976808	-0.306207	0.759447	0.863122
VPS50	1259.97	-0.0805573	0.108779	-0.740557	0.458962	0.643158
ARHGAP33	470.743	-0.349113	0.23296	-1.4986	0.133978	0.295587
NDUFAB1	567.218	-0.112903	0.0924844	-1.22078	0.22217	0.408932
PDK4	1087.68	-0.713837	0.606901	-1.1762	0.239515	0.429183
SLC22A16	599.538	0.0705253	0.259673	0.271593	0.785935	0.877811
ZMYND10	24.6637	-0.13553	0.280419	-0.483312	0.628874	0.777068
ABCB5	4.08908	1.67433	0.768815	2.17781	0.0294204	0.105051
SLC25A13	2875.7	-0.146869	0.127437	-1.15249	0.24912	0.440253
ST7	505.481	0.557877	0.304932	1.82951	0.0673225	0.186256
CDC27	1593.94	0.169373	0.0986099	1.71761	0.0858686	0.218808
SLC4A1	7015.67	2.02509	0.642972	3.14958	0.00163505	0.0128316
HCCS	1097.6	-0.41088	0.141949	-2.89457	0.00379684	0.0241449
DVL2	847.518	-0.206673	0.156953	-1.31678	0.187912	0.367104
UPF1	2444.87	-0.367407	0.097223	-3.77902	0.000157449	0.00212465
SKAP2	3812.65	-0.204488	0.263873	-0.77495	0.438369	0.625404
SLC25A5	4545.77	-0.243376	0.105279	-2.31173	0.0207928	0.0819916
MCUB	528.842	0.759084	0.331409	2.29047	0.021994	0.085155
HOXA11	127.802	0.437173	0.862361	0.50695	0.61219	0.765574
POLR2J	1359.94	-0.125566	0.134627	-0.93269	0.35098	0.547365
DHX33	779.309	0.0327061	0.115156	0.284015	0.776399	0.873398
THSD7A	279.277	2.80373	0.948532	2.95586	0.00311799	0.0209163
LIG3	2789.38	-0.0579396	0.134988	-0.429222	0.667762	0.805033
RPAP3	1051.16	-0.169577	0.0876217	-1.93534	0.052949	0.157919
ACSM3	1146.44	-0.285787	0.397037	-0.719799	0.471649	0.654281
REXO5	697.689	-0.124071	0.226428	-0.54795	0.583726	0.742657
CIAPIN1	605.029	-0.0255143	0.0869439	-0.293457	0.769173	0.868558
SPPL2B	861.506	-0.214521	0.156418	-1.37146	0.170232	0.344327
FAM214B	429.841	0.0880626	0.164645	0.534864	0.592744	0.749743
COPZ2	57.9673	0.0354319	0.498913	0.0710182	0.943383	0.970133
PRKAR2B	901.743	-0.279281	0.32236	-0.866366	0.38629	0.578491
MSL3	1752.52	0.0516379	0.125399	0.411791	0.680493	0.812757
CREBBP	27537	0.253753	0.0995271	2.54959	0.0107849	0.0514594
TSPOAP1	2597.56	0.849527	0.342406	2.48105	0.0130995	0.059229
MPO	52799.6	2.33865	0.550695	4.24672	2.16921e-05	0.000451542
GCFC2	748.747	0.142205	0.158774	0.895645	0.370442	0.564814
WDR54	241.639	0.122152	0.199666	0.61178	0.540683	0.70872
CROT	259.24	0.0329696	0.145797	0.226135	0.821097	0.90068
ABCB4	180.068	0.468817	0.378751	1.2378	0.215792	0.401585
KMT2E	13378.9	0.0159662	0.104708	0.152484	0.878806	0.934399
RHBDD2	329.963	-0.0496872	0.166863	-0.297773	0.765876	0.866902
SOX8	0.845809	2.62486	1.14708	2.2883	0.0221202	0.0855563
ZNF195	1593.74	0.157351	0.141475	1.11222	0.266043	0.458868
MYCBP2	29513.4	0.0202078	0.0736311	0.274447	0.783741	0.877059
FBXL3	1539.46	0.269676	0.1005	2.68334	0.00728904	0.0389623
ITGAL	11580.6	-0.346691	0.208757	-1.66074	0.0967651	0.237708
PDK2	957.681	-0.198449	0.12543	-1.58215	0.113616	0.264238
ITGA3	90.0627	1.47256	0.422203	3.48781	0.000486996	0.00519619
ZFX	5464.62	-0.0597204	0.124036	-0.481478	0.630177	0.777537
LAMP2	8367.02	-0.165402	0.143839	-1.14991	0.25018	0.441714
ITGA2B	3522.95	-0.168503	0.513068	-0.328422	0.742592	0.85168
GDE1	812.131	-0.0070065	0.0896679	-0.0781383	0.937718	0.967337
C19orf60	191.135	-0.435176	0.0942355	-4.61797	3.87514e-06	0.000116516
OSBPL7	745.314	-0.362944	0.103417	-3.50952	0.000448922	0.00488018
TMEM98	16.6085	6.69124	0.902476	7.41431	1.22257e-13	5.78962e-11
YBX2	4.99635	2.83523	0.695112	4.0788	4.52678e-05	0.00081182
MAP3K14	881.82	0.138992	0.178211	0.779927	0.435434	0.623094
ABCC8	1.91606	1.73787	0.809896	2.14579	0.0318895	0.110903
TMEM132A	1.18947	0.368124	0.684025	0.538173	0.590457	0.748081
AP2B1	6324.3	-0.103413	0.0839507	-1.23182	0.218015	0.404306
ZNF263	877.717	0.0191833	0.0802758	0.238967	0.811131	0.894836
SPATA20	1415.54	-0.71909	0.182861	-3.93244	8.40896e-05	0.00129501
CACNA1G	5.8435	1.66124	0.522366	3.18023	0.00147159	0.0119254
TNFRSF12A	4.53365	0.495284	0.42799	1.15723	0.247177	0.437943
MAP3K9	40.3063	1.04763	0.4137	2.53235	0.0113302	0.0532735
RALA	791.561	-0.189097	0.157365	-1.20164	0.229501	0.41701
BAIAP2L1	7.75215	0.297131	0.522928	0.568206	0.569895	0.731473
KDM7A	3154.55	0.428813	0.275791	1.55485	0.119982	0.27457
ETV1	6.29299	3.01953	0.744435	4.05613	4.98921e-05	0.000872365
ALDH3B1	1146.9	-0.755205	0.281986	-2.67817	0.00740265	0.039389
TTC22	12.1364	1.06626	0.426995	2.49713	0.0125203	0.0573902
PHTF2	1010.48	-0.265581	0.140664	-1.88804	0.05902	0.170101
CCL26	1.09923	1.69023	1.40978	1.19893	0.230555	0.417972
FARP2	574.646	-0.399684	0.170169	-2.34874	0.018837	0.0763047
GGCT	159.407	-0.146781	0.16038	-0.915202	0.360086	0.555506
DBF4	682.276	0.324567	0.15774	2.0576	0.0396284	0.129063
TBXA2R	150.561	1.07619	0.487328	2.20836	0.0272195	0.0988222
IFRD1	9004.01	-0.0648803	0.171188	-0.379	0.704688	0.829038
LGALS14	1.37144	1.03854	1.11823	0.928738	0.353025	0.54948
COX10	1095.03	-0.0182555	0.0822645	-0.221912	0.824382	0.90239
GTF2IRD1	48.1695	1.44725	0.493869	2.93044	0.00338483	0.0222629
PAF1	3964.29	-0.0614257	0.0858663	-0.715365	0.474384	0.656512
VPS41	4872.77	-0.0902331	0.0782299	-1.15344	0.248732	0.440028
ARHGAP44	34.5197	1.34438	0.716185	1.87714	0.0604983	0.173241
ELAC2	5899.18	-0.238544	0.0764348	-3.12088	0.00180311	0.0138435
SCIN	26.6149	-1.28783	0.648792	-1.98496	0.0471489	0.145561
ARSD	1170.44	-0.425282	0.196963	-2.15919	0.0308352	0.108591
PNPLA4	263.09	-0.217704	0.152201	-1.43037	0.15261	0.321604
ADIPOR2	398.512	-0.112972	0.100858	-1.12011	0.262668	0.455254
CDKL3	24.531	0.0241845	0.197703	0.122327	0.90264	0.948454
UPP2	1.97466	1.39325	0.884011	1.57605	0.115014	0.26691
PRSS21	347.201	-0.64011	0.882871	-0.725032	0.468432	0.651835
MARK4	1210.22	0.0706962	0.113999	0.620147	0.535161	0.704407
PROM1	3184.37	0.735449	0.589175	1.24827	0.211933	0.396693
CCDC124	933.676	-0.258337	0.104043	-2.48299	0.0130286	0.0590521
PAFAH1B1	6205.36	-0.0720487	0.0750087	-0.960538	0.336784	0.532738
NOS2	1.79639	1.08928	0.684929	1.59036	0.111755	0.261626
KIAA0100	15701.8	-0.116644	0.0782578	-1.49051	0.13609	0.299058
GAS7	4553.2	-0.48651	0.25732	-1.89068	0.0586669	0.169437
TRAPPC6A	285.75	-0.257477	0.150923	-1.70601	0.0880059	0.222459
MATK	909.398	1.03271	0.282414	3.65673	0.000255452	0.00312754
CD79B	1073.2	-0.358461	0.218735	-1.63879	0.101258	0.245161
SCN4A	47.0503	-0.866614	0.456031	-1.90034	0.0573885	0.166922
ST7L	679.558	0.111595	0.0846119	1.3189	0.187203	0.366073
TKTL1	23.8609	0.636699	0.537413	1.18475	0.236117	0.424932
PAX6	2.16923	1.83976	0.672844	2.7343	0.00625128	0.0350081
RPUSD1	90.8805	-0.0137061	0.127466	-0.107528	0.91437	0.955809
RHBDF1	108.671	0.728934	0.43182	1.68805	0.0914018	0.22864
LUC7L	2134.26	-0.108758	0.127681	-0.851796	0.394327	0.585409
CACNA2D2	105.274	2.86482	0.390148	7.34291	2.09003e-13	9.31539e-11
BAIAP3	167.422	2.01057	0.426203	4.71739	2.38885e-06	8.09859e-05
TSR3	219.912	-0.0636815	0.0733348	-0.868367	0.385194	0.5776
PIGQ	438.915	0.0395098	0.16079	0.245724	0.805896	0.891297
CRAMP1	361.164	0.0429551	0.156901	0.273771	0.78426	0.877098
TEAD3	7.22271	1.50581	0.674371	2.23291	0.025555	0.0948703
DNAJC11	1459.9	-0.0935887	0.0760272	-1.23099	0.218327	0.404688
FMO3	1.56221	2.88998	1.78168	1.62205	0.104793	0.250716
MYLIP	2320.97	-0.214552	0.183823	-1.16717	0.243143	0.433481
PSMB1	2948.03	0.00286633	0.0768927	0.0372771	0.970264	0.984294
SYN1	29.3315	0.396392	0.436683	0.907734	0.364019	0.559637
JARID2	5428.34	0.132121	0.132903	0.994114	0.320167	0.515931
CDKL5	1063.64	1.0014	0.243152	4.11843	3.81468e-05	0.000703257
CAMK1G	1.00325	-0.991505	1.20877	-0.820259	0.412068	0.601878
CDK11A	807.89	0.213668	0.167346	1.2768	0.201671	0.383775
NADK	2235.34	-0.242649	0.230239	-1.0539	0.291928	0.48598
DLEC1	129.661	-0.737442	0.295658	-2.49424	0.0126228	0.0577382
CYTH3	308.867	0.35142	0.186264	1.88668	0.0592032	0.170531
ADAM22	284.454	0.872687	0.299269	2.91606	0.0035448	0.0229564
SYPL1	2460.17	-0.261152	0.123314	-2.11778	0.0341934	0.116465
CYB561	174.558	0.226398	0.235083	0.963054	0.33552	0.531682
SPAG9	6656.6	0.134946	0.0973574	1.38609	0.165719	0.33909
CELSR3	150.932	-0.37909	0.298341	-1.27066	0.20385	0.38653
AASS	546.302	3.74221	0.465442	8.04013	8.97448e-16	7.99995e-13
PLEKHG6	1.83779	0.305028	0.558597	0.546061	0.585024	0.743559
SS18L2	297.393	-0.202653	0.0968555	-2.09232	0.0364097	0.121344
MPND	346.027	-0.215902	0.126621	-1.7051	0.0881758	0.222777
MGST1	834.143	-0.00851712	0.276093	-0.0308488	0.97539	0.986757
CRY1	749.276	0.679063	0.166097	4.08835	4.34444e-05	0.000788451
PGLYRP1	84.3715	5.14553	0.992351	5.18519	2.15795e-07	1.13547e-05
NFIX	2573.15	-1.02686	0.341786	-3.00438	0.00266124	0.0185163
ST3GAL1	383.774	0.281777	0.134949	2.08802	0.0367961	0.122256
MMP25	59.262	0.930266	0.550395	1.69018	0.0909937	0.227849
IL32	218.27	1.24643	0.444871	2.80179	0.00508205	0.0300482
PKD1	7171.03	0.239378	0.144376	1.65802	0.0973139	0.238277
MAPK8IP2	9.25492	0.276169	0.329777	0.837441	0.402345	0.59306
MED24	2546.14	0.0361891	0.0836448	0.432652	0.665267	0.803496
RHOBTB2	456.528	-0.225632	0.163872	-1.37688	0.168549	0.342431
HEATR5B	9974.08	-0.0810697	0.147211	-0.550704	0.581837	0.741381
SEC62	4378.6	0.176605	0.0865083	2.04148	0.0412036	0.132456
RPS20	51203.3	0.137684	0.100167	1.37455	0.169272	0.343424
CSDE1	19343.6	0.158674	0.0758056	2.09318	0.0363334	0.121213
UBE3C	2697.92	-0.162705	0.0930653	-1.74829	0.0804141	0.209525
REV3L	4740.35	0.0864125	0.106057	0.814777	0.4152	0.604123
TENM1	140.831	1.884	0.466234	4.0409	5.32471e-05	0.000915898
MASP2	3.63026	1.30828	0.573084	2.28288	0.0224373	0.0865188
FAM76A	382.784	-0.0823856	0.0732196	-1.12519	0.260511	0.453109
TRAF3IP3	3286.78	-0.370292	0.116664	-3.17401	0.0015035	0.0120935
POMT2	1470.33	-0.0446964	0.144242	-0.30987	0.75666	0.861554
VTA1	1283.49	-0.155783	0.0746706	-2.08626	0.0369547	0.12262
MLXIPL	11.2034	-0.146057	0.628482	-0.232397	0.816229	0.897811
BAZ1B	7061.23	0.0372771	0.0912899	0.408338	0.683025	0.814745
RANBP9	3254.46	0.195186	0.0749261	2.60505	0.00918605	0.0459558
ETV7	23.1825	1.31793	0.574676	2.29335	0.0218278	0.0846296
SPRTN	359.004	0.0515704	0.0892348	0.577918	0.56332	0.726453
METTL13	979.2	-0.182589	0.134605	-1.35648	0.174947	0.350051
DYRK4	166.709	-0.28663	0.145352	-1.97197	0.0486129	0.148764
ZNF207	7124.28	-0.0275722	0.0663695	-0.415435	0.677824	0.811483
UQCRC1	1942.66	-0.160917	0.106326	-1.51342	0.130173	0.289996
STARD3NL	1502.24	-0.267208	0.108167	-2.47034	0.0134985	0.0606252
CD9	1131.88	0.0805921	0.370929	0.217271	0.827997	0.904294
NCAPD2	4248.54	0.0558063	0.150857	0.369928	0.711436	0.83332
IFFO1	1214.4	-0.247305	0.133838	-1.84779	0.0646324	0.18086
GIPR	119.461	0.256513	0.530126	0.483871	0.628477	0.776894
PHF7	232.128	-0.391094	0.151607	-2.57965	0.00988991	0.0483145
SEMA3G	10.1514	0.0975838	0.444438	0.219567	0.826209	0.903343
NISCH	3613.1	-0.173603	0.0856145	-2.02772	0.0425884	0.135579
STAB1	24769.9	-1.02832	0.455901	-2.25558	0.0240967	0.0909948
FUZ	1347.38	-0.247921	0.11525	-2.15115	0.031464	0.109942
SLC6A13	29.4431	-2.07238	0.546074	-3.79506	0.000147609	0.00201907
IDS	2592.78	-0.00112587	0.156272	-0.00720458	0.994252	0.996998
PRSS3	5.21507	1.32537	0.854501	1.55105	0.12089	0.275815
ZNF200	147.883	0.0741766	0.173612	0.427256	0.669193	0.805733
CD4	2237.93	-0.74119	0.322959	-2.295	0.0217333	0.0844813
LRRC23	462.097	0.333309	0.203295	1.63953	0.101102	0.244902
BTK	15932.2	-0.16574	0.115802	-1.43124	0.152362	0.32138
HFE	108.696	0.590958	0.503936	1.17269	0.240922	0.430789
SCMH1	1924.01	0.863628	0.14908	5.79305	6.91213e-09	6.58782e-07
FYN	2518.53	0.779779	0.272336	2.86329	0.00419264	0.0259467
HIVEP2	1871.09	0.659656	0.268343	2.45825	0.0139614	0.0618631
FMO1	1.75845	2.14263	0.88132	2.43117	0.0150504	0.0650875
ELOA	1470.27	0.119603	0.102728	1.16427	0.244316	0.434652
LYPLA2	508.123	-0.309313	0.0741522	-4.17133	3.02826e-05	0.00058817
CLCN6	1153.99	-0.0653802	0.145657	-0.448863	0.653531	0.794513
MRC2	353.284	0.978459	0.367745	2.6607	0.00779781	0.0407822
NME1-NME2	11.2079	-0.509094	0.292921	-1.73799	0.0822129	0.212458
SLC6A7	4.09315	-0.870461	0.658788	-1.32131	0.186399	0.365136
TSPAN9	10.1781	1.55217	0.666721	2.32807	0.0199083	0.0796361
APBA3	158.231	-0.241735	0.099285	-2.43476	0.0149017	0.0646494
MKS1	1281.91	-0.194169	0.152209	-1.27568	0.20207	0.384152
ABHD5	1887.78	0.443314	0.221251	2.00367	0.045105	0.140874
ANOS1	4.85007	0.995282	0.873733	1.13912	0.254655	0.446597
AKAP8L	4552.26	0.0745183	0.092588	0.804838	0.420913	0.609568
MBTD1	1897.1	0.281254	0.110571	2.54366	0.0109697	0.051997
UTP18	1295.16	0.0934842	0.0684665	1.3654	0.172127	0.346838
RNF216	3052.53	0.125474	0.0997068	1.25843	0.208236	0.392468
TTC19	3934.66	0.00986694	0.106116	0.092983	0.925917	0.962106
PTBP1	5296.01	-0.106805	0.0720477	-1.48242	0.138228	0.301743
DPF1	16.4516	1.69863	0.598344	2.83888	0.00452716	0.0275078
LARS2	1166.05	0.0156116	0.0814328	0.191712	0.847968	0.915576
PIK3C2A	3111.54	0.196275	0.0768206	2.55497	0.0106196	0.0508345
PLAUR	1930.94	0.180699	0.318507	0.567331	0.570489	0.7319
ANLN	1084.43	0.349524	0.338079	1.03385	0.301205	0.49619
WIZ	884.382	0.188848	0.0708728	2.66461	0.00770786	0.040501
RABGAP1	2737.9	-0.154952	0.11152	-1.38945	0.164697	0.337803
DCN	3.69692	0.802728	1.17163	0.685137	0.493257	0.671725
QPCTL	208.384	-0.106232	0.118429	-0.897008	0.369715	0.564157
PPP5C	1647.69	-0.155062	0.103495	-1.49825	0.134068	0.295673
CEP68	627.196	-0.060011	0.175264	-0.342404	0.732047	0.846325
MAP4K3	2278.45	0.614143	0.1523	4.03246	5.51968e-05	0.000935629
ZBTB32	4.09488	1.44975	0.50328	2.8806	0.00396923	0.0249359
TYROBP	27635.2	-0.312216	0.261754	-1.19279	0.232954	0.421061
TMEM159	262.396	-0.0651393	0.109821	-0.593139	0.553088	0.718208
BRCA1	3023.55	-0.0208923	0.198594	-0.105201	0.916216	0.95675
ERCC1	4402.01	-0.0794443	0.0729562	-1.08893	0.276184	0.469256
CD22	393.722	0.0973233	0.376903	0.258218	0.796239	0.885061
SEMA3B	35.76	0.87325	0.363941	2.39943	0.0164206	0.0690067
MBTPS2	1246.26	-0.130992	0.101263	-1.29358	0.19581	0.376943
PRICKLE3	155.754	-0.0694105	0.117463	-0.590914	0.554578	0.719342
LTF	2316.74	7.19186	0.888569	8.09376	5.78496e-16	5.84435e-13
EXTL3	1680.58	0.133826	0.133043	1.00588	0.314472	0.509899
ELOVL5	1941.28	0.419893	0.15293	2.74565	0.00603907	0.0341223
KDM5D	7237.4	0.660664	0.921268	0.717124	0.473298	0.655728
CALCOCO1	1728.19	-0.121677	0.124144	-0.980133	0.32702	0.52286
MAP4K5	4024.73	0.304884	0.134712	2.26324	0.0236212	0.089773
EHD3	205.766	0.565201	0.362304	1.56002	0.118756	0.273016
MAN2B2	1650.32	-0.425696	0.105531	-4.03385	5.48705e-05	0.000933387
CLDN11	1.68001	0.273446	0.573073	0.477158	0.63325	0.779804
SLC25A39	2249.95	0.439456	0.181726	2.41824	0.0155959	0.0667251
MVP	3473.83	-0.650791	0.177009	-3.67661	0.000236356	0.00295523
NUB1	1889.66	-0.212302	0.114006	-1.8622	0.0625743	0.177111
PGM3	505.329	0.308109	0.128812	2.39192	0.0167603	0.0699879
RWDD2A	22.9856	0.604579	0.247104	2.44665	0.0144189	0.0633471
CLK1	9095.95	-0.0265765	0.138904	-0.19133	0.848267	0.915714
POLR3B	1575.66	0.0195692	0.11851	0.165127	0.868844	0.927673
ANGEL1	387.167	0.0495053	0.0934841	0.529559	0.596418	0.752549
RNF14	613.974	-0.0309123	0.13452	-0.229796	0.81825	0.899316
DNASE1L1	407.468	-0.431944	0.150304	-2.87381	0.00405559	0.0252915
DDX11	5052.32	-0.190559	0.164963	-1.15516	0.248023	0.439083
HEBP1	399.645	0.106427	0.111138	0.957613	0.338258	0.534001
GPRC5A	2.64463	1.5421	0.746031	2.06707	0.0387275	0.126865
MAMLD1	103.032	1.30692	0.360968	3.62061	0.000293904	0.00348227
CD6	381.176	1.43296	0.41434	3.4584	0.000543386	0.00562848
TACC3	3139.32	-0.180388	0.10952	-1.64708	0.0995408	0.242164
UFL1	1398.28	0.00398158	0.0676769	0.0588321	0.953086	0.975487
POLA2	949.585	-0.289753	0.124462	-2.32804	0.01991	0.0796361
CAPN1	6196.01	-0.306366	0.107672	-2.84535	0.00443625	0.0271186
ACPP	1724.29	-0.400835	0.33023	-1.21381	0.224822	0.411567
MDH1	2566.09	-0.272008	0.106899	-2.54453	0.0109424	0.0519129
SLC30A9	2540	0.0254744	0.0901923	0.282445	0.777602	0.874297
MTMR11	330.814	-0.162645	0.523684	-0.310579	0.756121	0.861264
COX15	1664.56	-0.0624899	0.0993213	-0.629169	0.529238	0.699954
CCDC88C	8073.38	0.115639	0.136156	0.849312	0.395708	0.586403
YAF2	819.875	0.333799	0.124181	2.688	0.00718819	0.0386107
ZMYND11	2437.95	0.0182636	0.156255	0.116883	0.906952	0.951139
WAS	8707.14	-0.083293	0.171088	-0.486843	0.626369	0.775217
DPEP1	9.02951	1.64017	0.786147	2.08634	0.0369482	0.12262
BID	769.805	0.0406608	0.139358	0.291771	0.770462	0.86943
NPC1L1	17.4816	-0.199557	0.35325	-0.564918	0.572129	0.733569
XYLT2	409.472	-0.0139134	0.116291	-0.119643	0.904766	0.949897
RGPD5	2.22227	0.220883	0.437809	0.504519	0.613897	0.767004
NUDCD3	597.41	-0.108588	0.109963	-0.987501	0.323397	0.519396
CHDH	1.89815	1.15738	0.657306	1.76079	0.0782745	0.205647
GLT8D1	902.455	-0.432072	0.11942	-3.61808	0.000296793	0.003511
ATP2C1	13735.9	0.303527	0.141525	2.14469	0.031978	0.111095
IGF1	4.59499	0.821581	0.476701	1.72347	0.0848034	0.216933
SLC38A5	442.93	0.631904	0.227628	2.77604	0.00550261	0.0319366
RALBP1	1225.36	-0.138669	0.0997525	-1.39013	0.164489	0.337622
RUFY3	1544.94	0.259385	0.210435	1.23262	0.217719	0.404031
CNTN1	85.0436	0.404515	0.830728	0.486941	0.6263	0.775215
SLC11A1	2541.09	0.0752204	0.464623	0.161896	0.871388	0.92944
WWTR1	4.88659	3.10142	0.857358	3.61741	0.000297566	0.0035174
AGPS	7422.59	0.205902	0.0983164	2.09428	0.0362351	0.121029
CXorf56	823.727	0.0214062	0.0706701	0.302903	0.761964	0.864589
ATP1A2	18.3921	1.62418	0.80461	2.01859	0.04353	0.137657
TTC27	2441.8	0.777664	0.302729	2.56885	0.0102037	0.0493972
ZNF582	77.2404	0.132095	0.143126	0.922932	0.356043	0.551967
VSIG2	2.49883	3.02325	0.766693	3.94324	8.03876e-05	0.00125717
PHLDB1	63.7357	0.476576	0.393177	1.21212	0.225468	0.41225
MARCO	242.37	-0.0933473	0.609986	-0.153032	0.878373	0.93403
CYP24A1	1.41406	2.45518	0.926136	2.651	0.00802544	0.0415644
PRDM11	326.782	0.152209	0.203176	0.749148	0.453768	0.638596
SNAI2	2.20318	1.85914	1.23006	1.51142	0.130682	0.290659
CD74	42124.3	-0.411871	0.288604	-1.42712	0.153547	0.32277
HGF	2006.37	0.505506	0.420277	1.20279	0.229057	0.416452
ZRANB1	1632.88	0.370941	0.0989819	3.74756	0.00017856	0.00234683
NCDN	384.212	-0.0970335	0.111127	-0.87318	0.382565	0.57542
ADGRA2	773.268	-0.480122	0.453579	-1.05852	0.289819	0.483744
ZFP64	568.706	-0.0182432	0.105174	-0.173457	0.862292	0.923802
MNAT1	354.309	0.293438	0.130642	2.24612	0.0246964	0.0924302
SAMD4A	108.286	0.16852	0.431928	0.390158	0.696419	0.823916
RUNX3	519.188	0.987347	0.290866	3.39451	0.000687509	0.00673465
MRE11	3965.56	0.0664459	0.0963063	0.689943	0.49023	0.669027
PLEKHB1	11.4047	0.251644	0.304106	0.827488	0.40796	0.598126
SERPINB1	6285.01	-0.0148255	0.208375	-0.0711484	0.94328	0.970102
CYP3A43	1.86388	1.7898	0.666005	2.68737	0.00720173	0.0386382
SLC7A9	35.7823	0.265999	0.269822	0.985834	0.324215	0.519869
SPAST	3541.12	-0.164488	0.0663949	-2.47742	0.0132336	0.0597386
NRXN3	10.3005	3.17544	0.661106	4.80322	1.56137e-06	5.77096e-05
OSBPL5	2179.34	-0.30408	0.225429	-1.3489	0.17737	0.352877
AQR	4387.28	0.174588	0.0541248	3.22566	0.00125683	0.0105417
CPS1	58.3206	0.541511	0.619143	0.874613	0.381784	0.574906
C8B	1.36474	-0.190184	0.958703	-0.198376	0.842751	0.912563
FHL1	1346.9	0.0318433	0.353415	0.0901015	0.928207	0.96257
RTFDC1	4857.63	-0.185614	0.0748844	-2.47867	0.0131874	0.0595475
SLC45A4	283.66	0.0839628	0.169431	0.495557	0.620207	0.7712
RNF10	5875.87	0.194738	0.106504	1.82845	0.0674825	0.186479
ZNF839	621.556	-0.129617	0.111994	-1.15736	0.247127	0.437905
ZDHHC6	1244.04	-0.0583256	0.0676618	-0.862016	0.388679	0.5807
GRAMD1B	707.797	0.952334	0.266864	3.56861	0.000358882	0.00408603
RB1CC1	7079.77	0.543411	0.110742	4.90701	9.24742e-07	3.83932e-05
ERP44	2681.92	-0.197545	0.127416	-1.55039	0.121047	0.27609
ALAS1	1585.68	-0.117499	0.163533	-0.718502	0.472448	0.65497
BIRC3	726.136	-0.302172	0.266954	-1.13192	0.257667	0.449952
AKAP11	1840.75	0.0320493	0.0938908	0.341346	0.732843	0.8466
GLRX2	83.139	-0.250202	0.112479	-2.22444	0.0261187	0.0962575
SNAPC1	180.418	0.031081	0.107538	0.289024	0.772563	0.870785
DERA	669.831	-0.133954	0.0931713	-1.43771	0.150516	0.31869
STRAP	2545.42	0.0896248	0.102718	0.872536	0.382916	0.575551
ABCC2	661.232	0.0624139	0.184591	0.33812	0.735273	0.847905
DEF6	2799.96	-0.222687	0.0926772	-2.40282	0.0162693	0.0685227
PLEKHO1	2437.38	-0.260249	0.18875	-1.3788	0.167956	0.341547
GCLM	417.397	0.485866	0.19062	2.54887	0.0108073	0.0515336
UBR2	6850.96	0.0884265	0.085256	1.03719	0.299648	0.494648
EHD2	180.879	0.144805	0.528447	0.274021	0.784069	0.877092
DEPDC1	110.3	0.834641	0.359625	2.32086	0.0202942	0.0806974
CCDC28A	957.521	-0.106603	0.074028	-1.44003	0.149859	0.317751
RRAGD	376.045	0.949469	0.221797	4.28079	1.86227e-05	0.000398081
HSF2	947.317	0.590797	0.150129	3.93527	8.31015e-05	0.00128502
PHF20	2396.59	-0.334957	0.0812641	-4.12183	3.75879e-05	0.000694642
HSD17B6	7.05176	-0.193473	0.400778	-0.482745	0.629277	0.777351
NR1H3	513.038	-0.330007	0.205391	-1.60673	0.108115	0.256265
TYMP	3606.64	-0.298218	0.432464	-0.689579	0.490459	0.669149
NCAPH2	1044.32	0.186324	0.115739	1.60987	0.107427	0.255325
TOMM34	317.788	-0.267939	0.125423	-2.13628	0.0326564	0.112671
SEC63	7867.75	0.0793996	0.0852032	0.931885	0.351396	0.547789
KPNA6	2169.3	-0.0782267	0.0632261	-1.23725	0.215993	0.401811
VIM	215697	-0.527787	0.189668	-2.78269	0.00539099	0.0314206
RTEL1-TNFRSF6B	26.3974	0.149456	0.160695	0.930062	0.352339	0.54892
FAS	2687.09	-0.501987	0.2088	-2.40415	0.0162101	0.0684022
RNASET2	6171.66	0.114265	0.169569	0.673856	0.500403	0.677327
CD44	34673.6	0.0547402	0.162854	0.336131	0.736772	0.848745
KCNG1	3.33168	0.894018	0.573473	1.55895	0.119007	0.273366
AGPAT4	552.166	-0.155708	0.176159	-0.883909	0.376745	0.570008
SLAMF7	356.851	1.29252	0.425328	3.03887	0.00237467	0.0169433
BTN3A1	2333.31	0.444828	0.175027	2.54147	0.0110386	0.0522723
MIPEP	379.9	0.110057	0.12646	0.870293	0.38414	0.576581
PRKCH	1144.35	0.845624	0.31281	2.70332	0.00686511	0.0374022
INSRR	14.8714	0.68664	0.719611	0.954183	0.339991	0.53524
IFNGR1	5898.53	-0.500524	0.251418	-1.9908	0.0465023	0.144057
B4GALT7	332.234	-0.13613	0.0673732	-2.02054	0.0433277	0.137218
SH2D2A	54.7907	0.862631	0.365188	2.36216	0.018169	0.0742186
VRK2	2010.94	0.106415	0.0787937	1.35056	0.176838	0.352194
TNFRSF1B	2601.34	-0.153322	0.312365	-0.490842	0.623539	0.773234
VEZT	1605.81	0.328584	0.113414	2.8972	0.00376514	0.0240037
POU2F2	1407.85	-0.284518	0.310741	-0.91561	0.359871	0.555345
BRD9	1389.85	0.0553257	0.0808382	0.684401	0.493722	0.671742
SNX1	3776.04	-0.231086	0.0712052	-3.24535	0.00117306	0.0100433
TBPL1	391.437	0.429814	0.137782	3.11953	0.00181137	0.0138774
ARNTL2	443.162	-0.0202774	0.277656	-0.0730306	0.941782	0.969813
BCLAF1	6415.78	0.0472696	0.116958	0.40416	0.686095	0.816539
SLC39A9	701.734	-0.158586	0.0819863	-1.9343	0.0530768	0.158192
ANK1	5145.85	1.70055	0.543883	3.12669	0.00176788	0.0136616
TFB1M	1266.5	-0.292147	0.127338	-2.29426	0.0217754	0.0845691
RABEP1	3120.04	-0.0602004	0.0799823	-0.752672	0.451647	0.637282
HMGB3	490.939	0.544926	0.202676	2.68865	0.00717407	0.0385654
NUP160	3742.2	0.07218	0.0896231	0.805373	0.420604	0.609376
BAK1	478.929	-0.133798	0.116953	-1.14403	0.252611	0.44471
IKZF2	480.638	2.05216	0.432784	4.74177	2.11864e-06	7.41475e-05
GRN	36841.3	-0.79722	0.343024	-2.32409	0.0201205	0.0802223
FAM13B	4903.25	-0.0820813	0.0985087	-0.833239	0.40471	0.59503
ARHGAP31	2863.36	0.242817	0.36224	0.670321	0.502653	0.6785
CENPQ	154.182	-0.207647	0.15644	-1.32733	0.184401	0.362101
SARS	2715.75	-0.447948	0.0972929	-4.60412	4.14221e-06	0.000123322
RANBP3	1318.89	-0.0212272	0.0428482	-0.495406	0.620314	0.771261
ARID4A	4584	0.0971435	0.0860859	1.12845	0.25913	0.451804
EIPR1	524.892	-0.178349	0.0937385	-1.90262	0.0570898	0.166341
PNPLA6	6916.73	-0.709667	0.146429	-4.8465	1.25658e-06	4.86682e-05
IFT88	799.581	-0.041777	0.115744	-0.360943	0.718142	0.838417
ALG1	1535.01	-0.30198	0.121275	-2.49005	0.0127725	0.0581768
ZCCHC8	3276.08	0.143436	0.11192	1.28159	0.199986	0.381589
ABCF2	1514.84	-0.28552	0.114719	-2.48887	0.0128151	0.058317
CHPF2	1024.23	-0.267649	0.121033	-2.21137	0.02701	0.098368
LRRC7	34.9039	1.85043	0.593403	3.11834	0.00181874	0.0138987
FUT8	1425.5	0.420707	0.174578	2.40985	0.0159592	0.0677251
UBA6	3780.92	0.177678	0.0855111	2.07783	0.0377247	0.124576
GAB2	5263.12	0.194327	0.184145	1.05529	0.291291	0.485315
ATP6V0A1	3212.11	-0.535518	0.259273	-2.06546	0.0388791	0.127114
PIAS1	8006.45	0.057998	0.0831656	0.697379	0.485566	0.665184
SLC4A7	1719.53	0.780017	0.260788	2.991	0.00278066	0.0191798
MAP2K3	3123.41	-0.0799693	0.159152	-0.502471	0.615337	0.76779
EFCAB1	0.826953	2.05251	1.16755	1.75796	0.0787541	0.206442
TMSB10	12011.6	-0.206722	0.144743	-1.42819	0.153236	0.322429
ASTE1	320.99	0.270599	0.118776	2.27823	0.0227131	0.0874035
RNF19A	3266.55	0.15387	0.0937221	1.64177	0.100638	0.244206
PEX3	1374.2	0.285813	0.134761	2.12089	0.033931	0.115861
GABARAPL2	1201.32	-0.199882	0.10134	-1.97239	0.0485652	0.148678
SH3YL1	379.737	0.0523214	0.126106	0.414899	0.678216	0.811631
FAM136A	248.689	-0.161162	0.10757	-1.4982	0.134081	0.295673
VCL	19746.7	0.384556	0.178457	2.15489	0.0311704	0.109245
DEPDC1B	186.661	0.589284	0.263378	2.23741	0.0252594	0.0940262
DAPK2	124.956	-0.20303	0.455401	-0.445828	0.655722	0.796155
NSMAF	4326.15	0.153014	0.079239	1.93104	0.0534776	0.159058
ADSS	2251.1	0.151198	0.0988281	1.5299	0.126041	0.283807
STAP1	206.623	0.108193	0.389086	0.27807	0.780959	0.875992
TIMP2	1697.6	-0.211076	0.200421	-1.05317	0.292265	0.486278
RFC1	3044.15	0.387656	0.108372	3.57708	0.00034746	0.00398593
TBC1D23	1390.11	0.114778	0.0878322	1.30678	0.191286	0.371695
CUL3	4587.48	0.218849	0.0759906	2.87995	0.00397742	0.0249477
CYP46A1	13.0591	2.75498	0.782848	3.51918	0.000432877	0.00475005
ZZZ3	1118.23	0.20834	0.0830102	2.50981	0.0120795	0.0560138
SLC18A1	6.15075	-0.182555	0.518114	-0.352345	0.72458	0.841917
USP2	93.8141	0.157553	0.378002	0.416806	0.67682	0.810857
CASR	4.3294	0.123937	0.543074	0.228214	0.81948	0.900009
TUBG2	503.597	-0.408683	0.243435	-1.67882	0.0931881	0.231655
RPL26L1	318.546	-0.0182605	0.173917	-0.104995	0.91638	0.95675
FLT4	39.0574	1.43944	0.462313	3.11357	0.00184837	0.0140614
NSUN2	3075.76	-0.00807098	0.0750252	-0.107577	0.914331	0.955809
FBXO42	1322.48	0.0753719	0.0861902	0.874484	0.381855	0.574906
MFAP3	543.366	-0.350977	0.13235	-2.65188	0.00800459	0.0414848
MRI1	301.113	-0.316648	0.140683	-2.25079	0.0243986	0.0917688
METTL1	147.04	0.0394353	0.176453	0.223489	0.823155	0.901698
AGA	1625.49	-0.128693	0.142569	-0.902672	0.3667	0.561682
PI4K2B	42.9633	-0.11225	0.160455	-0.699573	0.484194	0.663785
BOD1L1	5822.15	0.174585	0.0955429	1.82729	0.0676561	0.186748
MAT2B	2221.03	-0.123579	0.117509	-1.05166	0.292956	0.486678
EDC4	2499.26	-0.230447	0.0695274	-3.31447	0.000918164	0.00844288
TRIO	9717.48	0.0963151	0.136446	0.705887	0.480258	0.6609
VCAN	170701	-0.699433	0.565612	-1.2366	0.216237	0.402211
CLEC16A	2149.44	-0.130929	0.0628735	-2.08241	0.0373046	0.123555
MSR1	493.101	-0.732479	0.631367	-1.16015	0.245989	0.436705
CDH1	353.397	0.661884	0.536137	1.23454	0.217001	0.403093
SKIV2L2	4249.68	0.0568999	0.0645205	0.881888	0.377837	0.57113
DNAH5	9.1735	2.73006	0.664458	4.10871	3.97882e-05	0.000729964
ZFYVE16	2021.12	0.253801	0.14046	1.80692	0.0707747	0.192449
RIPOR1	2189.17	-0.121261	0.188791	-0.6423	0.520679	0.69333
RAI14	37.8569	2.73542	0.671643	4.07273	4.64645e-05	0.00082838
SOX30	1.6341	0.514642	0.577045	0.891857	0.372469	0.5666
PNKP	5105.27	-0.248367	0.0940691	-2.64027	0.00828407	0.0425548
PHLPP2	757.487	0.485517	0.20958	2.31662	0.0205244	0.0813804
SPDL1	318.799	0.0520854	0.135649	0.383973	0.700998	0.82655
STAU2	1580.75	0.0042776	0.100786	0.0424425	0.966146	0.982337
PQLC2	378.908	-0.888432	0.204125	-4.3524	1.34655e-05	0.000313449
CTNS	1120.79	-0.675486	0.146335	-4.61603	3.91148e-06	0.000117375
RTN4R	167.182	0.250576	0.364801	0.686885	0.492155	0.670815
PHF23	660.849	-0.146031	0.105432	-1.38507	0.16603	0.339536
CDH10	1.67258	1.20495	0.980986	1.22831	0.219331	0.405533
INPP4A	2586.97	-0.0778397	0.133477	-0.583168	0.55978	0.723304
RAB27B	430.287	0.179186	0.434173	0.412706	0.679822	0.812499
PSMA4	1641.23	-0.154289	0.096165	-1.60442	0.108622	0.257036
MYO16	19.2685	3.08639	0.600611	5.13875	2.76568e-07	1.3832e-05
LSG1	1869.04	0.171676	0.0818718	2.09689	0.0360034	0.120517
PARP3	223.262	-0.709901	0.195809	-3.62547	0.000288432	0.00343894
TNC	5.74365	0.491006	0.905991	0.541955	0.587849	0.745774
THAP3	316.532	-0.0718277	0.0938336	-0.76548	0.443986	0.630296
RIPOR3	356.505	1.03363	0.620995	1.66448	0.0960163	0.236475
TDP1	2334.76	-0.189346	0.11272	-1.6798	0.0929965	0.231331
AIFM2	93.4999	-0.731273	0.274085	-2.66805	0.00762921	0.0402267
SPATA7	637.531	0.227866	0.129049	1.76574	0.0774399	0.204233
MED17	615.564	0.317337	0.189414	1.67536	0.0938626	0.232806
RETSAT	646.954	-0.497368	0.108529	-4.58282	4.58745e-06	0.000133177
CAPG	3639.44	-0.684127	0.282029	-2.42573	0.0152776	0.0657188
AP2S1	1032.97	-0.054324	0.148357	-0.36617	0.714238	0.835216
USH2A	2.44832	2.55262	1.02472	2.49105	0.0127368	0.0580665
ZPBP	2.66031	-0.01907	0.518583	-0.0367734	0.970666	0.984635
TG	379.769	-1.01831	0.326584	-3.11807	0.00182041	0.0139045
ADAM28	2937.53	-0.388783	0.26397	-1.47283	0.140797	0.30581
DCUN1D1	936.497	0.109836	0.0883994	1.2425	0.214052	0.399328
JADE2	1358.61	-0.184159	0.154172	-1.1945	0.232281	0.42009
LCP2	10547.9	0.053476	0.1136	0.470741	0.637825	0.783528
TRIT1	716.12	0.114123	0.137354	0.830864	0.40605	0.596364
ADRB1	39.6977	-0.873061	0.59769	-1.46072	0.144091	0.309882
CUL7	2903.88	0.099358	0.139339	0.713066	0.475805	0.657338
CTNNA1	5408.33	-0.147885	0.167778	-0.881434	0.378083	0.571264
PHKA2	12893.4	-0.19715	0.127338	-1.54824	0.121564	0.276854
CNTLN	1137.44	0.247176	0.130008	1.90125	0.0572698	0.166673
EPHA3	0.894912	0.464861	1.16701	0.398336	0.690382	0.818883
HSPA5	16983.7	-0.602043	0.216285	-2.78357	0.00537645	0.0313919
DSG2	879.045	2.72593	0.776404	3.51097	0.00044647	0.00486399
GEMIN8	196.11	0.19695	0.137721	1.43007	0.152696	0.321651
OFD1	6245.9	-0.057996	0.155829	-0.372177	0.709761	0.832035
GPM6B	29.9168	2.90567	0.715483	4.06114	4.88337e-05	0.000860495
PREX2	46.8549	2.56166	0.671143	3.81686	0.00013516	0.00189299
WDR37	1553.18	0.00941288	0.0901415	0.104423	0.916833	0.95675
YTHDC2	2538.11	0.15977	0.114908	1.39041	0.164403	0.337533
CTPS2	1322.63	0.220638	0.172464	1.27933	0.200782	0.382578
ATP6V1H	1291.76	0.0581992	0.0710931	0.818634	0.412995	0.602767
POLR2B	6227.64	-0.0210817	0.0771154	-0.273379	0.784562	0.877306
FAM214A	1351.19	0.440074	0.115162	3.82134	0.00013273	0.00186239
ARAP2	2946.81	0.866591	0.314239	2.75775	0.00582009	0.0332696
TPR	15557.3	0.0123255	0.0616361	0.199973	0.841502	0.912276
CP	84.064	1.81284	0.56576	3.20426	0.00135412	0.0111767
KIAA0556	2398.44	-0.370867	0.14361	-2.58246	0.00980989	0.048001
DTNBP1	1695.8	0.188291	0.0857624	2.1955	0.028128	0.101447
XK	297.537	2.18495	0.483824	4.516	6.30179e-06	0.000172067
ANO2	22.2325	0.912332	0.594402	1.53487	0.124815	0.282052
C12orf4	634.52	-0.10546	0.090231	-1.16878	0.242491	0.432879
SCML1	77.6331	1.27921	0.455272	2.80977	0.00495766	0.0295049
WWC3	685.071	0.506296	0.224613	2.25408	0.0241912	0.0911924
ARHGAP6	68.7573	0.288209	0.600484	0.479962	0.631255	0.778359
FAM184B	2.0805	0.669575	0.58488	1.14481	0.252289	0.444299
MAP4	5441.27	-0.131458	0.0950845	-1.38253	0.166808	0.34012
GOPC	616.318	-0.00116193	0.127754	-0.00909507	0.992743	0.996499
ROS1	1.31019	-0.833147	0.857735	-0.971334	0.331382	0.527718
USP28	901.026	0.387393	0.154112	2.51371	0.0119469	0.0555201
HDAC9	2393.7	-0.726224	0.282421	-2.57143	0.0101281	0.0491231
TSPAN17	476.25	0.0112957	0.136886	0.0825188	0.934234	0.965747
NOP16	423.931	-0.0672063	0.125501	-0.535505	0.592301	0.749635
CC2D2A	72.0615	-1.09096	0.536225	-2.03452	0.0418989	0.133991
RRM2B	1123.16	-0.159112	0.096313	-1.65203	0.0985285	0.240512
ZNF800	2107.41	0.0598318	0.120974	0.494582	0.620895	0.771612
TNFRSF17	7.42083	1.66162	0.425382	3.90619	9.37642e-05	0.00140963
SNX29	5944.56	-0.0336445	0.134408	-0.250316	0.802343	0.888892
MRPS10	388.619	-0.0334926	0.0897259	-0.373277	0.708943	0.831725
RSF1	3976.67	0.168602	0.0628596	2.68221	0.00731386	0.0390536
VPS13D	10771.4	0.112231	0.0756815	1.48294	0.138089	0.301661
CELF2	5145.03	0.0708417	0.0817172	0.866912	0.38599	0.578336
FAM120A	11270	-0.262643	0.0793722	-3.309	0.000936283	0.0085524
R3HDM1	2651.72	0.0574372	0.0666626	0.86161	0.388902	0.580862
COL9A2	2237.1	-1.4041	0.354451	-3.96135	7.45282e-05	0.0011839
KITLG	51.9324	-1.83367	0.64938	-2.82372	0.00474695	0.0285452
ERCC8	1291.92	0.174799	0.0827817	2.11157	0.0347237	0.117693
ADAMTS6	233.537	-0.524498	0.349952	-1.49877	0.133933	0.295561
H6PD	4356.04	-0.159141	0.179185	-0.888137	0.374467	0.56816
VAMP3	775.195	0.238876	0.152606	1.5653	0.117511	0.271087
PER3	245.116	0.116903	0.367019	0.318521	0.75009	0.856847
UTS2	6.25715	-0.638155	0.631435	-1.01064	0.312187	0.507414
TNFRSF9	23.92	0.0399227	0.466654	0.085551	0.931823	0.964357
EPN3	1.00169	1.05446	1.04339	1.01061	0.312203	0.507414
LTBP1	2896.97	2.30358	0.563152	4.09052	4.30408e-05	0.000782159
RCN1	625.319	0.0890163	0.150097	0.593058	0.553143	0.718218
ELN	555.968	3.17947	0.675027	4.71014	2.47547e-06	8.31781e-05
RFC2	846.539	-0.202533	0.110729	-1.82909	0.067386	0.186379
ARID1B	10840.1	0.324526	0.148235	2.18927	0.0285775	0.102719
NEDD4L	380.346	1.93192	0.372058	5.19254	2.07444e-07	1.10302e-05
FOXP3	12.2299	1.47098	0.387607	3.79503	0.000147626	0.00201907
PPP1R3F	72.3459	-0.220349	0.152506	-1.44485	0.148499	0.315706
HEXB	9900.74	-0.347789	0.244781	-1.42082	0.15537	0.3248
PTCD2	197.984	-0.207574	0.119618	-1.73531	0.0826863	0.213209
NEXMIF	28.0606	3.04447	0.604809	5.03378	4.80913e-07	2.18852e-05
JKAMP	1558.17	-0.34251	0.0878886	-3.89709	9.73536e-05	0.00145252
DKK3	2.00373	3.14399	0.773676	4.0637	4.83008e-05	0.000853089
ARHGEF5	136.622	-0.162116	0.424714	-0.381706	0.702679	0.827575
NFE2L3	278.839	-0.0505301	0.291919	-0.173096	0.862576	0.923802
MCUR1	422.352	0.0539591	0.120915	0.446256	0.655412	0.79597
LIMA1	516.437	0.178743	0.229883	0.777537	0.436842	0.624214
LETMD1	1107.42	-0.0936318	0.0719261	-1.30178	0.192992	0.373752
SLC4A8	475.205	0.289735	0.240312	1.20566	0.227948	0.415134
LAMC3	38.657	0.263369	0.462083	0.56996	0.568705	0.730738
PTGER3	10.4263	1.83597	0.712833	2.5756	0.0100067	0.0487125
TNIP3	12.228	1.98008	0.461893	4.28689	1.81194e-05	0.000391142
MAPK9	839.112	0.0806896	0.0642212	1.25643	0.20896	0.393265
COL23A1	279.097	-1.97597	0.461056	-4.28576	1.82119e-05	0.000392023
BCAR1	0.971628	-0.395638	0.793752	-0.49844	0.618174	0.770059
FAM160A2	2261.18	-0.155032	0.141457	-1.09596	0.273096	0.466446
HERPUD1	4020.5	-0.256605	0.228316	-1.1239	0.261054	0.453672
HOMER3	763.004	-0.537537	0.382441	-1.40554	0.159859	0.33117
RAD51	721.231	-0.17943	0.263791	-0.6802	0.496378	0.673903
POLQ	1108.3	0.190834	0.283467	0.673215	0.500811	0.677467
PIK3CB	3665.85	-0.101357	0.13501	-0.750738	0.45281	0.638018
CYBA	17201.2	-0.436224	0.172063	-2.53526	0.0112364	0.0529312
THOC3	122.627	0.164055	0.125656	1.30559	0.191691	0.372278
HEBP2	908.209	-0.279692	0.120059	-2.32963	0.0198259	0.0793768
MPHOSPH9	3665.05	0.0184572	0.098032	0.188277	0.850659	0.917044
PLEKHA5	2114.37	0.306157	0.259061	1.1818	0.237287	0.426412
PRSS8	1.87579	-0.16475	0.526676	-0.31281	0.754425	0.860172
SIKE1	660.514	0.00282583	0.0826605	0.0341859	0.972729	0.985936
RRP12	5766.53	-0.176628	0.208902	-0.845509	0.397827	0.588622
FNIP2	2264.96	0.0189415	0.21695	0.087308	0.930427	0.963422
MSMO1	341.696	-0.15252	0.16246	-0.938815	0.347826	0.543892
TTC17	4849.17	-0.091796	0.063752	-1.43989	0.149898	0.317789
FSTL4	4.34155	2.00239	0.824581	2.42837	0.0151667	0.0653612
FOXN3	976.745	0.158281	0.104874	1.50925	0.131234	0.291672
METTL24	6.20766	2.16458	0.488574	4.43041	9.40548e-06	0.000240355
AKR7A2	2801.11	-0.272538	0.151695	-1.79661	0.072397	0.195318
MRTO4	696.85	-0.0971468	0.139038	-0.698708	0.484735	0.664412
USE1	455.677	0.0840729	0.108285	0.776405	0.43751	0.62472
MCF2L2	99.8553	1.17497	0.394081	2.98154	0.00286807	0.0196305
LAMA3	238.694	0.462905	0.4235	1.09304	0.274374	0.467281
AP5M1	1043.23	-0.129499	0.0643066	-2.01377	0.0440339	0.138709
ANAPC4	2239.34	-0.206881	0.0719403	-2.87573	0.00403091	0.0252032
TRAPPC3	530.964	-0.226483	0.0786243	-2.88058	0.00396948	0.0249359
THRAP3	5887.2	-0.14813	0.0613841	-2.41317	0.0158146	0.067262
PHPT1	250.467	-0.634303	0.132465	-4.78845	1.68076e-06	6.09334e-05
ENTPD2	1.33406	1.56051	0.850354	1.83513	0.0664864	0.184733
LY75	135.356	-0.126876	0.145528	-0.871832	0.3833	0.57577
ARID4B	6129.71	0.145051	0.0931844	1.5566	0.119566	0.274179
OPN3	434.775	-0.696426	0.208234	-3.34445	0.000824463	0.00775537
KIF1B	6608.29	0.336315	0.187056	1.79794	0.0721873	0.195054
FOXC1	3676.76	-0.174826	0.854052	-0.204702	0.837805	0.910195
TBC1D22A	1928.1	-0.130992	0.0971899	-1.3478	0.177724	0.353313
SYNE2	8566.37	1.75213	0.449558	3.89745	9.72125e-05	0.00145252
PLEKHH1	26.0148	0.519842	0.525729	0.988802	0.32276	0.518675
ATP9A	364.081	2.15234	0.554729	3.87998	0.000104464	0.00153694
FAM168A	189.106	0.0995993	0.115209	0.864512	0.387307	0.579164
RELT	2220.4	-0.378242	0.212885	-1.77675	0.0756096	0.201121
GALC	1928.04	0.213351	0.231984	0.919682	0.357739	0.553609
NOP58	3980.56	0.0814897	0.111712	0.729462	0.465719	0.648966
SZRD1	912.783	-0.00686213	0.0884492	-0.0775827	0.93816	0.967727
KCNH2	253.334	1.7921	0.49427	3.62575	0.000288128	0.00343803
CUL1	2003.48	0.34628	0.157746	2.19518	0.028151	0.101475
FAM114A2	1091.42	-0.126728	0.126171	-1.00441	0.315181	0.510829
CYFIP2	5531.53	0.526612	0.270177	1.94914	0.0512786	0.154488
TAB2	15921.6	0.596958	0.152231	3.92139	8.80389e-05	0.00134626
GINM1	525.129	0.219764	0.111013	1.97962	0.0477459	0.146882
EIF2AK2	2301.1	0.622835	0.164683	3.78203	0.000155556	0.00211038
USP36	2355.48	0.336131	0.164938	2.03792	0.0415575	0.133255
KMT2C	22022.3	0.0866244	0.124703	0.694648	0.487276	0.667044
MCOLN3	3.76293	1.68149	0.606161	2.774	0.00553712	0.0320827
CCDC85A	6.48688	4.75913	1.00623	4.72965	2.24903e-06	7.78122e-05
PUM2	9043.41	0.232303	0.057892	4.0127	6.00292e-05	0.000997459
MRPL43	454.891	-0.0763709	0.0714813	-1.0684	0.285338	0.479328
ITIH4	22.4468	0.206179	0.195354	1.05541	0.291239	0.485312
ITIH1	14.0536	-0.566399	0.458767	-1.23461	0.216975	0.403093
HPF1	467.718	0.11958	0.125162	0.955398	0.339377	0.534662
ZFR	4958.37	-0.182702	0.103374	-1.76739	0.0771623	0.203963
ZNF280C	663.799	0.0848995	0.12134	0.69968	0.484127	0.663785
TRAF1	220.588	0.196698	0.221291	0.888865	0.374075	0.568124
RC3H2	4299.49	0.0947904	0.0951996	0.995702	0.319395	0.515063
IL17RB	3.48295	2.28068	0.770818	2.95878	0.00308862	0.0207512
TRAF3IP2	627.599	0.313673	0.174454	1.79803	0.0721722	0.195054
GYG2	54.9252	2.06548	0.542034	3.8106	0.000138628	0.00192555
DCBLD2	168.043	2.09973	0.390071	5.38294	7.32797e-08	4.68557e-06
SOAT1	4069.41	-0.483576	0.202206	-2.3915	0.0167795	0.0700292
PKP2	227.014	0.875266	0.656678	1.33287	0.182574	0.359316
MSH4	25.0095	0.209435	0.237666	0.881216	0.378201	0.571355
F7	5.23629	3.42552	0.702738	4.87453	1.09067e-06	4.34949e-05
GDI2	9172.28	-0.079163	0.10218	-0.774737	0.438495	0.625466
PRDM1	653.609	1.30403	0.309737	4.21011	2.55243e-05	0.00051204
ATG5	856.589	0.0846132	0.0726985	1.16389	0.244467	0.434819
TMCC3	62.2671	1.27282	0.388227	3.27856	0.00104339	0.00924111
PITHD1	847.73	0.126917	0.0859555	1.47655	0.139797	0.304467
MTA3	560.087	0.0684747	0.213443	0.32081	0.748355	0.855698
USP13	484.88	0.264432	0.186354	1.41897	0.155907	0.325294
ATP11B	5637.55	0.304969	0.155423	1.96219	0.0497403	0.151267
CDK14	1028.06	0.606265	0.301198	2.01285	0.0441307	0.138862
SEC61A1	5247.19	-0.0725569	0.0615187	-1.17943	0.238228	0.427679
PPP1R12A	8310.31	0.205318	0.0670608	3.06167	0.00220109	0.0159978
RASGRF1	32.2111	0.307331	0.475142	0.646818	0.51775	0.69085
CAMK2B	3.41424	-0.139508	0.510599	-0.273224	0.784681	0.877375
CROCC	475.557	0.204631	0.234416	0.872939	0.382696	0.57542
ATP2B4	9496.5	-0.0850693	0.138058	-0.616187	0.537771	0.706247
ZC3H11A	279.796	-0.130367	0.137951	-0.945027	0.344645	0.540415
RIOK2	837.601	-0.119918	0.0984137	-1.2185	0.223032	0.409718
YIPF1	442.519	-0.129568	0.0929126	-1.39451	0.163163	0.335841
NDC1	727.439	-0.0880033	0.115833	-0.759741	0.447409	0.633767
DGKG	1655.89	0.427115	0.266078	1.60522	0.108444	0.256736
FLYWCH1	465.801	-0.237907	0.157955	-1.50616	0.132025	0.292672
UNKL	332.516	0.163324	0.150779	1.0832	0.278718	0.471722
TBXAS1	13778.8	-0.850108	0.215974	-3.93615	8.27978e-05	0.00128347
PARP12	1241.3	0.661064	0.205511	3.21669	0.00129678	0.0107797
ALDH18A1	3872.29	0.129051	0.146647	0.880007	0.378856	0.571944
TARBP1	6365.49	-0.128883	0.19696	-0.654362	0.512878	0.68689
GATB	409.408	0.0669105	0.0915985	0.730476	0.465099	0.64852
MXD1	1415.26	0.262781	0.225313	1.16629	0.243496	0.433813
CDK17	1634.39	0.561341	0.147296	3.81098	0.000138418	0.00192439
DNAJC25	179.62	0.478408	0.151069	3.16682	0.00154114	0.0123307
SLC2A3	8553.94	0.518106	0.278353	1.86133	0.0626977	0.177228
PSD	17.882	-0.131481	0.323761	-0.406107	0.684664	0.8155
YBX3	5209.32	0.405627	0.177364	2.28697	0.0221974	0.0857893
STYK1	93.2933	0.891515	0.386541	2.30639	0.0210888	0.0827812
WNK1	27292.6	0.156605	0.101676	1.54024	0.123502	0.279795
CCAR1	7359.38	-0.102324	0.0656998	-1.55744	0.119365	0.273903
OGFR	2769.64	-0.0160787	0.174682	-0.0920454	0.926662	0.962311
GNA15	2317.5	-0.0679637	0.227141	-0.299214	0.764776	0.866175
CREB3L3	14.0109	1.97075	0.611929	3.22055	0.00127943	0.0106706
PIGV	568.225	0.0937437	0.134169	0.6987	0.48474	0.664412
PTPRU	24.7914	-0.251368	0.395646	-0.635335	0.52521	0.696806
SNRNP40	1224.13	-0.101175	0.0772912	-1.30901	0.19053	0.370573
RIMBP2	5.73265	0.332904	1.05384	0.315896	0.752082	0.858276
COL11A1	4.20558	3.69855	1.04348	3.54443	0.000393466	0.00439395
QSER1	2565.68	0.259679	0.087948	2.95265	0.00315063	0.0211073
MPC1	326.689	-0.170912	0.107477	-1.59022	0.111786	0.261626
ACAA1	2470.21	-0.167564	0.119535	-1.4018	0.160975	0.332798
BCAT1	1070.35	0.90102	0.357701	2.51892	0.0117714	0.0548875
HDAC7	2220.22	0.140347	0.125469	1.11858	0.263319	0.456142
LZTS1	1.2581	2.73291	1.06372	2.5692	0.0101935	0.0493801
WNT8A	1.4579	2.46859	1.07137	2.30414	0.0212148	0.0831364
SPAG4	46.8521	-0.153387	0.201348	-0.761802	0.446178	0.632733
NCKAP1	69.0396	2.16557	0.373462	5.79864	6.68557e-09	6.41222e-07
MRPS35	768.571	0.0912559	0.0805894	1.13236	0.257485	0.449789
GUCY1B3	867.602	0.342606	0.450574	0.760378	0.447029	0.633583
SFSWAP	4623.49	0.0678456	0.0752663	0.901408	0.367371	0.562478
TNK2	2413.92	0.219218	0.125954	1.74045	0.0817792	0.211879
MON2	8433.75	0.10336	0.0691859	1.49395	0.135189	0.297406
CDH3	11.5472	1.98187	0.455597	4.35004	1.3611e-05	0.000315721
ARSF	1.1085	-2.66027	1.51436	-1.75669	0.0789705	0.206723
GPBP1	2667.89	0.0786468	0.0501932	1.56688	0.117142	0.270523
DGAT2	173.183	1.13642	0.438636	2.5908	0.0095752	0.0472955
ZNF112	153.756	1.68888	0.539303	3.13159	0.00173861	0.0134698
CS	4760.34	0.110503	0.0798034	1.3847	0.166146	0.339551
LTK	221.565	-1.76894	0.458655	-3.8568	0.000114883	0.00166437
MRPS24	28.3618	-0.202225	0.192416	-1.05098	0.293269	0.487035
ELMO2	2901.31	-0.0269553	0.12896	-0.209022	0.834431	0.907881
WAPL	6521.43	0.21473	0.0629469	3.41129	0.000646556	0.00639133
VMP1	4825.38	-0.330648	0.20194	-1.63736	0.101556	0.245553
APPBP2	1092.4	-0.00482134	0.0803511	-0.0600035	0.952153	0.974864
POLD1	659.884	-0.261477	0.138488	-1.88808	0.0590156	0.170101
SEZ6	17.5585	0.352176	0.441216	0.798196	0.424757	0.613419
EIF4B	11891.8	0.233243	0.0909286	2.56512	0.010314	0.0497925
SLC6A16	97.1869	0.0326961	0.188597	0.173365	0.862364	0.923802
BICRA	505.375	-0.0513341	0.0952769	-0.538789	0.590033	0.74773
SPHK2	301.041	-0.158218	0.104075	-1.52022	0.128455	0.287578
RPL18	22793.3	0.20735	0.0843926	2.45697	0.0140116	0.0620491
CA11	55.4724	1.17445	0.30009	3.91364	9.09145e-05	0.00138186
ISOC2	88.6459	-0.413387	0.164998	-2.50541	0.0122308	0.056448
U2AF2	1899.3	-0.201044	0.0692606	-2.90272	0.00369939	0.0237247
EPN1	1634.73	-0.136466	0.129364	-1.05489	0.291473	0.485426
MED29	333.098	-0.157925	0.105522	-1.49661	0.134494	0.296411
AHRR	26.2545	-1.39034	0.434565	-3.19938	0.00137723	0.0113365
ZNF275	143.842	0.583838	0.122921	4.74971	2.03707e-06	7.17902e-05
MTMR1	728.141	0.220101	0.11592	1.89873	0.0575998	0.167248
GPC1	30.5856	0.0150538	0.495427	0.0303856	0.97576	0.986827
ADCK1	341.105	-0.32261	0.124592	-2.58934	0.00961598	0.0473888
HAGH	892.23	0.0510318	0.13684	0.372931	0.7092	0.831764
RNF4	1553.38	0.157989	0.0654944	2.41225	0.0158545	0.0673939
CASP8	7438.37	0.098843	0.140858	0.701722	0.482853	0.662995
LIMCH1	98.0178	3.44224	0.679825	5.06343	4.1179e-07	1.95008e-05
INTS13	1513.3	0.159792	0.121118	1.31931	0.187065	0.365967
TM7SF3	4445.85	-0.162676	0.169171	-0.961602	0.33625	0.532275
DLX3	2.29555	1.3415	0.811969	1.65216	0.0985026	0.240488
SPA17	44.5781	-0.263469	0.3363	-0.783434	0.433372	0.620965
TSPAN32	964.795	-0.327823	0.167356	-1.95884	0.0501318	0.152213
ST3GAL6	1253.02	0.318534	0.285529	1.11559	0.264597	0.457322
ATP2C2	23.9789	5.62611	0.949739	5.92385	3.14491e-09	3.30958e-07
NGFR	9.27038	0.677389	0.487813	1.38863	0.164946	0.338103
CDON	70.9115	0.570777	0.406991	1.40243	0.160787	0.332591
TAF2	4951.68	0.1645	0.0674123	2.44021	0.0146789	0.0640864
HIPK2	3933.25	-0.246901	0.20667	-1.19466	0.232219	0.420078
TNPO3	4329.16	-0.0214564	0.115236	-0.186196	0.852291	0.917954
BORCS8-MEF2B	33.6494	0.289707	0.173961	1.66536	0.0958411	0.236122
RFXANK	2394.39	-0.171192	0.0636898	-2.68791	0.00719015	0.0386107
TMEM161A	257.486	0.0120461	0.121216	0.0993766	0.920839	0.958933
LPAR2	226.924	-0.0108091	0.195564	-0.0552712	0.955922	0.976945
CTSA	26885.1	-0.699556	0.208638	-3.35296	0.00079953	0.00758202
SUGP2	6512.85	-0.051947	0.0902617	-0.575516	0.564943	0.727577
SLC12A2	1675.24	0.612594	0.212764	2.87921	0.00398669	0.0249956
SNX24	77.5672	-0.636875	0.300779	-2.11742	0.0342245	0.116469
EYA2	2.56398	1.29378	0.576272	2.24508	0.0247631	0.0925884
CNN2	3480.92	0.588853	0.231691	2.54154	0.0110364	0.0522723
ABCA7	3168.32	-0.495558	0.15551	-3.18665	0.00143929	0.0117453
SNCAIP	855.868	7.86319	1.0019	7.84827	4.21802e-15	3.196e-12
DDX20	741.098	-0.0244808	0.0816907	-0.299677	0.764424	0.865917
BTBD1	1588.22	0.0640349	0.0957593	0.668707	0.503682	0.679075
FAR2	802.706	-0.24062	0.175706	-1.36945	0.170859	0.345134
BCAS1	2.85565	1.56012	0.631372	2.47099	0.0134739	0.0605707
CHI3L2	43.1137	0.56134	0.361086	1.55459	0.120045	0.274631
PMS1	2546.59	-0.156143	0.129445	-1.20625	0.227719	0.414916
HMG20B	1059.29	-0.0948	0.0978179	-0.969148	0.332471	0.528841
CALCRL	773.53	0.465567	0.45925	1.01375	0.3107	0.505622
TAF11	1181.87	0.258787	0.0916444	2.82382	0.00474555	0.0285452
ANKS1A	2634.49	-0.0828143	0.140381	-0.589927	0.55524	0.719831
AP3D1	4496.96	-0.145541	0.0505252	-2.88056	0.00396966	0.0249359
ZNF76	1363.44	-0.244927	0.114832	-2.1329	0.0329327	0.113423
SLC9A3R2	145.274	-0.817469	0.453437	-1.80283	0.0714151	0.193704
NTHL1	184.601	-0.0896141	0.164292	-0.545457	0.585439	0.743962
UHRF1BP1	2195.9	0.237831	0.138657	1.71525	0.0862998	0.219648
GNAI3	2538.4	0.153161	0.098649	1.55258	0.120523	0.275226
IPO5	4623.38	0.2433	0.108777	2.23668	0.0253074	0.0941819
OAT	3176.06	0.803546	0.177262	4.53309	5.81275e-06	0.000161024
WDR3	2210.89	-0.0396438	0.139128	-0.284945	0.775686	0.872902
PKN2	3295.03	0.156031	0.0703674	2.21738	0.0265972	0.0973796
WDR18	193.466	-0.201396	0.132952	-1.5148	0.129822	0.289482
TRAM2	517.933	0.327214	0.0939051	3.48452	0.000493022	0.00523197
NTN1	60.7871	0.136348	0.541201	0.251936	0.80109	0.887796
MCM10	571.832	-0.0810181	0.279969	-0.289383	0.772289	0.870649
DGKA	4691.81	-0.439074	0.152939	-2.87091	0.00409289	0.0254404
ERBB3	10.1322	1.40363	0.310133	4.5259	6.01385e-06	0.000164501
ANKRD44	6833.36	0.128154	0.161542	0.793316	0.427594	0.61584
KARS	10209.7	-0.00731603	0.066404	-0.110174	0.912271	0.954744
ADAT1	633.85	-0.0734549	0.0762224	-0.963692	0.3352	0.531401
PDIA5	861.019	0.0415191	0.164663	0.252146	0.800929	0.887796
TBC1D22B	1146.87	-0.157088	0.102914	-1.52639	0.126912	0.284964
NDUFB4	1935.74	-0.112257	0.0636852	-1.76269	0.0779524	0.205121
SPEN	11544.5	0.0162193	0.0710278	0.228351	0.819373	0.900009
MYLK	621.96	2.11417	0.591158	3.57632	0.000348465	0.00399443
ZC3H15	3104.05	0.174576	0.0983071	1.77582	0.0757623	0.20137
MAP2K4	683.292	0.155081	0.0782273	1.98244	0.0474297	0.146204
TMEM206	779.499	-0.331584	0.103169	-3.214	0.00130902	0.0108695
SNAP91	1.43016	0.667909	0.987677	0.676242	0.498887	0.676072
SLK	3878.41	0.0654446	0.0795775	0.8224	0.410849	0.600792
CYB5R4	2247.05	-0.0553265	0.0892905	-0.619624	0.535506	0.704615
COL17A1	51.0685	4.26507	0.850143	5.01689	5.25156e-07	2.36851e-05
GSTO2	22.2485	0.790861	0.220305	3.58984	0.000330875	0.00382754
SEC61A2	857.187	0.124457	0.225794	0.551197	0.581499	0.741379
PRKCQ	1579.92	0.560323	0.32305	1.73448	0.0828331	0.213406
TLE2	20.9203	1.87516	0.465949	4.0244	5.71217e-05	0.000962872
ASB1	266.314	-0.0240251	0.118054	-0.203509	0.838737	0.910605
FAM107B	1424.51	0.189266	0.253287	0.747239	0.454919	0.639783
ME1	145.437	1.55063	0.536919	2.88802	0.00387676	0.0245091
TBC1D1	4921.05	-0.227826	0.152315	-1.49575	0.134718	0.296861
CDK13	3416.66	-0.208964	0.0962338	-2.17142	0.0298994	0.106261
MTHFD2	1222.25	-0.341495	0.16407	-2.0814	0.0373973	0.123765
SLC9A7	2050.64	-0.0696754	0.257242	-0.270855	0.786502	0.878115
FOXJ2	881.218	0.125835	0.0688647	1.82728	0.0676577	0.186748
YBX1	9550.34	-0.102471	0.107848	-0.950151	0.342036	0.537454
PDE4A	439.842	0.090567	0.387706	0.233597	0.815297	0.897112
PPP2R5A	1476.87	0.225069	0.110578	2.03539	0.0418115	0.133898
CTNNA2	1.06013	0.63166	0.990958	0.637424	0.523849	0.695802
ELAVL1	1082.53	-0.0258027	0.0617884	-0.417597	0.676242	0.810515
TIE1	368.157	-0.391319	0.449628	-0.870317	0.384127	0.576581
DIP2B	6601.05	-0.0778532	0.0906097	-0.859215	0.390222	0.581858
SMARCD1	1279.74	0.188425	0.118675	1.58774	0.112345	0.262557
KDM4A	4174.54	-0.119744	0.088064	-1.35974	0.173912	0.348745
NFYC	1759.58	-0.125235	0.0786534	-1.59224	0.111331	0.26106
ZMYND12	36.8677	-0.920365	0.234219	-3.9295	8.5123e-05	0.00130694
NGEF	1.12942	-1.54077	0.886742	-1.73756	0.0822879	0.212579
ASPM	4185.6	0.73935	0.346051	2.13653	0.0326359	0.112657
CD84	2225.88	0.0947945	0.181039	0.523614	0.600547	0.755871
ELOVL1	1823.71	-0.210122	0.0995575	-2.11056	0.0348104	0.117907
SPI1	7020.58	0.0242993	0.202756	0.119845	0.904606	0.949795
MPPED2	73.6036	0.514746	0.850244	0.60541	0.544906	0.712161
ZBTB11	2408.84	0.291956	0.0865471	3.37338	0.000742518	0.00716696
ATXN3	1981.21	0.105137	0.0605946	1.73509	0.082724	0.21325
GOLGA5	1768.88	-0.108365	0.0743463	-1.45757	0.14496	0.310989
FGFR2	22.1401	2.9332	0.509161	5.76085	8.36894e-09	7.7331e-07
LRRC40	883.84	0.101427	0.0742471	1.36608	0.171915	0.346529
ISOC1	273.812	0.182238	0.116281	1.56722	0.117062	0.270504
EML1	1.28759	1.51506	0.846647	1.78948	0.0735368	0.197183
TRMT11	1102.79	0.180266	0.12668	1.42301	0.154734	0.324063
THUMPD1	1016.84	0.21357	0.0689701	3.09655	0.00195785	0.0146526
MSANTD3	256.918	0.576707	0.201279	2.86521	0.00416738	0.0258292
KIF26A	13.0225	1.65939	0.502007	3.30552	0.000948017	0.00860255
ATG2B	3180.1	0.230243	0.0794149	2.89924	0.00374068	0.0238914
ARFGEF1	7869.21	0.281655	0.0898949	3.13315	0.00172939	0.0134327
ZFAT	664.923	0.258367	0.0742111	3.48151	0.000498593	0.00527263
MTFR1	335.073	-0.0347625	0.105434	-0.329709	0.74162	0.851338
STAG3	148.737	-0.273188	0.474759	-0.575424	0.565004	0.727577
FECH	2655.04	0.54449	0.242791	2.24263	0.0249206	0.0930163
MYO9A	3473.33	0.288222	0.080628	3.57471	0.00035062	0.0040161
DDX3Y	14467.5	0.431184	0.923102	0.467104	0.640426	0.785449
PFKP	5974.34	-0.952083	0.185259	-5.1392	2.75904e-07	1.3832e-05
IDI1	1559.66	0.0566133	0.14697	0.385203	0.700087	0.825934
SP100	7644.34	0.0584932	0.0944265	0.619457	0.535615	0.704627
KLF6	67865.6	-0.237255	0.221514	-1.07106	0.284143	0.478274
PLPP1	91.6184	1.35715	0.389306	3.48606	0.000490187	0.00521649
NEO1	302.177	0.962842	0.423731	2.27229	0.0230688	0.0882749
TRAM1	5403.73	-0.0315259	0.104038	-0.303024	0.761871	0.864589
PHKA1	570.095	1.88807	0.455269	4.14716	3.36629e-05	0.000636863
TNFRSF1A	5754.77	-0.0177757	0.13549	-0.131195	0.895621	0.945076
CACNB1	225.395	-0.529525	0.25773	-2.05458	0.0399201	0.129734
EVI5	1318.19	-0.0585814	0.245373	-0.238744	0.811304	0.894836
STOML1	51.6905	-0.09699	0.143367	-0.676515	0.498714	0.676045
PKM	30690.7	-0.0162807	0.194179	-0.0838439	0.933181	0.965087
DHX29	2444.35	-0.0234932	0.0560389	-0.419229	0.675048	0.809887
DNTTIP2	2780.56	0.145768	0.120174	1.21297	0.22514	0.412009
METTL22	1173.58	0.10664	0.0914231	1.16645	0.243435	0.433797
TP53BP1	5668.83	0.0780839	0.172244	0.453334	0.650308	0.792184
TRO	187.478	1.53425	0.534297	2.87153	0.00408491	0.0254116
RRP15	503.412	0.204765	0.115556	1.772	0.0763944	0.202614
RHOA	6953.67	-0.0046701	0.110196	-0.0423798	0.966196	0.982337
DHX8	2960.39	-0.0214639	0.0707027	-0.30358	0.761448	0.864343
PRKCZ	242.519	0.600644	0.282403	2.12691	0.0334278	0.114608
ZFY	1832.69	0.668557	0.991981	0.673961	0.500336	0.677327
IARS2	3393.42	-0.246576	0.099244	-2.48454	0.0129717	0.0588543
SYT1	34.9435	2.76256	0.800213	3.45228	0.000555869	0.00572701
NAV3	152.485	1.08189	0.709341	1.5252	0.127209	0.285461
IDH3G	1611.96	-0.0844016	0.0912866	-0.924578	0.355185	0.551314
ROGDI	506.915	-0.381748	0.295009	-1.29402	0.195659	0.376796
PDZD4	82.6929	2.09352	0.468652	4.46712	7.92808e-06	0.00020858
ATP2B3	3.38525	-0.426138	0.796756	-0.534842	0.592759	0.749743
ROCK1	9297.78	0.0506992	0.0977699	0.518556	0.60407	0.758542
CBFB	1846.5	-0.148711	0.0700342	-2.12341	0.0337197	0.115269
PDK3	435.381	0.328781	0.141269	2.32734	0.019947	0.0797564
HYAL2	75.2216	-0.24999	0.163773	-1.52644	0.1269	0.284964
HDAC4	3511.61	-0.112163	0.204215	-0.54924	0.58284	0.741966
RASSF1	543.991	0.0597622	0.109404	0.546252	0.584893	0.743517
FGFR3	46.1439	1.15273	0.405588	2.84212	0.0044814	0.0273284
IFI35	478.662	-0.0179968	0.185744	-0.0968901	0.922814	0.96033
HEATR6	955.272	-0.460214	0.11408	-4.03414	5.48036e-05	0.000933387
COASY	865.901	-0.295342	0.0677655	-4.3583	1.31078e-05	0.000306537
PLEKHH3	38.7092	0.409799	0.374801	1.09338	0.274228	0.467138
MEF2A	2790.04	0.544128	0.13665	3.9819	6.83675e-05	0.00110925
OTUD5	1718.88	0.0653535	0.0722388	0.904688	0.365631	0.560977
TFE3	1142.4	-0.157627	0.122375	-1.28806	0.197723	0.379375
TBC1D25	530.562	-0.0584181	0.0971706	-0.601191	0.547713	0.714227
ACSL4	3458.06	-0.184746	0.129557	-1.42598	0.153873	0.323244
INPP5A	1026.68	0.10055	0.141817	0.70901	0.478319	0.659429
GPKOW	588.281	0.0143262	0.070309	0.203761	0.838541	0.91052
GRIPAP1	4204.01	-0.100249	0.0722704	-1.38714	0.165398	0.338709
FTSJ1	1038.47	-0.135048	0.0678364	-1.99079	0.0465045	0.144057
PRR11	1338.86	-0.262796	0.221786	-1.18491	0.236053	0.424932
REEP1	1.76667	0.0799006	0.754211	0.105939	0.91563	0.956533
ATP11A	5852.08	-0.27163	0.18293	-1.48488	0.137575	0.300969
POLR1A	2507.22	-0.0138999	0.113504	-0.122462	0.902533	0.948454
LAPTM4A	10747.4	-0.0661158	0.116328	-0.568354	0.569794	0.731473
TTC7A	5052.72	-0.188524	0.137262	-1.37346	0.169609	0.343799
IP6K2	2015.71	0.238402	0.121158	1.9677	0.0491026	0.149779
SRBD1	2700.91	0.235306	0.0905915	2.59744	0.00939218	0.0466194
KIF2A	3346.66	0.149837	0.163633	0.915685	0.359832	0.555341
RASGRP2	11650.3	0.00414511	0.104187	0.0397853	0.968264	0.983252
PSME4	7040.24	0.613478	0.14723	4.1668	3.08904e-05	0.000596323
IFT80	1070.82	-0.400518	0.186123	-2.1519	0.0314049	0.109834
ERLEC1	1556.9	-0.111235	0.0842252	-1.32069	0.186606	0.365352
PPP2R5B	635.911	-0.429739	0.140208	-3.065	0.00217672	0.0158682
PYGM	877.6	0.283903	0.277672	1.02244	0.306572	0.501218
PITX1	1.91235	2.55191	1.03447	2.46688	0.0136296	0.0608913
MAST4	3228.83	0.654666	0.33795	1.93717	0.0527251	0.157469
ADGRF5	1.46698	2.50445	1.66323	1.50577	0.132125	0.292766
SDK2	463.524	2.20858	0.605845	3.64545	0.000266921	0.00324373
NUP133	2270.39	0.128596	0.0636279	2.02107	0.0432727	0.13713
NUCKS1	4980.4	0.190446	0.103381	1.84218	0.065449	0.182456
VPS35	7667.2	-0.153333	0.107392	-1.42778	0.153355	0.322547
DNAJA2	1595.67	-0.124538	0.0840902	-1.481	0.138606	0.302352
BCL3	242.499	-0.142064	0.230171	-0.617212	0.537095	0.70586
KCNAB2	6016.61	-0.127426	0.106206	-1.1998	0.230216	0.417708
ABCC9	3.05453	2.0952	1.28333	1.63263	0.102548	0.247208
GAL	5.82905	0.289753	0.619175	0.467966	0.639809	0.785113
CLEC2D	817.023	-0.231577	0.203554	-1.13767	0.255259	0.447398
FUNDC1	212.941	0.070195	0.134918	0.520278	0.60287	0.757411
MAOB	4.06939	2.92476	0.830593	3.5213	0.00042944	0.00471917
RORA	279.537	1.99412	0.44637	4.46741	7.91707e-06	0.00020858
TGFBR3	1537.22	2.03517	0.481976	4.22254	2.4156e-05	0.000489385
ATP1B3	1854.78	-0.133168	0.120372	-1.1063	0.268595	0.461902
NEDD4	1777.76	1.04273	0.236158	4.4154	1.00821e-05	0.000252537
PIGB	466.227	-0.307004	0.108604	-2.82681	0.00470138	0.0283392
MAPK6	1344.42	0.0611801	0.162351	0.376838	0.706294	0.830025
GNB5	348.75	0.332327	0.268758	1.23653	0.216261	0.402211
RAB27A	2745.86	0.229348	0.260128	0.881673	0.377954	0.571209
HDHD5	493.369	-0.115088	0.21546	-0.534149	0.593238	0.749934
UFD1	1672.06	0.130727	0.0975518	1.34008	0.18022	0.355976
GUCY2C	6.36518	-1.08872	0.556191	-1.95747	0.0502928	0.152424
ELP1	7018.21	-0.0145008	0.0729835	-0.198686	0.842509	0.912477
NUCB2	4903.95	0.291622	0.215694	1.35202	0.176369	0.351625
PFN2	5.29026	1.62474	0.527299	3.08125	0.00206133	0.0152339
PTPN3	2.09526	1.10448	0.944323	1.1696	0.242161	0.432392
SPTB	2379.13	1.96252	0.569047	3.44879	0.000563115	0.00578167
DAPP1	1629.28	-0.429854	0.216297	-1.98733	0.0468853	0.14497
FGF10	71.8846	1.21605	1.58478	0.767328	0.442887	0.629597
SLC44A1	4356.54	-0.928278	0.326934	-2.83934	0.00452065	0.0274793
TMEM260	898.785	0.0127723	0.0971939	0.13141	0.895451	0.945076
SMG6	1831.3	0.162618	0.11328	1.43554	0.151132	0.319601
EXOC5	1528.07	0.208254	0.0796947	2.61315	0.00897115	0.0451657
CLTCL1	874.488	-0.221328	0.516053	-0.428886	0.668006	0.80506
FSTL3	55.5175	0.739604	0.306958	2.40947	0.0159759	0.0677389
DGCR2	656.765	-0.0238103	0.103973	-0.229005	0.818865	0.899665
RNF126	315.512	-0.0826413	0.10368	-0.797078	0.425405	0.61391
MNT	939.828	0.0756251	0.141493	0.534478	0.593011	0.749859
ZXDC	1597.81	0.08981	0.0974218	0.921867	0.356598	0.552598
JMJD6	1148.14	-0.103189	0.170382	-0.605635	0.544757	0.712126
POLB	922.231	0.321801	0.117175	2.74633	0.00602669	0.0340905
ST6GALNAC1	41.8689	1.03301	0.478501	2.15886	0.0308612	0.108591
WIPI1	574.967	0.985343	0.233295	4.2236	2.40434e-05	0.000488409
FRMPD1	2.47053	3.59969	0.899916	4.00003	6.33351e-05	0.00103985
GBA2	2918.09	-0.239092	0.0747713	-3.19764	0.00138555	0.0113741
NDST1	2862.37	0.201364	0.231602	0.869442	0.384605	0.576987
ASNS	27.3217	-0.00917833	0.250887	-0.0365835	0.970817	0.984657
AP3M2	195.601	0.36529	0.125831	2.90302	0.00369584	0.0237216
CNGB1	3.54141	-0.562695	0.515558	-1.09143	0.275084	0.468121
ST6GALNAC2	53.039	0.292605	0.428862	0.682283	0.49506	0.673019
PABPC1	110636	0.0462502	0.110131	0.419955	0.674519	0.809535
TESK2	451.138	0.177279	0.127944	1.3856	0.165869	0.339306
CFAP20	1048	-0.127598	0.165071	-0.77299	0.439528	0.626468
CSNK2A2	3073.73	0.193129	0.0621998	3.10498	0.00190289	0.0143608
PTPN21	1.99195	-0.613313	0.717679	-0.854579	0.392784	0.583898
EIF2B3	865.692	-0.142971	0.0959413	-1.4902	0.136172	0.299109
CAMK2A	6.55143	-0.824551	0.722464	-1.1413	0.253744	0.4457
TCOF1	4677.2	-0.039899	0.0904065	-0.441329	0.658975	0.798378
CDC42	8453.46	-0.172303	0.107671	-1.60027	0.109538	0.258316
OSBPL3	2148.25	-0.225647	0.245931	-0.917522	0.358869	0.554525
SLC12A3	12.1321	0.349812	0.530975	0.658811	0.510017	0.684261
RAD18	451.362	0.260686	0.100242	2.60058	0.00930672	0.0462824
ATP2B1	7480.44	0.208074	0.196161	1.06073	0.288813	0.48297
TRPM5	1.6989	-1.01333	0.570409	-1.77649	0.0756516	0.201162
NCK2	292.142	0.198114	0.170601	1.16128	0.24553	0.436401
MAP4K4	11590.2	0.336429	0.168931	1.99152	0.0464239	0.143984
MGAT4A	806.067	1.07001	0.258607	4.13759	3.50977e-05	0.00065582
RPL31	13912.2	0.113754	0.106359	1.06953	0.284829	0.478986
WDR1	9950.66	-0.0202536	0.111994	-0.180845	0.85649	0.920253
SNX13	2385.66	0.202194	0.132262	1.52874	0.12633	0.284232
ARHGAP10	857.792	0.380673	0.285321	1.33419	0.182141	0.358882
RPS6KA2	227.36	1.45881	0.287025	5.08254	3.72419e-07	1.80886e-05
ING3	930.75	0.086107	0.121153	0.710727	0.477253	0.658439
VASH1	151.882	0.452935	0.212868	2.12777	0.033356	0.114439
LMCD1	7.29787	-0.0704959	0.592205	-0.11904	0.905244	0.950005
BUD23	1210.25	0.00840795	0.122442	0.0686687	0.945253	0.971
SEL1L	2072.79	-0.0205753	0.0925654	-0.222279	0.824097	0.90239
TRIP13	212.694	-0.168497	0.232303	-0.725332	0.468248	0.651711
ATP6AP1	3662.43	-0.322324	0.121924	-2.64364	0.00820196	0.0422764
TCF3	616.024	0.27355	0.152953	1.78845	0.0737034	0.197542
TRIB2	396.849	1.71882	0.47677	3.60514	0.00031198	0.00364514
DAZAP1	2318.12	-0.0582565	0.0842207	-0.691712	0.489118	0.668298
MBD3	100.703	-0.0502656	0.115367	-0.435702	0.663053	0.801588
HLTF	1256.5	0.362071	0.155738	2.32487	0.0200787	0.0801351
FAM50A	3192.8	-0.392847	0.139932	-2.80741	0.00499422	0.0296162
FAM3A	405.231	-0.0997777	0.112233	-0.88902	0.373992	0.568112
CPSF1	3928.23	0.0376577	0.132776	0.283618	0.776703	0.873676
MYO3B	28.0783	1.52082	0.670321	2.2688	0.0232806	0.0889097
CYBRD1	1932.23	-0.285054	0.225091	-1.2664	0.205371	0.388626
PDCD2	770.609	-0.0153006	0.0828154	-0.184756	0.853421	0.918779
RDH11	520.073	0.246504	0.120126	2.05204	0.040166	0.13028
PRKACA	2736.2	0.039771	0.208276	0.190953	0.848562	0.915918
ADGRL1	391.358	2.62069	0.4208	6.22787	4.72824e-10	6.88959e-08
ACTN1	6164.26	0.587872	0.206497	2.84689	0.00441491	0.026999
ZFYVE26	6904.23	0.197394	0.0794627	2.48411	0.0129874	0.0589081
RPS6KA6	12.0796	3.04227	0.745647	4.08004	4.50272e-05	0.000811346
EPN2	49.5866	0.940781	0.415933	2.26186	0.0237062	0.0899487
PTPN18	1002.31	-0.39265	0.206777	-1.89891	0.0575767	0.167223
LIMS2	10.5211	0.975928	0.448946	2.17382	0.0297187	0.105817
ASIC4	6.5662	1.88409	0.500789	3.76224	0.000168396	0.00224835
SPEG	16.5879	2.6935	0.570711	4.71955	2.36362e-06	8.03101e-05
LNX1	27.1689	2.00384	0.652591	3.07059	0.00213638	0.0156475
ALDH3A2	1800.31	-0.429346	0.225278	-1.90585	0.0566697	0.165502
TFRC	9566.87	0.458241	0.231835	1.97658	0.0480886	0.147677
SREBF1	1754.97	-0.162871	0.177518	-0.917487	0.358888	0.554525
AFF4	6217.36	0.178294	0.124511	1.43196	0.152156	0.321227
UBE2D1	1141.06	-0.323985	0.249233	-1.29993	0.193626	0.374458
MPP5	536.578	0.346413	0.118389	2.92605	0.00343297	0.022482
RHOBTB1	350.07	0.197059	0.258923	0.761072	0.446614	0.633114
SMC1A	11728.3	0.0528197	0.129939	0.406497	0.684377	0.815335
HSD17B10	1438.76	-0.10682	0.0784783	-1.36114	0.17347	0.348134
MARK2	2759.12	-0.251576	0.0915026	-2.74939	0.00597062	0.0339126
HMMR	274.492	0.292618	0.313262	0.934101	0.350252	0.546455
CHFR	2333.54	-0.113204	0.0890496	-1.27125	0.20364	0.386228
TRHDE	10.555	3.57805	0.997322	3.58766	0.000333663	0.00384936
P4HA2	44.9693	0.388378	0.381964	1.01679	0.309252	0.504132
FCGR2B	488.99	-0.934939	0.473009	-1.97658	0.0480896	0.147677
NFATC3	4015.59	0.269165	0.0855435	3.14653	0.00165221	0.0129393
TRNT1	772.338	0.0325203	0.105879	0.307145	0.758733	0.862813
ACADVL	20662.1	-0.536612	0.11555	-4.64398	3.41754e-06	0.00010505
STK10	5294.04	0.0893297	0.127531	0.700454	0.483644	0.663571
FBXW11	936.603	0.101569	0.0566623	1.79253	0.0730477	0.196305
ACAP1	3115.21	-0.22002	0.14152	-1.5547	0.120019	0.274613
EVC	331.216	3.65464	0.654165	5.58672	2.31393e-08	1.79822e-06
DERL2	394.549	-0.0577605	0.0989199	-0.583912	0.559279	0.722894
SIDT1	289.557	1.82876	0.346792	5.27336	1.3395e-07	7.61741e-06
MRVI1	119.441	-0.0103616	0.368797	-0.0280957	0.977586	0.987646
TMEM38A	25.197	1.78742	0.479827	3.72514	0.000195203	0.00252779
AP1M1	2311.87	-0.243758	0.102756	-2.37219	0.0176828	0.0726948
PVR	246.805	-0.0211726	0.276273	-0.0766368	0.938913	0.968127
XRCC1	1104.8	0.0579415	0.073862	0.784455	0.432773	0.620652
SCARB1	1916.31	0.0582075	0.139952	0.415909	0.677477	0.811323
MCM2	1913.59	0.207068	0.229756	0.901252	0.367454	0.562478
MOV10L1	8.08004	1.30795	0.565145	2.31436	0.0206478	0.0816593
PANX2	48.7212	0.192646	0.374724	0.514102	0.607181	0.761469
SELENOO	505.505	-0.0373213	0.108478	-0.344046	0.730811	0.845729
TP63	83.5721	-0.475938	0.486408	-0.978474	0.32784	0.523894
ALPK1	2339.59	0.0653981	0.10678	0.612454	0.540237	0.70838
LLGL2	318.463	0.391924	0.231884	1.69017	0.0909953	0.227849
PDE8A	1195.07	0.256031	0.163786	1.56321	0.118004	0.271891
CLCN4	69.4883	1.71435	0.535756	3.19987	0.0013749	0.0113235
NLE1	310.411	0.14407	0.175437	0.821202	0.411531	0.601267
SDHA	8575.1	-0.0457691	0.0919514	-0.497753	0.618658	0.770286
SMARCE1	779.843	0.136467	0.0743709	1.83496	0.0665122	0.184771
GSDMB	271.154	0.321842	0.205591	1.56545	0.117478	0.271051
KDM5A	14808.2	0.124628	0.0708197	1.75979	0.078443	0.206054
ADAM11	35.9326	-0.58769	0.313884	-1.87232	0.0611629	0.174524
PPP2R3A	54.8086	2.64466	0.509281	5.19292	2.07023e-07	1.10302e-05
FERMT2	6.17221	1.86643	0.581694	3.2086	0.00133381	0.0110511
DHRS9	484.349	-0.189477	0.42984	-0.440809	0.659351	0.798706
CD5L	2.18478	2.78777	1.05175	2.65059	0.00803503	0.0415999
PTGS2	2854.4	0.184266	0.375376	0.490883	0.623509	0.773234
IGF2BP2	3729.57	-0.208035	0.17802	-1.16861	0.242561	0.432954
MAP3K13	78.1152	0.119089	0.373367	0.318959	0.749757	0.856655
ST6GAL1	967.361	0.309561	0.182926	1.69228	0.0905923	0.22714
TBX21	150.185	1.62922	0.442402	3.68267	0.000230804	0.00290498
FRY	16018.1	0.0840201	0.227921	0.368637	0.712398	0.833965
PICALM	18303.3	0.140866	0.154131	0.913936	0.360751	0.556136
GLI2	180.139	-3.88984	1.12648	-3.4531	0.000554179	0.00571683
CLASP1	6245.53	0.126921	0.0643032	1.97379	0.0484052	0.148308
MRPS34	629.879	-0.146522	0.118594	-1.23549	0.216648	0.402684
NOTCH3	363.82	1.07373	0.595921	1.80181	0.0715758	0.194001
CLNS1A	2659.9	0.0988598	0.088413	1.11816	0.263499	0.456245
TEAD2	7.62369	1.82511	0.712407	2.5619	0.0104102	0.050145
EED	621.136	0.0833232	0.0910652	0.914984	0.3602	0.55557
CDHR2	12.3755	0.696192	0.376917	1.84707	0.0647368	0.181067
TSG101	1777.22	-0.0505025	0.0840875	-0.600594	0.54811	0.714341
NCBP3	2293.35	-0.114984	0.0941178	-1.2217	0.22182	0.408557
ATP2A3	11007	0.110361	0.185187	0.595941	0.551215	0.716849
CA12	1.5549	0.199916	0.872636	0.229094	0.818796	0.899654
MGLL	1462.24	-0.085711	0.314085	-0.272891	0.784937	0.877427
NTN4	1.19186	2.65194	0.742407	3.57209	0.000354141	0.0040442
BCS1L	1075.95	-0.341855	0.143792	-2.37743	0.0174339	0.0719676
NUAK1	9.99659	3.23485	0.637918	5.07096	3.95821e-07	1.8922e-05
DPP8	1924.94	-0.00562326	0.0699532	-0.080386	0.93593	0.966793
SLC24A1	2196.64	0.08341	0.155274	0.53718	0.591143	0.748636
ZNF532	1036.11	0.0402409	0.42208	0.0953397	0.924045	0.961143
LMAN1	4193.64	0.372125	0.103325	3.6015	0.000316389	0.00368813
HACD3	537.287	0.0479281	0.154602	0.310009	0.756554	0.86154
IPCEF1	409.655	0.657345	0.39399	1.66843	0.0952302	0.235036
ZZEF1	6404.03	0.106226	0.101282	1.04882	0.294262	0.488416
ENO1	63643.7	-0.147548	0.129731	-1.13734	0.255395	0.447532
MYDGF	1020.77	-0.100247	0.120588	-0.831315	0.405796	0.596106
ANO8	693.916	-0.344218	0.233733	-1.4727	0.140833	0.305845
TUBE1	319.686	-0.0963173	0.131433	-0.732822	0.463667	0.647834
ARHGEF10L	959.559	-0.631029	0.515845	-1.22329	0.221219	0.40778
TXK	1303.06	-0.0169702	0.336451	-0.0504388	0.959773	0.978864
WSCD2	1.45254	2.64878	0.899069	2.94614	0.00321771	0.0214053
TACR2	1.81671	-0.642987	0.58025	-1.10812	0.267809	0.460767
ACTR6	667.815	-0.333821	0.105446	-3.16579	0.00154662	0.0123681
TIPIN	283.787	0.199353	0.142389	1.40006	0.161495	0.333488
SRI	4510.9	-0.26988	0.108191	-2.49447	0.0126147	0.0577182
EIF4G3	7156.1	-0.171993	0.116507	-1.47624	0.139879	0.304558
NUP37	654.749	-0.0735606	0.110566	-0.665307	0.505854	0.68077
SEMA3A	83.359	-1.23873	0.524771	-2.36051	0.01825	0.0744845
GTSE1	333.856	0.304818	0.327934	0.92951	0.352625	0.549147
SEMA3C	236.353	2.56475	0.51646	4.96601	6.83436e-07	2.94227e-05
TTC38	1097.68	-0.381556	0.139454	-2.73607	0.00621785	0.0348892
ACAT1	1597.7	-0.541364	0.200126	-2.70511	0.00682817	0.0372477
GRAMD4	2129.2	0.119196	0.132247	0.90132	0.367418	0.562478
CELSR1	343.092	1.37593	0.456395	3.01479	0.00257159	0.0180061
ZNF638	9159.99	-0.0051356	0.107575	-0.0477398	0.961924	0.980032
SLC25A40	818.08	-0.087991	0.179149	-0.49116	0.623313	0.773159
TIMM21	362.968	-0.215583	0.132416	-1.62807	0.103511	0.248748
ADD2	404.128	0.976062	0.520477	1.87532	0.0607485	0.173793
RASAL2	493.887	-0.059648	0.338415	-0.176257	0.860092	0.922881
VPS9D1	331.864	-0.210242	0.149705	-1.40437	0.160207	0.331846
ZNF37A	372.338	0.193625	0.115264	1.67984	0.0929877	0.231331
MARK3	3564.53	0.0144736	0.0527337	0.274465	0.783727	0.877059
SLC25A3	12339.1	0.0406997	0.0875279	0.464992	0.641938	0.786349
FNDC3B	11258	-0.139639	0.169686	-0.822926	0.41055	0.600565
FOSL2	5907.01	-0.187557	0.238154	-0.787546	0.430963	0.61921
CACNG4	34.2795	-3.49759	1.05606	-3.31191	0.000926598	0.00848768
FRYL	9252.37	0.370048	0.0975439	3.79366	0.000148445	0.00202844
TMEM131	5480.26	-0.0491694	0.0914128	-0.537883	0.590658	0.748272
FSCN1	686.156	0.338304	0.32168	1.05168	0.292946	0.486678
ACTB	697068	0.00740558	0.149513	0.0495313	0.960496	0.979367
MOCOS	53.6259	0.873219	0.443055	1.9709	0.048735	0.148987
PLD1	3262.59	0.178092	0.216374	0.823075	0.410465	0.600565
ATP12A	3.55308	1.58421	0.71051	2.22968	0.0257689	0.0954646
WDR62	1662.83	-0.113429	0.241793	-0.469117	0.638986	0.784533
DLG1	2845.33	0.369687	0.0599315	6.16849	6.89435e-10	9.41234e-08
RAB7A	7431.21	-0.0968965	0.0943886	-1.02657	0.304623	0.499703
BCAP29	847.317	-0.505654	0.103337	-4.89327	9.91739e-07	4.05089e-05
SEC31B	1750.94	-0.147687	0.180655	-0.817506	0.413639	0.602963
SART3	3763.91	0.133575	0.0577005	2.31496	0.020615	0.0815666
ARHGAP15	4005.65	0.0931409	0.0930747	1.00071	0.316967	0.512736
EXOSC7	732.707	-0.0452289	0.0834138	-0.542224	0.587664	0.745664
KIFAP3	957.172	0.290415	0.181284	1.60199	0.109158	0.257701
MKRN2	791.488	0.156765	0.0657331	2.38488	0.0170849	0.0709909
MCM6	2286.61	0.170176	0.190802	0.891895	0.372449	0.5666
REXO2	293.51	0.265347	0.169628	1.56429	0.11775	0.271472
RBM7	292.171	-0.0585429	0.118858	-0.492547	0.622333	0.772449
RBMS2	470.277	0.405391	0.205881	1.96906	0.0489467	0.149423
BAZ2A	18728.2	0.0900533	0.106541	0.845247	0.397973	0.588629
PTPN23	1852.52	-0.208176	0.0739277	-2.81594	0.00486344	0.0290962
MLH1	4222.86	-0.0994821	0.0769988	-1.29199	0.196359	0.377761
UNG	1219.65	-0.146139	0.201512	-0.725211	0.468322	0.651755
FMO4	137.347	-0.215021	0.174894	-1.22944	0.218908	0.405254
KLHL20	1202.91	-0.0194167	0.0728369	-0.266577	0.789795	0.880607
RGS11	9.88798	-0.0768208	0.452031	-0.169946	0.865053	0.925269
SLC46A1	208.338	-0.640803	0.328493	-1.95073	0.0510887	0.154161
PLXNA2	259.785	0.125961	0.327286	0.384865	0.700338	0.826165
SPAG5	2230.08	0.0929864	0.223631	0.415803	0.677554	0.811352
ANKRD13A	2934.91	0.0173926	0.0907122	0.191734	0.847951	0.915576
TPD52	123.982	0.930397	0.351534	2.64667	0.00812875	0.0419704
ACACB	1283.14	-0.385327	0.232704	-1.65587	0.0977484	0.23907
TRAF4	461.828	0.483474	0.316447	1.52782	0.126557	0.284551
PAG1	753.742	0.224363	0.228876	0.980282	0.326947	0.522798
GPATCH1	663.458	-0.160918	0.104889	-1.53418	0.124986	0.282271
ICAM3	3423.64	0.0950434	0.164131	0.579071	0.562541	0.72589
NT5C2	4766.06	-0.0548086	0.0902689	-0.60717	0.543738	0.711064
MCAM	10.8799	2.30665	0.5806	3.97287	7.10107e-05	0.00114235
GPC4	217.386	4.51128	0.796473	5.66407	1.47824e-08	1.23764e-06
MBNL3	576.893	0.102575	0.167726	0.611563	0.540827	0.708786
CAMSAP3	15.9432	2.99724	0.617955	4.85026	1.23302e-06	4.82821e-05
RAP1GAP	134.097	2.44919	0.430732	5.68612	1.29955e-08	1.13834e-06
XAB2	1637.98	0.156768	0.0804615	1.94836	0.051372	0.154699
ARHGEF1	10183.1	-0.236701	0.110118	-2.14952	0.0315934	0.110192
STXBP2	6228.7	-0.416241	0.179091	-2.32419	0.0201153	0.0802223
MAP2K7	532.1	-0.0503089	0.0923612	-0.544697	0.585962	0.744501
DGKD	3442.93	-0.0573225	0.129865	-0.441401	0.658922	0.798378
CTTNBP2	78.1492	5.61931	0.886913	6.33581	2.36104e-10	3.93178e-08
RARB	4.60015	-1.65651	0.735833	-2.25121	0.0243726	0.0917163
TOP2B	19762.7	0.0373478	0.109685	0.3405	0.73348	0.847059
TM9SF3	4689.09	0.0299134	0.0881561	0.339323	0.734366	0.847247
NFKB2	1715.57	-0.192376	0.253616	-0.758532	0.448133	0.634495
UBE2T	221.382	-0.0441076	0.239649	-0.184051	0.853974	0.919048
PPP1R12B	1553.14	0.119015	0.10331	1.15201	0.249315	0.440481
DNAJC10	5341.47	-0.46078	0.109048	-4.22547	2.38447e-05	0.000485294
GTF3C1	5210.77	0.043722	0.055749	0.784266	0.432884	0.620652
IL4R	1592.36	-0.500504	0.202425	-2.47254	0.0134155	0.0603618
USP33	3010.84	0.16147	0.0695101	2.32297	0.0201807	0.0803305
PAK3	4.11642	-0.12517	0.479006	-0.261312	0.793852	0.883416
CAPN6	1.29014	0.344664	0.98193	0.351007	0.725583	0.84272
SNRPA	1119.64	0.0775823	0.0752107	1.03153	0.302292	0.497227
SPAG6	355.957	-1.36226	0.829266	-1.64273	0.100438	0.243799
EXOSC5	232.741	-0.0817465	0.156988	-0.520718	0.602563	0.757321
DYNC1I2	2776.75	-0.308723	0.0903083	-3.41854	0.00062958	0.00624607
APBB1IP	8447.07	-0.280953	0.138913	-2.02251	0.0431234	0.136828
LRCH4	2126.14	-0.18476	0.133634	-1.38259	0.166791	0.34012
FAM76B	1239.53	0.213076	0.105499	2.0197	0.0434149	0.137351
SIRT6	157.201	0.0127676	0.152095	0.0839443	0.933101	0.96507
POLD3	949.881	-0.326375	0.135225	-2.41356	0.0157974	0.0672078
ACTN2	14.2422	0.681501	0.660761	1.03139	0.302359	0.497227
CAPZB	5737.72	-0.0140068	0.109039	-0.128456	0.897788	0.946044
GPR137B	218.156	0.393223	0.245536	1.60148	0.10927	0.257844
NAALAD2	24.5164	5.23793	0.727494	7.19996	6.02297e-13	2.34031e-10
JADE1	2104.08	0.104051	0.103358	1.0067	0.314077	0.509476
SLC25A43	338.107	-0.488589	0.152771	-3.19818	0.00138299	0.0113593
UBE2A	1591.31	-0.162199	0.094147	-1.72283	0.08492	0.217085
FGFR1	628.542	1.93193	0.443096	4.36007	1.30023e-05	0.000304539
SMC1B	96.481	-0.984149	0.717268	-1.37208	0.170038	0.344026
FBLN1	26.4508	2.47183	0.804329	3.07316	0.00211807	0.0155359
ITGA8	12.551	3.65216	0.709214	5.14958	2.61071e-07	1.31876e-05
CST7	813.199	1.45975	0.40848	3.57361	0.000352094	0.00402993
MAP2	3.12904	0.698684	0.541494	1.29029	0.19695	0.378418
PIAS2	1319.06	0.500651	0.0924319	5.41643	6.08003e-08	3.95437e-06
AMPH	48.7184	-0.320989	0.635524	-0.505078	0.613504	0.766781
ARAF	2147.7	-0.152594	0.0752406	-2.02808	0.0425518	0.135525
MCCC1	3399.97	-0.0316603	0.096187	-0.329154	0.742039	0.851561
LAMP3	16.6583	1.95523	0.45386	4.30799	1.64742e-05	0.000364452
FAP	7.38376	2.89479	0.57025	5.07635	3.84762e-07	1.8569e-05
NEBL	17.6107	2.30281	0.617684	3.72813	0.000192903	0.00250064
ACER3	534.394	-0.16401	0.151265	-1.08426	0.278251	0.471356
UBE2K	785.166	-0.00619882	0.0741828	-0.0835614	0.933405	0.965187
PIK3C3	4388.3	-0.0124363	0.0795769	-0.15628	0.875812	0.93255
N4BP2	3195.79	0.530543	0.200982	2.63976	0.00829659	0.0426047
TIGAR	449.285	-0.416739	0.206336	-2.01971	0.0434139	0.137351
TULP3	154.969	0.112828	0.124507	0.906194	0.364833	0.560377
SYNJ2	1082.46	-0.033781	0.36156	-0.0934313	0.925561	0.961976
ADCY2	422.174	-0.474605	0.749509	-0.633221	0.526589	0.697913
PPP2R5C	2530.95	0.10982	0.103452	1.06155	0.288439	0.482876
GNB1	8130.92	0.00572091	0.0617958	0.0925776	0.926239	0.962311
HOXA9	381.657	-1.03727	0.337163	-3.07647	0.0020947	0.0154242
EDN1	30.6992	0.651073	0.293566	2.21781	0.0265679	0.0973193
MLLT10	5217.07	-0.217959	0.11055	-1.97159	0.0486564	0.148837
ZCWPW1	287.904	-0.0432828	0.185682	-0.233101	0.815683	0.897405
P2RY10	59.0174	0.418352	0.373506	1.12007	0.262686	0.455254
ITM2A	1430.12	1.1174	0.432336	2.58457	0.00975016	0.0477859
NRDC	12035.2	-0.0176775	0.0794257	-0.222567	0.823873	0.902354
VDAC3	2704.6	-0.25763	0.108858	-2.36665	0.0179497	0.0735558
PCM1	11234.1	0.165829	0.0767745	2.15995	0.0307765	0.108483
TNRC6C	636.227	0.75606	0.178203	4.24269	2.20855e-05	0.000457842
CBFA2T2	826.826	-0.00258395	0.0963974	-0.0268051	0.978615	0.988149
ITCH	10972	0.0787041	0.0983455	0.800281	0.423548	0.6122
TP53INP2	117.875	-0.501223	0.366544	-1.36743	0.171491	0.345971
SDF4	858.266	-0.105156	0.0673683	-1.56091	0.118544	0.27268
MYH7B	30.0035	-0.416913	0.246993	-1.68796	0.0914196	0.228647
TP73	33.2004	-2.0573	0.432581	-4.75589	1.97578e-06	7.02839e-05
TOLLIP	308.993	-0.126689	0.149428	-0.847826	0.396535	0.587284
UBE2D4	260.116	-0.290281	0.19095	-1.52019	0.128463	0.287578
CLUL1	1.86749	-1.17554	0.720429	-1.63172	0.102739	0.247431
RUNX1T1	3.34732	2.16393	0.783405	2.76221	0.00574113	0.0329674
CDH17	1.13893	0.672766	1.26185	0.533159	0.593924	0.750402
THOC1	2061.5	0.0975715	0.0979166	0.996475	0.319019	0.514793
FKBP7	193.389	0.287688	0.166368	1.72922	0.0837695	0.21516
OSBPL6	42.2677	1.47539	0.545949	2.70244	0.00688325	0.0374269
SLC1A3	607.966	-1.16273	0.487289	-2.38612	0.017027	0.0708089
XRCC5	15648.1	-0.00508477	0.068627	-0.0740928	0.940937	0.96914
LXN	575.487	0.120742	0.245775	0.491269	0.623236	0.773159
SP140	1181.23	-0.491112	0.292921	-1.6766	0.09362	0.23242
MKNK1	1967.31	-0.358328	0.116261	-3.0821	0.00205544	0.0152139
TNS1	1131.63	1.09508	0.287008	3.8155	0.000135909	0.00189821
REXO1	1169.28	0.191603	0.0864617	2.21604	0.0266887	0.0975731
SAR1A	1292.45	0.16846	0.129859	1.29725	0.194545	0.375558
CDC14A	2279.58	0.0809089	0.103309	0.783172	0.433526	0.621068
RAPGEF3	224.993	0.815749	0.30977	2.63341	0.00845334	0.0431465
CEACAM1	426.904	3.21478	0.515927	6.23108	4.63244e-10	6.88235e-08
SENP1	1211	0.167101	0.0772357	2.16352	0.0305011	0.107843
DUSP13	2.37206	3.09803	0.820368	3.77638	0.000159121	0.00214531
CIC	5000	0.0141361	0.119546	0.118248	0.905871	0.950464
LIPE	39.0578	1.0636	0.283019	3.75805	0.000171241	0.00227946
FDFT1	3242.11	-0.13513	0.10246	-1.31886	0.187216	0.366073
PAFAH1B3	225.165	0.376669	0.173105	2.17595	0.029559	0.105431
OPHN1	369.598	0.521628	0.288141	1.81032	0.0702458	0.191492
KIF22	1848.77	0.105328	0.130811	0.805194	0.420708	0.609445
CARMIL1	817.894	0.142985	0.342153	0.417898	0.676022	0.810515
PGM1	2195.81	0.0509169	0.153799	0.331061	0.740598	0.850616
DDX1	4552.94	0.016051	0.0823011	0.195028	0.845371	0.91409
DNM2	18745.4	-0.139504	0.0676493	-2.06216	0.0391924	0.127923
EPB41L2	2298.32	-0.105482	0.288416	-0.365728	0.714568	0.835437
RIMS1	5.93004	2.75533	0.943276	2.92103	0.00348881	0.0227298
MOXD1	6.36941	1.41472	0.528073	2.67902	0.00738382	0.0393042
STX7	1939.01	0.00407619	0.117234	0.0347697	0.972263	0.985596
RABL2B	518.897	-0.116083	0.124183	-0.93477	0.349907	0.546198
KEAP1	572.623	-0.0442854	0.0954493	-0.463968	0.64267	0.78679
DDX43	30.4407	4.43728	0.728149	6.09392	1.10181e-09	1.40309e-07
PTPRH	80.9009	-1.25491	0.471192	-2.66326	0.00773872	0.0406059
DCT	4.43946	0.811633	0.527584	1.5384	0.123952	0.28052
SLC35C2	1498.63	0.0619096	0.0922267	0.671276	0.502045	0.677992
CRYBG3	1183.12	-0.446576	0.225291	-1.98222	0.0474548	0.146224
RFX3	1510.39	0.368405	0.146986	2.50639	0.0121971	0.0563878
RIF1	8497.25	0.265501	0.100126	2.65168	0.00800928	0.0414949
RAB21	1604.34	0.00398335	0.0848288	0.0469575	0.962547	0.980501
SLC4A4	189.053	1.21422	0.514038	2.36213	0.0181702	0.0742186
SMARCA2	12345.4	-0.0779206	0.105331	-0.739769	0.45944	0.643649
SESN1	780.551	-0.19051	0.205229	-0.92828	0.353262	0.549653
MID2	56.8367	1.94132	0.502309	3.8648	0.000111179	0.0016169
COL5A3	23.3323	1.92974	0.561649	3.43585	0.000590707	0.00600526
SRCAP	383.424	-0.0935954	0.065366	-1.43187	0.152182	0.321237
PUM3	2020.86	-0.0523993	0.0982718	-0.533208	0.59389	0.750402
CPB2	1.91692	-0.162026	0.715954	-0.226308	0.820962	0.900669
KCNN2	3.04894	0.754044	1.08808	0.693006	0.488306	0.667659
CNOT4	1392.14	0.0445594	0.100797	0.442069	0.65844	0.798066
PSEN1	5612.69	-0.154661	0.108463	-1.42593	0.153888	0.323244
CPOX	837.382	0.317594	0.185944	1.70801	0.0876353	0.221855
CLDND1	984.945	0.0375367	0.0875977	0.428512	0.668279	0.80506
MOK	155.504	0.508008	0.333301	1.52417	0.127466	0.285787
HSP90AA1	58227.7	-0.431431	0.112523	-3.83417	0.000125987	0.00179268
RBL1	999.825	-0.0877262	0.162546	-0.539701	0.589404	0.747058
DLGAP4	741.511	-0.305291	0.135567	-2.25196	0.0243248	0.0916029
IGSF9B	78.6766	1.55869	0.506792	3.07561	0.00210071	0.015461
NDC80	528.975	0.436948	0.27424	1.59331	0.111091	0.260778
AP4E1	1583.61	0.139354	0.0740252	1.88253	0.0597646	0.171789
RSBN1	1764.38	0.187182	0.0883908	2.11766	0.0342035	0.116465
MAGI3	227.726	1.47725	0.386029	3.82679	0.000129827	0.00183556
CXCL2	582.401	0.140421	0.443429	0.31667	0.751494	0.857799
COL4A4	61.8639	0.507562	0.408668	1.24199	0.21424	0.399532
TCF7	326.497	0.967483	0.46584	2.07686	0.0378146	0.124819
OSTM1	1315.93	-0.300906	0.174184	-1.72751	0.0840758	0.2158
CDH7	1.32847	1.02355	0.812353	1.25998	0.207677	0.391668
IMPG2	235.776	0.0587881	0.238334	0.246663	0.805169	0.890818
PCNP	1939.45	0.0303278	0.0814449	0.372372	0.709616	0.832035
EXD2	568.77	0.277	0.216123	1.28168	0.199956	0.381589
ARG2	140.695	1.42862	0.338302	4.22293	2.41149e-05	0.000489207
MEF2C	3965.09	-0.412268	0.280582	-1.46933	0.141743	0.306898
UBA5	1264.12	0.212165	0.0977128	2.17132	0.0299074	0.106264
STK17B	5273.76	0.28837	0.233662	1.23413	0.217153	0.403227
CDC14B	41.0884	1.4495	0.326394	4.44097	8.95549e-06	0.00023069
ZNF510	864.171	0.34869	0.112215	3.10733	0.00188785	0.0142828
LRP2	36.3051	0.064072	0.467916	0.136931	0.891086	0.942588
ZNF506	1612.06	0.603319	0.151415	3.98453	6.76138e-05	0.00110161
JMJD4	330.499	-0.0645724	0.125556	-0.51429	0.607049	0.76143
DUSP12	511.146	0.0289696	0.0934311	0.310064	0.756512	0.86154
AACS	594.801	0.255559	0.163509	1.56296	0.118061	0.271963
KIAA0141	1475.78	-0.176195	0.10991	-1.60308	0.108918	0.257454
CADPS2	6.50711	2.45132	0.676942	3.62116	0.00029328	0.00348032
PCDHB4	3.14673	1.22085	1.0206	1.1962	0.231618	0.419198
PCDHA6	2.32441	-0.315784	1.37064	-0.230392	0.817787	0.899002
PCDHGA2	10.7228	2.35979	0.634151	3.72118	0.000198291	0.0025639
HSPB11	553.221	-0.0826343	0.0763893	-1.08175	0.279363	0.47234
PHLPP1	1526.49	0.130578	0.194136	0.672613	0.501194	0.677589
ATP8B1	54.5511	2.09411	0.609105	3.438	0.000586022	0.00596412
IL12RB2	690.826	1.39673	0.539328	2.58975	0.00960443	0.047352
SMARCD3	676.8	0.742861	0.427342	1.73833	0.0821525	0.21241
WDR70	4256.32	0.0252332	0.0628666	0.401376	0.688143	0.817507
FYB1	14052.7	0.0883819	0.230178	0.383972	0.700999	0.82655
MPP4	12.266	0.743545	0.441277	1.68499	0.0919911	0.229584
STRADB	872.9	0.0825368	0.193802	0.425883	0.670193	0.806489
BZW1	2569.69	0.135687	0.0996003	1.36231	0.1731	0.347714
C1QTNF3	53.0842	0.572473	0.235963	2.42611	0.0152616	0.0656843
ME2	2568.41	-0.166663	0.11722	-1.4218	0.155085	0.324472
C5orf22	605.952	-0.240336	0.0725731	-3.31164	0.000927517	0.00848768
CCNT2	3599.13	0.222518	0.0829476	2.68263	0.00730455	0.0390177
FAM135A	1108.81	0.694862	0.222708	3.12006	0.00180816	0.0138598
COL19A1	111.922	-0.606764	0.479517	-1.26536	0.205741	0.389044
EPB41L3	999.373	-0.468665	0.60277	-0.777518	0.436853	0.624214
COBLL1	395.788	1.76839	0.374399	4.72327	2.32083e-06	7.93904e-05
DLG3	105.726	3.169	0.385085	8.22936	1.8821e-16	2.37678e-13
TRAF5	1069.56	0.523708	0.26118	2.00516	0.0449456	0.14054
MRPL22	481.445	0.0291615	0.119439	0.244154	0.807111	0.892171
GEMIN5	1186	-0.0802296	0.136034	-0.589774	0.555342	0.719902
NFE2L1	2714.07	-0.414676	0.0966934	-4.28857	1.7983e-05	0.000389307
SEMA5B	1.86917	2.57323	0.99544	2.58502	0.00973747	0.0477546
GSK3B	2085.76	0.198734	0.0630012	3.15445	0.00160799	0.0126453
ITGB5	234.519	0.715744	0.554343	1.29116	0.196649	0.378126
ERC1	4242.7	0.186625	0.0862667	2.16335	0.0305144	0.107865
XPO1	8216.53	-0.0548242	0.0773036	-0.709207	0.478196	0.659344
RNF13	2065.12	-0.050765	0.133323	-0.380768	0.703375	0.828137
PALB2	1849.67	0.00680359	0.102371	0.0664603	0.947011	0.972027
DOPEY1	2797.08	-4.08548e-05	0.104117	-0.000392394	0.999687	0.999687
LYRM2	160.439	-0.146788	0.0787516	-1.86394	0.06233	0.176658
BCKDHB	1547.03	0.238704	0.155688	1.53322	0.125221	0.282675
KAT6A	7165.24	0.341392	0.0864709	3.94806	7.87861e-05	0.00123851
ZCCHC6	6435.3	0.200899	0.148106	1.35645	0.174956	0.350051
ULK2	882.08	-0.0945237	0.228537	-0.413603	0.679165	0.812125
TNPO1	4630.23	-0.135942	0.106827	-1.27254	0.203181	0.385598
PLOD1	4968.85	-0.848954	0.173346	-4.89745	9.70867e-07	4.00074e-05
P2RX5	317.733	-0.0732152	0.31721	-0.23081	0.817462	0.898841
ITGAE	921.487	-0.715088	0.367924	-1.94358	0.0519464	0.155911
DIS3	3028.17	0.112231	0.0781931	1.43531	0.151198	0.319657
PIBF1	1607.23	0.127006	0.109531	1.15955	0.246232	0.436761
TDRD3	956.905	0.0944193	0.0769482	1.22705	0.219804	0.405968
NUFIP1	429.324	0.290973	0.104501	2.78441	0.00536245	0.0313392
PDS5B	4931.6	0.214348	0.0571607	3.74992	0.000176889	0.00232934
OXCT1	2210.68	0.253065	0.159922	1.58243	0.113552	0.264171
RRAGB	633.925	-0.293053	0.129237	-2.26756	0.0233562	0.0891313
CYLD	7962.14	0.0568191	0.146583	0.387625	0.698294	0.824846
SLC27A5	56.8675	-0.157097	0.214718	-0.731644	0.464386	0.648121
ZNF324	304.941	0.0799107	0.127181	0.628322	0.529793	0.700566
ZNF671	453.603	0.248042	0.152881	1.62245	0.104708	0.25063
ZNF416	269.562	0.380715	0.15391	2.47363	0.0133749	0.0602147
ZNF586	1524.23	0.417906	0.152081	2.74791	0.00599759	0.033981
ZNF446	154.54	-0.00593343	0.139238	-0.0426135	0.96601	0.982298
ZNF264	2206.97	0.0153347	0.101569	0.150978	0.879993	0.935162
RPS5	15090.3	0.335615	0.143891	2.33243	0.019678	0.0789098
FAT1	172.017	1.44117	0.827753	1.74106	0.0816729	0.211683
CHMP2B	833.272	-0.0708608	0.132834	-0.533453	0.59372	0.750321
SMAP2	5779.13	-0.410356	0.223812	-1.83349	0.0667304	0.185186
PPIE	1077.64	-0.249657	0.0847125	-2.94711	0.00320758	0.0213754
ZMPSTE24	937.69	-0.265981	0.0861916	-3.08592	0.00202922	0.0150722
STARD7	2978.93	-0.0235097	0.103159	-0.227898	0.819726	0.900089
NOA1	2065.27	0.0956017	0.107314	0.890862	0.373003	0.567051
REST	3285.8	0.16947	0.122141	1.3875	0.16529	0.338624
HAL	3615.64	0.220178	0.399818	0.550695	0.581842	0.741381
SSH1	2498.14	0.0728899	0.108652	0.670854	0.502313	0.678134
GSTP1	5358.66	-0.14973	0.134984	-1.10924	0.267326	0.460309
APLP2	28269.1	-0.44628	0.223722	-1.99479	0.0460654	0.14313
FAM234B	292.263	0.303468	0.159335	1.90459	0.0568331	0.165784
WBP11	3132.19	0.183264	0.112148	1.63412	0.102233	0.246615
EIF3I	3209.51	-0.173716	0.0742343	-2.34011	0.0192783	0.0776771
COL16A1	6.29649	3.32035	0.691473	4.80185	1.5721e-06	5.78244e-05
TXLNA	1605.52	-0.179348	0.0617503	-2.9044	0.00367953	0.0236269
APOB	5.21356	3.24481	0.816657	3.97329	7.08876e-05	0.00114194
NCOA1	4046.62	0.151737	0.129056	1.17574	0.239697	0.429409
AGBL5	482.986	0.120535	0.168524	0.715238	0.474462	0.656561
EFR3B	8.69534	0.336664	0.430287	0.782416	0.43397	0.621469
KIF3C	196.18	0.196593	0.193183	1.01765	0.308842	0.50368
RAB10	2515.43	-0.127133	0.150473	-0.844891	0.398171	0.588787
GCKR	9.93683	0.36805	0.568781	0.647085	0.517577	0.690686
HADHA	20242.6	-0.0737589	0.106546	-0.692273	0.488766	0.668118
MAPRE3	54.1882	-0.137989	0.302416	-0.456289	0.648182	0.790612
CAD	4071.18	-0.202439	0.163079	-1.24136	0.214473	0.399916
CD59	1790.73	1.23162	0.295274	4.1711	3.03128e-05	0.00058817
CD82	3199.97	0.040233	0.238293	0.168838	0.865924	0.92572
BCORL1	1755.14	0.141272	0.135003	1.04644	0.295359	0.489702
ATRX	15404.1	0.242074	0.0927221	2.61075	0.00903442	0.0454088
FCN1	23729.2	0.871254	0.517744	1.68279	0.0924161	0.230265
MYNN	1332.18	0.0661427	0.076072	0.869476	0.384587	0.576987
MECOM	765.711	-0.563211	1.21306	-0.464289	0.64244	0.786774
SCAMP1	809.156	-0.107988	0.0863712	-1.25028	0.211199	0.395794
PREP	3472.85	-0.113432	0.0691496	-1.64039	0.100924	0.244587
HACE1	2334.99	0.705995	0.145876	4.83968	1.30049e-06	4.96413e-05
SEH1L	1346.62	0.00119997	0.104389	0.0114951	0.990828	0.995229
WDR47	1283.73	-0.153054	0.0894691	-1.71069	0.0871383	0.22104
WDFY1	2919.78	0.119317	0.179827	0.663512	0.507003	0.681793
OVGP1	160.825	0.187667	0.220897	0.849567	0.395566	0.586403
MAP3K4	2045.87	0.207529	0.061086	3.39733	0.000680468	0.00667864
PILRA	2743.82	-0.373358	0.389097	-0.959549	0.337282	0.53308
IGSF9	10.5982	1.20291	0.434243	2.77012	0.00560348	0.0323609
ABCB1	1784.68	2.38855	0.438305	5.44952	5.0506e-08	3.40163e-06
ZNF213	162.438	-0.0145126	0.120571	-0.120365	0.904194	0.94956
AKR1B1	2297.68	-0.111154	0.185031	-0.600733	0.548018	0.714341
CPNE3	3288.99	0.329127	0.209876	1.5682	0.116835	0.270225
CTTN	154.494	1.70515	0.473971	3.59758	0.000321187	0.00373257
WNT11	12.3253	1.91177	0.52021	3.675	0.000237851	0.00296902
MTIF2	1207.59	-0.180334	0.0803438	-2.24454	0.024798	0.0926729
DDHD2	1535.41	-0.0960613	0.15067	-0.637562	0.523759	0.695799
TTC39A	16.7936	-0.862183	0.451652	-1.90895	0.0562683	0.164707
EPS15	7839.71	0.295722	0.0944174	3.13207	0.00173576	0.0134548
ORC1	1724.8	0.292448	0.219453	1.33262	0.182656	0.359429
MGST2	2811.24	-0.608364	0.137885	-4.4121	1.02371e-05	0.000255154
CHERP	1306.63	0.178774	0.06173	2.89607	0.00377866	0.0240596
USP40	1728.1	-0.380672	0.154904	-2.45747	0.0139919	0.0619801
POMGNT1	2058.4	-0.115192	0.117304	-0.982	0.3261	0.522128
RAD54L	1042.83	-0.176559	0.272527	-0.64786	0.517076	0.690359
MAST2	1421.08	-0.361537	0.115201	-3.13832	0.00169916	0.0132318
DNAJA1	10282.5	-0.391199	0.148276	-2.63831	0.00833202	0.0427146
B4GALT1	3500.27	0.119956	0.184433	0.650406	0.51543	0.689028
CHMP5	1663.63	-0.13555	0.104199	-1.30088	0.1933	0.374171
NFX1	4618.93	0.0150011	0.070621	0.212417	0.831782	0.906496
DIMT1	669.114	-0.159493	0.0848442	-1.87984	0.06013	0.172447
IPO11	1136.99	0.137838	0.083462	1.65151	0.0986342	0.240647
FOLH1	26.5092	2.39594	0.887281	2.70032	0.00692732	0.0376126
EIF2AK1	6855.99	0.166548	0.132401	1.25791	0.208425	0.392559
NME8	596.031	0.50615	0.348998	1.45029	0.146977	0.313692
EPDR1	320.511	-0.416136	0.280209	-1.48509	0.137519	0.30089
SNX10	959.906	-0.294382	0.22619	-1.30148	0.193093	0.373899
SEPHS1	644.809	0.168305	0.0882735	1.90663	0.0565687	0.165331
MRPL28	510.422	0.0332827	0.0871164	0.382049	0.702425	0.827404
HBQ1	11.9683	0.412955	0.6936	0.59538	0.55159	0.71702
ITPKC	596.601	-0.0762544	0.166486	-0.458023	0.646936	0.790108
CEACAM6	509.348	4.61935	0.894756	5.16269	2.43429e-07	1.25902e-05
FAT2	2.29718	0.051245	0.730567	0.0701442	0.944079	0.970543
RBM22	2012.42	0.03413	0.103577	0.329512	0.741769	0.851444
TMED2	1857.45	-0.0215998	0.0777256	-0.277899	0.78109	0.876074
ERO1B	728.104	0.781997	0.141177	5.53912	3.04003e-08	2.20424e-06
ZFAND6	986.865	0.192501	0.0942417	2.04263	0.0410891	0.132144
TXLNG	595.331	0.252814	0.132895	1.90236	0.0571237	0.166376
PPEF1	5.20174	1.88607	0.550639	3.42524	0.000614248	0.0061456
LAT2	1901.95	-0.569144	0.175143	-3.2496	0.00115567	0.00993026
HUWE1	41112	-0.0265567	0.0590323	-0.449867	0.652806	0.79427
ZW10	858.845	0.075793	0.0868285	0.872905	0.382715	0.57542
ALG9	199.653	0.225773	0.129837	1.7389	0.0820524	0.21226
MYBPC2	12.9521	1.77603	0.483873	3.67044	0.000242131	0.00301252
ACOX3	597.035	-0.0153634	0.111623	-0.137637	0.890528	0.942195
MTMR2	1832.28	0.451291	0.122744	3.67668	0.000236294	0.00295523
PPP1R15A	22853.5	-0.236552	0.241694	-0.978726	0.327715	0.52386
HSD17B14	12.5587	2.38283	0.506159	4.70768	2.50552e-06	8.38161e-05
TRIP6	195.836	0.148846	0.340948	0.436565	0.662427	0.801327
ACHE	27.5142	2.87743	0.666521	4.3171	1.58094e-05	0.000352837
FTL	64531.5	-0.135803	0.235122	-0.577585	0.563545	0.726681
SRRT	4943.38	0.0329154	0.0990429	0.332335	0.739637	0.850045
BAX	541.975	-0.596913	0.119203	-5.00752	5.51367e-07	2.46082e-05
NLK	1279.58	0.013646	0.184804	0.07384	0.941138	0.969215
PIGS	1318.35	-0.235496	0.0971809	-2.42327	0.0153815	0.0659569
ADAMTS2	959.841	-0.800686	0.847366	-0.944911	0.344704	0.540415
ATXN7L3	1455.41	-0.0523658	0.0666561	-0.785611	0.432096	0.620101
PGS1	1132.84	-0.175681	0.097716	-1.79787	0.0721971	0.195054
PSMC5	2253.75	-0.193408	0.0611813	-3.16122	0.00157107	0.0124715
UIMC1	2459.13	0.201936	0.0784448	2.57424	0.010046	0.0488409
CETP	118.954	0.157119	0.444019	0.353858	0.723445	0.841541
MMP2	2604.25	0.41866	0.587015	0.713201	0.475721	0.657283
LPCAT2	3033.84	-0.0810963	0.225662	-0.359371	0.719318	0.839278
GNAO1	14.1108	2.05014	0.577686	3.54888	0.000386875	0.00432353
OGFOD1	1026.82	-0.353446	0.109176	-3.2374	0.00120622	0.0102519
SH3BP2	7835	-0.240652	0.185496	-1.29734	0.194514	0.375546
NOP14	2511.1	-0.0319483	0.084448	-0.378319	0.705194	0.82945
ADD1	6931.53	-0.0669404	0.082108	-0.815273	0.414916	0.603987
L2HGDH	232.703	0.244795	0.192228	1.27346	0.202855	0.385125
TXNDC16	538.673	0.598378	0.136621	4.37983	1.18773e-05	0.000286151
C14orf166	3353.1	0.091184	0.0627711	1.45264	0.146323	0.312747
NID2	57.8292	0.196905	0.557426	0.353241	0.723908	0.841545
GMCL1	1114.74	0.3468	0.107355	3.23041	0.00123612	0.0104184
SF3B2	7757.84	0.0126265	0.0589017	0.214366	0.830261	0.905747
KLHL42	345.904	0.153156	0.11974	1.27906	0.200875	0.382708
GNAS	51131.1	0.0690178	0.110205	0.62627	0.531138	0.70113
DNM1L	5955.62	-0.0374779	0.0822777	-0.455505	0.648746	0.791044
PTHLH	1.80005	-0.5827	0.688337	-0.846534	0.397255	0.588006
PHACTR3	97.831	-0.808902	0.725098	-1.11558	0.264604	0.457322
ERGIC2	739.596	0.191073	0.0793672	2.40745	0.0160643	0.0679831
AURKA	933.109	0.00692019	0.282125	0.0245288	0.980431	0.988914
CASS4	416.416	-0.466736	0.25233	-1.8497	0.0643564	0.180487
PIR	51.2343	1.42827	0.437592	3.26393	0.0010988	0.00960829
AAMDC	131.917	0.0155062	0.168314	0.0921267	0.926597	0.962311
RFX2	523.675	-0.0953105	0.27102	-0.351673	0.725084	0.842373
METTL2A	568.762	-0.061368	0.102019	-0.601534	0.547484	0.714175
SULT2B1	2.58541	-1.05956	0.614468	-1.72436	0.0846438	0.216592
ALG6	1387.42	0.0322866	0.0966179	0.334168	0.738253	0.849338
PTPN4	1210.76	0.529409	0.170158	3.11128	0.00186276	0.0141352
DDX18	1860.92	-0.00605162	0.0738884	-0.0819022	0.934724	0.965958
KHSRP	3698.97	0.12221	0.0791985	1.54308	0.122811	0.278815
GNA11	76.2567	0.749481	0.310765	2.41173	0.0158772	0.0674715
EDEM2	1952.11	-0.0927532	0.086242	-1.0755	0.282152	0.475715
DNMT3B	3528.1	0.331909	0.326677	1.01601	0.309622	0.504572
TPX2	1140.26	0.346916	0.267573	1.29653	0.194794	0.375841
PDRG1	118.191	0.0878659	0.118004	0.744602	0.456512	0.640697
EPB41L1	48.4059	1.62793	0.450128	3.6166	0.000298502	0.00352298
DOCK9	607.262	1.30741	0.447128	2.92401	0.00345553	0.0225614
ANKRD10	3503.01	0.10288	0.0682781	1.50678	0.131868	0.292538
TGDS	309.784	-0.147789	0.114932	-1.28588	0.198486	0.380116
DOCK3	323.067	1.68548	0.562805	2.99478	0.00274647	0.0190081
C3orf18	39.6158	-0.0861883	0.264358	-0.326029	0.744402	0.852981
COQ9	1587.47	-0.42753	0.0980052	-4.36231	1.28695e-05	0.000302832
TMEM40	15.5027	1.23615	0.765617	1.61458	0.106402	0.253446
KIF9	514.707	0.128556	0.205689	0.625001	0.531971	0.701853
ARHGAP28	1.47316	1.42429	1.09664	1.29878	0.194018	0.374971
CRLS1	644.196	0.0297881	0.140123	0.212586	0.83165	0.906482
PPP1R13B	83.7781	1.55499	0.290743	5.34832	8.87765e-08	5.41709e-06
ATRN	2880.91	-0.464811	0.111853	-4.15557	3.24478e-05	0.000619287
SMOX	271.293	1.2087	0.297476	4.06318	4.84088e-05	0.000854001
SIGLEC1	358.152	2.00396	0.71383	2.80734	0.00499531	0.0296162
FKBP1A	1628.79	-0.17711	0.113372	-1.5622	0.118241	0.272191
NSFL1C	1753.74	-0.00439758	0.0806342	-0.0545374	0.956507	0.977207
SLC4A11	180.29	1.69165	0.537652	3.14636	0.00165317	0.0129401
C20orf194	3149.79	-0.345917	0.138007	-2.50652	0.0121926	0.0563878
ZNF343	170.64	0.0158249	0.127754	0.12387	0.901418	0.948013
EBF4	23.479	1.92428	0.505691	3.80525	0.000141663	0.00195337
CPXM1	1579.78	-0.0341747	0.353525	-0.0966683	0.92299	0.960447
MAVS	1512.83	-0.310432	0.117748	-2.6364	0.00837899	0.0428971
LZTS3	12.3901	0.848161	0.365833	2.31844	0.0204254	0.0811128
F11	3.11306	1.2478	0.53518	2.33155	0.0197243	0.0790326
XRN2	9941.35	0.000530133	0.0841024	0.00630342	0.994971	0.997274
KIZ	790.011	0.155531	0.121831	1.27661	0.201739	0.383784
DYNLL1	3690.93	-0.356668	0.125192	-2.84897	0.00438615	0.02691
TESC	1208.17	0.262752	0.256308	1.02514	0.305297	0.500054
SNX5	4223.48	-0.0450837	0.0902317	-0.499644	0.617326	0.769512
RPL6	10570.9	0.192573	0.0907334	2.1224	0.0338039	0.115505
SIRPG	99.8694	0.912471	0.453916	2.01022	0.044408	0.139416
MAPKAPK5	2493.66	0.02094	0.0735941	0.284534	0.776001	0.87308
P2RX7	1629.74	-0.888822	0.268312	-3.31264	0.000924183	0.00848278
ESF1	1132.19	0.0168964	0.0830883	0.203355	0.838857	0.910605
RBBP9	43.1079	-0.161906	0.168662	-0.959947	0.337082	0.532929
ANAPC5	3565.9	-0.172216	0.07217	-2.38626	0.0170209	0.0708089
SLC23A2	780.822	0.312054	0.118828	2.62609	0.00863707	0.0438774
SLC8B1	1592.47	-0.0272414	0.125574	-0.216936	0.828258	0.904477
TMEM230	532.696	-0.223959	0.0887188	-2.52437	0.0115906	0.0541609
DZANK1	257.947	-0.432549	0.166294	-2.60111	0.00929236	0.0462809
KDM2B	3727.13	0.100453	0.10395	0.966357	0.333866	0.529869
CFAP61	4.61927	0.475415	0.487467	0.975276	0.329423	0.525482
TASP1	846.712	0.497325	0.169857	2.9279	0.0034126	0.0223679
OAS1	1890.19	0.239918	0.35742	0.671249	0.502062	0.677992
GCN1	6528.33	0.133251	0.0821099	1.62284	0.104624	0.250509
RPLP0	37013.8	0.240925	0.120862	1.99339	0.0462184	0.143551
PXN	1669.31	0.743373	0.249065	2.98466	0.00283894	0.0194931
SIRT4	26.6192	-0.059284	0.21252	-0.278958	0.780277	0.875574
RPH3A	22.2793	1.83916	0.699418	2.62956	0.00854954	0.043573
KIF16B	1702.47	-0.303345	0.212504	-1.42748	0.153442	0.322594
TRMT6	1726.27	0.00682197	0.133223	0.0512072	0.95916	0.978713
CHGB	23.117	1.40985	0.566037	2.49074	0.0127476	0.0580983
PEBP1	2362.81	-0.052489	0.154314	-0.340143	0.733749	0.847244
BRAP	980.902	0.128842	0.0812724	1.58531	0.112896	0.263123
ERP29	2236.71	-0.123307	0.135561	-0.909604	0.363031	0.558402
FUS	32365.8	0.0100646	0.103518	0.0972249	0.922548	0.960185
IGBP1	1371.89	0.0221403	0.0800743	0.276497	0.782166	0.876629
FXYD5	13395.6	0.110821	0.154317	0.718141	0.47267	0.655158
ZNF302	815.253	0.30831	0.143216	2.15277	0.031337	0.109664
GRAMD1A	2377.52	0.0894625	0.0934043	0.957798	0.338164	0.533982
FXYD3	1.04724	1.46494	1.32766	1.1034	0.269852	0.463584
HEPH	9.89475	1.19758	0.485831	2.46502	0.0137006	0.0611206
CMTM1	96.1163	0.0410229	0.20042	0.204684	0.837819	0.910195
KCNH4	25.5464	-0.112355	0.398403	-0.282012	0.777934	0.874299
GANAB	10135.3	-0.0516663	0.0788569	-0.655191	0.512345	0.686539
GMIP	2412.63	-0.235234	0.138441	-1.69916	0.0892888	0.224914
RBM41	463.612	0.107095	0.0957713	1.11824	0.263466	0.456241
BIRC5	83.0627	0.326879	0.340054	0.961254	0.336424	0.532375
LAG3	59.5595	1.7815	0.429945	4.14356	3.41954e-05	0.000644524
MLF2	1429.44	0.191095	0.0843859	2.26453	0.0235414	0.089545
ZBTB25	262.676	-0.0199559	0.130913	-0.152436	0.878843	0.934399
NECAP1	839.497	0.0305049	0.141154	0.216111	0.828901	0.904983
ARHGAP4	5762.05	-0.308468	0.0818901	-3.76685	0.000165319	0.00221311
ANKRD24	35.2754	-0.0118308	0.27115	-0.043632	0.965198	0.981981
DHX32	441.315	0.183715	0.125535	1.46345	0.143344	0.308733
RCOR1	2096.42	0.085379	0.0913662	0.93447	0.350061	0.546327
GPATCH2L	2282.97	-0.00887455	0.0788627	-0.112532	0.910402	0.953766
LTBP4	710.256	0.430792	0.279283	1.54249	0.122954	0.279011
BLVRB	732.842	0.377209	0.296044	1.27417	0.202605	0.384746
SLC9A1	1490.11	0.0500502	0.140568	0.356057	0.721798	0.840739
SPTLC1	3731.59	-0.0608207	0.0744112	-0.81736	0.413723	0.602963
PAPOLA	9354.56	0.0610628	0.0577709	1.05698	0.29052	0.484434
CCNK	2258.95	0.046038	0.110956	0.414922	0.678199	0.811631
PCBP4	81.4214	0.800289	0.324021	2.46987	0.0135163	0.0606252
RGS1	2244.27	-0.0167568	0.424097	-0.0395117	0.968482	0.983347
YPEL3	602.788	0.135541	0.147042	0.921784	0.356641	0.552598
MRPS33	334.97	-0.322259	0.130471	-2.46997	0.0135124	0.0606252
NDUFB2	563.174	-0.504662	0.10688	-4.72175	2.33829e-06	7.9628e-05
NUDC	4812.34	-0.196159	0.0663397	-2.95689	0.00310764	0.0208561
MAEA	867.6	-0.243182	0.0861247	-2.8236	0.00474874	0.0285452
ICAM1	963.888	-0.275445	0.392003	-0.702661	0.482267	0.662616
STRN4	3590.64	0.143818	0.117441	1.22459	0.22073	0.407274
IRAK3	6716.58	-0.117679	0.181068	-0.649916	0.515747	0.689351
LYZ	255908	-0.270549	0.458452	-0.590136	0.555099	0.719772
MUL1	280.182	0.0632974	0.0919182	0.688627	0.491058	0.669741
TFAP4	333.838	0.0381286	0.140119	0.272117	0.785532	0.877652
PDCD7	519.122	0.0798879	0.0902945	0.884748	0.376292	0.569739
SPG21	5495.21	-0.300066	0.129852	-2.31083	0.020842	0.0821217
DNAJB11	1176.88	-0.228383	0.110312	-2.07034	0.0384205	0.126214
P3H2	45.1295	-0.548402	0.523657	-1.04725	0.294982	0.489293
FLT3LG	54.8479	0.0548024	0.174025	0.314911	0.752829	0.858871
GNPTG	2891.98	-0.228017	0.103208	-2.20929	0.0271543	0.0987626
ZNF268	499.199	0.218055	0.127799	1.70623	0.087965	0.22243
GOLGA3	2242.19	-0.0549701	0.0741134	-0.741702	0.458268	0.642541
PABPC4	5157.63	-0.0821616	0.110355	-0.744518	0.456563	0.640697
CD209	65.32	-0.618638	0.684495	-0.903787	0.366108	0.561425
CERS4	182.74	1.18817	0.406283	2.92449	0.00345026	0.0225367
MCOLN1	1688.26	-0.397108	0.202725	-1.95885	0.0501308	0.152213
USP48	5570.43	-0.0402827	0.0871241	-0.46236	0.643823	0.78764
EFNB1	249.53	0.82392	0.31415	2.62269	0.00872378	0.0441894
PDPR	2946.82	-0.0445144	0.137605	-0.323495	0.746321	0.854404
AARS	6694.75	-0.168987	0.119701	-1.41174	0.158026	0.32845
GLG1	8103.11	-0.00346126	0.137063	-0.0252531	0.979853	0.988706
KIF4A	920.573	0.269607	0.31438	0.857585	0.391122	0.582648
TNRC6A	4317.23	-0.0227968	0.0675843	-0.33731	0.735883	0.848287
PLEKHG2	2063.77	-0.434493	0.339212	-1.28089	0.200233	0.381917
DLL3	9.09442	0.25355	0.52991	0.478478	0.63231	0.779027
NAT14	36.4292	0.5417	0.279839	1.93575	0.0528979	0.157852
PITPNM2	575.704	0.89329	0.267204	3.3431	0.000828482	0.00778352
EXOC1	2803.76	-0.237159	0.110517	-2.1459	0.0318812	0.110903
RBM27	546.184	-0.119939	0.0988587	-1.21324	0.22504	0.411916
POU4F3	2.1386	0.43075	0.494675	0.870774	0.383877	0.576425
OSBPL8	8684.57	-0.17546	0.122457	-1.43283	0.151907	0.320881
NLRC4	612.912	0.0314359	0.43833	0.0717175	0.942827	0.970015
PUS7	531.394	-0.157474	0.166918	-0.943422	0.345465	0.541149
LAMB4	0.947215	1.58167	0.9999	1.58183	0.113688	0.264359
NRCAM	5.74653	0.292449	0.513059	0.57001	0.568671	0.730738
LAMB1	18.7648	1.63978	0.75207	2.18036	0.0292308	0.10462
SLC26A4	27.0245	-0.445563	0.293669	-1.51723	0.129209	0.288628
DLD	5320.15	-0.16539	0.0873282	-1.89389	0.0582401	0.168573
WDR7	3014.4	-0.225072	0.117629	-1.9134	0.0556963	0.163697
TXNL1	1955.24	0.174796	0.0854571	2.04543	0.0408127	0.131451
IL5RA	30.7336	-0.339213	0.522351	-0.649397	0.516082	0.689571
CMTM6	1317.85	-0.0226019	0.154976	-0.145841	0.884047	0.937995
ITGA6	5643.01	0.73831	0.307944	2.39755	0.0165052	0.0691895
RAPGEF4	45.3019	2.27243	0.440484	5.15895	2.48336e-07	1.27155e-05
MAP3K20	1272.98	0.316212	0.289102	1.09377	0.274055	0.467105
FH	2220.24	-0.109636	0.116218	-0.943366	0.345494	0.541149
SEL1L3	3165.91	-0.527611	0.215123	-2.4526	0.0141826	0.0626086
TF	127.557	1.30551	0.397447	3.28475	0.00102074	0.00911511
CDV3	2456.84	0.0663435	0.0999845	0.663537	0.506987	0.681793
MYO15A	139.25	-0.00543929	0.276214	-0.0196923	0.984289	0.991091
ALKBH5	1162.93	-0.118794	0.0759349	-1.56442	0.117719	0.271441
NLRP1	4929.64	-0.0843628	0.274311	-0.307544	0.758429	0.862726
PITPNM3	58.8405	0.635998	0.353015	1.80162	0.0716055	0.194047
SPAG7	1252.52	0.030114	0.0876191	0.343692	0.731078	0.8459
ORC6	638.494	-0.0673537	0.218355	-0.30846	0.757732	0.862324
ZFHX4	1.79111	2.09923	1.10516	1.89948	0.0575019	0.167124
ZC3HC1	433.654	-0.0252592	0.104199	-0.242414	0.80846	0.892894
ESR1	71.6873	0.556201	0.495344	1.12286	0.261498	0.453974
RGS17	0.921692	1.88801	0.880088	2.14525	0.0319332	0.11099
ANGPT2	83.276	0.840403	0.862631	0.974233	0.329941	0.526197
TMEM101	101.436	0.0657568	0.112464	0.584692	0.558755	0.72241
CD200	334.537	0.73541	0.528401	1.39177	0.163994	0.337072
CCDC80	14.736	0.709166	0.582995	1.21642	0.223825	0.410536
CMA1	0.827796	-0.929987	0.923687	-1.00682	0.314021	0.509439
PSME1	10131.8	0.0565902	0.116503	0.485738	0.627153	0.775897
PPP2R3C	1182.5	-0.0735029	0.108222	-0.679184	0.497021	0.674414
HAUS4	537.71	-0.162815	0.159536	-1.02056	0.307465	0.502245
JPH4	59.2584	-0.923596	0.347753	-2.6559	0.00790974	0.0411763
MYH7	2.19375	3.56661	0.827395	4.31065	1.62773e-05	0.000361151
CEBPE	131.492	1.00987	0.519385	1.94436	0.0518516	0.155781
SLC7A8	31.5516	-0.270235	0.422335	-0.639858	0.522265	0.694815
OSGEP	1943.88	-0.223422	0.0791484	-2.82283	0.00476025	0.028603
SLC22A17	45.5276	1.87959	0.549357	3.42144	0.000622897	0.00620604
RNF31	1384.43	0.0123633	0.0764191	0.161783	0.871477	0.92944
SCFD1	3805.29	0.22963	0.0874601	2.62554	0.00865119	0.0439161
G2E3	1177.66	0.329721	0.0742818	4.43879	9.0468e-06	0.000232365
HECTD1	12336.9	0.199776	0.0564528	3.53882	0.000401924	0.00447521
HNRNPC	20234.3	-0.021314	0.0623235	-0.34199	0.732358	0.84638
RPGRIP1	77.0362	0.651663	0.535158	1.2177	0.223338	0.40979
SUPT16H	5540.75	-0.0903598	0.0774461	-1.16674	0.243313	0.433734
TOX4	2043.66	0.0144793	0.0771707	0.187628	0.851169	0.917202
GEMIN2	237.936	-0.114202	0.138377	-0.825298	0.409203	0.599376
TGM1	165.589	0.376924	0.250599	1.50409	0.132559	0.293512
TINF2	6932.93	0.0860067	0.0775778	1.10865	0.267581	0.460524
DAZL	3.10768	3.10265	0.756431	4.10169	4.10141e-05	0.000751544
TBL1Y	4.13241	3.32855	1.39672	2.38312	0.0171664	0.0711933
SEMA6A	11.0736	3.63118	0.610465	5.94822	2.71079e-09	2.89291e-07
TRPM7	5412.98	0.049267	0.0460358	1.07019	0.284534	0.478662
TYRO3	39.6075	0.219144	0.329258	0.665569	0.505687	0.68077
WDR76	593.274	0.0809523	0.202271	0.400217	0.688997	0.818266
CAPN3	350.972	-0.380272	0.216462	-1.75676	0.0789588	0.206723
SNAP23	2551.31	0.014558	0.11594	0.125565	0.900077	0.947271
TBX15	8.68485	2.19832	0.59622	3.6871	0.000226824	0.0028668
PHGDH	1633.82	1.58933	0.322032	4.9353	8.00264e-07	3.38749e-05
COL9A3	116.287	-0.392231	0.319897	-1.22612	0.220155	0.406412
EZR	6956.57	0.132845	0.189605	0.700639	0.483528	0.663532
MYL6	10777	-0.226944	0.100127	-2.26657	0.0234168	0.0892596
AGO1	2537.28	0.0549936	0.111264	0.494263	0.621121	0.77178
TEKT2	149.288	0.740643	0.381421	1.9418	0.0521616	0.156278
CLSPN	1636.12	-0.163436	0.280042	-0.583611	0.559482	0.723042
RFFL	959.786	0.107579	0.0974512	1.10393	0.269624	0.463336
UNC13D	11311.6	-0.243304	0.090733	-2.68154	0.00732835	0.0391035
MFSD11	845.499	-0.130743	0.0685284	-1.90787	0.0564078	0.164978
DPYSL2	4079.84	-0.292812	0.361154	-0.810768	0.417499	0.606827
TGFB2	5.93172	1.61784	0.540954	2.99072	0.00278324	0.0191847
GPATCH2	926.791	-0.305584	0.108822	-2.80811	0.00498333	0.0295799
NUP50	2695.74	0.0345441	0.107393	0.32166	0.74771	0.855219
CDC45	651.301	-0.198624	0.269103	-0.7381	0.460454	0.644649
COMT	1761.69	-0.278535	0.123781	-2.25023	0.0244346	0.0917901
ADA2	4568.7	-0.591755	0.382285	-1.54794	0.121636	0.276976
VNN3	248.384	0.639532	0.47277	1.35273	0.17614	0.351406
ECHDC1	1653.1	-0.0656766	0.160377	-0.409513	0.682163	0.81404
LRRFIP2	2635.06	0.136274	0.116343	1.17131	0.241476	0.431569
SEC22C	659.09	-0.0632542	0.103615	-0.610474	0.541548	0.709424
XYLB	212.303	0.126655	0.294839	0.429572	0.667507	0.804913
HDAC6	2567.1	-0.247394	0.110529	-2.23828	0.0252027	0.0938842
CDC6	544.398	-0.0577987	0.294211	-0.196453	0.844256	0.913347
UPRT	503.037	-0.053398	0.0809837	-0.659367	0.50966	0.684249
CDC23	1252.74	-0.141737	0.104929	-1.35078	0.176764	0.352181
AAAS	3972.66	-0.131606	0.0796417	-1.65248	0.0984362	0.240403
CBX5	938.07	0.202397	0.144255	1.40305	0.160603	0.332416
FMO2	0.721059	2.1862	1.82524	1.19776	0.231012	0.4186
SUCO	3666.08	0.623101	0.127617	4.88258	1.04709e-06	4.23135e-05
MSH2	3258.23	0.179611	0.147481	1.21786	0.223277	0.40979
MAP3K1	19713.2	0.221325	0.179526	1.23283	0.217639	0.403932
DHPS	1882.18	-0.00760909	0.0884681	-0.0860094	0.931459	0.964096
HOOK2	498.318	-0.226805	0.12418	-1.82641	0.0677884	0.186945
ARCN1	4691.46	-0.219657	0.0908599	-2.41753	0.0156261	0.0668356
EPB41L4B	1.34072	0.0561915	0.795068	0.0706751	0.943656	0.970292
TMEM38B	313.522	-0.30727	0.178846	-1.71807	0.085784	0.218703
PSMD5	525.874	0.13296	0.10111	1.315	0.188509	0.36789
PTGS1	930.577	-0.522157	0.242227	-2.15565	0.0311109	0.109183
NUP188	4208.79	-0.0465395	0.0851505	-0.546555	0.584684	0.743376
CRAT	443.273	-0.131629	0.127138	-1.03533	0.300516	0.49555
SH2D3C	3154.87	0.272529	0.162599	1.67608	0.0937221	0.232602
NANS	896.35	-0.139723	0.10856	-1.28706	0.198073	0.379758
TBC1D2	1514.63	-0.222011	0.248283	-0.894185	0.371223	0.565596
WHRN	412.681	0.42221	0.392198	1.07652	0.281694	0.475207
CWF19L1	1566.88	0.168524	0.10052	1.67653	0.0936336	0.23242
SEMA4G	23.3569	1.30265	0.443643	2.93627	0.00332189	0.0219379
BTAF1	9777.94	0.050386	0.0962734	0.523363	0.600721	0.755965
IKZF5	1052.55	0.341787	0.125993	2.71274	0.00667293	0.0367036
BLNK	1414.83	-0.69036	0.439168	-1.57197	0.115956	0.268644
TLL2	2.60416	-0.320806	0.409479	-0.783449	0.433364	0.620965
CYP26A1	2.81068	0.0636525	0.558208	0.11403	0.909214	0.952983
TDRD1	1.67361	0.813734	0.564486	1.44155	0.149429	0.317195
SORBS1	187.41	0.86641	0.369041	2.34773	0.018888	0.0764883
BAMBI	117.763	1.22078	0.472006	2.58636	0.00969942	0.0476767
MYO3A	5.85848	2.90023	0.826968	3.50706	0.000453091	0.0049114
WAC	6213.27	0.131262	0.0716509	1.83197	0.0669563	0.185732
CREM	121.704	0.391634	0.141128	2.77502	0.00551986	0.032
NUBP2	109.567	-0.22286	0.0905035	-2.46245	0.0137992	0.0613417
TPSD1	323.925	-0.423171	0.854904	-0.494992	0.620606	0.771376
SMIM24	680.584	1.07324	0.38993	2.75239	0.00591625	0.0337049
HIVEP1	1422.7	0.123714	0.170657	0.724928	0.468496	0.651835
TREM2	15.0849	1.0482	0.520314	2.01456	0.0439505	0.138553
CRISP3	62.0765	7.66568	1.27442	6.01501	1.79878e-09	2.06505e-07
FKBP5	7809.27	-0.3843	0.288165	-1.33361	0.182332	0.359119
SRPK1	2923.53	0.174367	0.189716	0.919095	0.358046	0.553882
BRPF3	708.806	0.264429	0.0967963	2.7318	0.00629885	0.0351819
MRPS18A	325.166	0.0614577	0.0885356	0.694157	0.487584	0.667285
PGC	3.81458	0.299452	0.59038	0.507219	0.612001	0.765456
TMEM14A	190.666	-0.2756	0.196481	-1.40268	0.160712	0.332527
EFHC1	2340.53	-0.267499	0.175596	-1.52337	0.127666	0.286148
NCR2	10.8949	-1.34137	0.917065	-1.46268	0.143556	0.309012
HSP90AB1	64904.3	-0.171435	0.140604	-1.21927	0.22274	0.409388
CDC5L	3706.1	0.141885	0.111476	1.27278	0.203096	0.385486
ITPR3	1776.64	1.63015	0.375322	4.34333	1.40337e-05	0.000323202
ZNF184	529.577	0.492928	0.14546	3.38874	0.000702133	0.00683813
DSP	44.8498	-0.754944	0.520089	-1.45157	0.146622	0.313121
SIRT1	1101.75	0.164178	0.0913694	1.79686	0.0723581	0.195283
HNRNPH3	4920.62	0.16087	0.077538	2.07473	0.0380119	0.125361
IFT74	952.601	-0.00432481	0.126192	-0.0342716	0.972661	0.985933
JAK2	5099.12	-0.0426758	0.175716	-0.242868	0.808108	0.892765
IL12RB1	991.391	-0.52725	0.233048	-2.26241	0.0236721	0.0898616
ABL1	1517.57	0.1492	0.0959403	1.55514	0.119913	0.274521
ACOT7	623.159	-0.242695	0.21552	-1.12609	0.260126	0.452786
SH3GLB1	3470.32	-0.0564482	0.090002	-0.627188	0.530536	0.700891
CDC7	565.729	0.226816	0.15666	1.44782	0.147667	0.314556
SYDE2	31.0677	1.93029	0.526774	3.66436	0.00024796	0.00305495
PCSK5	279.8	0.501518	0.404186	1.24081	0.214676	0.400148
SCD	544.08	0.845492	0.385121	2.19539	0.0281354	0.101447
TMED1	141.647	-0.105731	0.0965929	-1.0946	0.273692	0.466738
ABLIM1	1388.14	1.34026	0.405496	3.30525	0.000948924	0.00860562
ERMP1	3691.43	0.0705803	0.226225	0.311992	0.755046	0.860299
RAB18	5377.02	-0.162331	0.104444	-1.55424	0.120126	0.274735
NRP1	148.898	3.04915	0.555803	5.48603	4.11076e-08	2.83157e-06
PRTFDC1	44.2859	1.79982	0.558554	3.22228	0.00127176	0.0106183
PALMD	0.71326	-1.41337	1.66771	-0.847493	0.39672	0.587386
TSPAN15	34.2614	2.48035	0.539902	4.59408	4.3467e-06	0.000127903
H2AFY2	299.827	-1.07658	0.398503	-2.70156	0.0069015	0.0374992
WASHC2A	23658.1	-0.063318	0.0879975	-0.719543	0.471806	0.65438
MAST3	2827.26	-0.164883	0.212909	-0.774426	0.438679	0.625552
MZF1	454.695	-0.110099	0.147753	-0.745153	0.456179	0.640621
OCEL1	110.069	-0.701263	0.164572	-4.26113	2.03394e-05	0.000428683
MYO9B	15102.3	-0.0860201	0.120935	-0.71129	0.476904	0.658304
KCNK6	114.987	0.441703	0.303372	1.45598	0.145398	0.311474
CATSPERG	345.124	0.262458	0.168031	1.56196	0.118296	0.272234
PSMD8	3021.31	-0.139127	0.0917005	-1.51718	0.12922	0.288628
FBXL19	314.293	-0.166022	0.143862	-1.15404	0.248484	0.439742
STX1B	30.6402	-0.159898	0.295248	-0.541571	0.588114	0.74593
HSD3B7	190.598	-0.822754	0.336528	-2.44483	0.0144921	0.0635186
SETD1A	1986.95	0.199299	0.0942064	2.11556	0.0343824	0.116902
BCL7C	215.103	-0.012919	0.0951475	-0.135778	0.891997	0.943276
CIRBP	7283.99	-0.15498	0.110948	-1.39688	0.16245	0.334969
ATP5D	304.328	-0.202545	0.105507	-1.91972	0.0548929	0.161995
CBARP	1.4186	1.35435	0.782182	1.7315	0.0833628	0.214515
IGFALS	16.9767	0.693161	0.334333	2.07326	0.0381477	0.125699
HNRNPM	8741.48	0.11395	0.0755284	1.5087	0.131376	0.29184
NDUFB7	509.98	-0.122934	0.0791577	-1.55302	0.120418	0.275195
TECR	4507.39	-0.272806	0.0831731	-3.27998	0.00103815	0.00921088
TIMM13	352.378	-0.133388	0.113683	-1.17333	0.240663	0.430427
CDC34	727.328	-0.0248014	0.122399	-0.202627	0.839426	0.910962
MTAP	453.721	-0.296808	0.173972	-1.70606	0.0879961	0.222459
MISP	2.00407	1.57675	0.742084	2.12476	0.0336066	0.115064
CEP170B	72.0415	0.911198	0.439899	2.07138	0.0383233	0.12608
POLR2E	1499	-0.152137	0.0767587	-1.98201	0.0474781	0.146266
POLRMT	672.704	-0.206428	0.104468	-1.976	0.0481549	0.14778
HCN2	41.1019	0.406839	0.328738	1.23758	0.215872	0.401636
IZUMO4	84.9546	-0.0713666	0.243015	-0.293672	0.769009	0.868461
GADD45B	802.869	-0.226984	0.302759	-0.74972	0.453424	0.638348
PALM	60.9849	0.626297	0.452272	1.38478	0.16612	0.339551
MKNK2	3877.16	0.473137	0.152557	3.10138	0.00192619	0.0144901
ARVCF	98.2378	1.06245	0.281101	3.77961	0.000157076	0.0021215
TRMT2A	531.273	-0.306097	0.0689154	-4.44163	8.92786e-06	0.000230482
RANBP1	1375.57	0.0162389	0.124426	0.13051	0.896163	0.945385
ZDHHC8	646.934	-0.428247	0.126736	-3.37904	0.000727388	0.0070414
KLHL22	383.947	0.284034	0.129504	2.19324	0.0282903	0.101856
MED15	4162.49	-0.131104	0.0770607	-1.70131	0.088885	0.224158
SERPIND1	1.71467	-0.85592	1.03092	-0.830252	0.406396	0.59667
SNAP29	1784.96	-0.163052	0.114821	-1.42005	0.155592	0.324878
CRKL	1469.95	0.0710408	0.0587375	1.20946	0.226485	0.413655
LZTR1	1587.47	-0.553141	0.107255	-5.15727	2.5057e-07	1.2785e-05
CECR2	35.2576	0.426385	0.656297	0.649683	0.515897	0.689447
P2RX6	17.6133	0.282766	0.450472	0.627711	0.530193	0.700732
BCL2L13	1749.02	-0.344979	0.106283	-3.24586	0.00117096	0.0100309
OSM	84.6169	0.494314	0.314235	1.57307	0.115702	0.268137
CABIN1	11148.4	-0.364712	0.115813	-3.14915	0.00163747	0.0128438
TBC1D10A	83.6386	0.40196	0.161978	2.48157	0.0130806	0.0591887
SUSD2	52.5081	0.201409	0.313276	0.642911	0.520282	0.692886
SF3A1	6597.83	0.0793075	0.0501143	1.58253	0.113528	0.264171
GGT5	229.131	-1.43185	0.543324	-2.63536	0.00840484	0.0429858
RNF215	152.826	-0.133279	0.144318	-0.923512	0.35574	0.551836
SEC14L2	33.046	0.804786	0.470662	1.7099	0.0872841	0.221262
SPECC1L	86.7156	-0.0322403	0.186545	-0.172828	0.862786	0.923809
PPIL2	2700.23	-0.235206	0.0561708	-4.18733	2.82257e-05	0.000556942
UPB1	138.195	-0.452819	0.377154	-1.20062	0.229899	0.417482
YPEL1	149.927	0.762767	0.216871	3.51715	0.000436208	0.00478308
SNRPD3	928.55	-0.103582	0.0776171	-1.33452	0.182032	0.358715
PES1	2070.69	-0.0384707	0.0649183	-0.592602	0.553448	0.718444
MAPK1	2134.87	0.0369442	0.0973206	0.379613	0.704232	0.828824
GGT1	1269.41	-1.45076	0.335893	-4.31911	1.56659e-05	0.000350665
PRODH	1.0194	-0.76599	1.43607	-0.533394	0.593761	0.750321
PPM1F	737.314	-0.197251	0.178526	-1.10488	0.26921	0.462751
SLC35E4	12.3033	0.128855	0.330502	0.389875	0.696629	0.824057
TOP3B	1041.14	0.0337698	0.08668	0.389591	0.696839	0.824219
CRYBB3	1.44102	2.16514	0.866445	2.49887	0.0124589	0.0572302
CYTH4	5493.86	-0.0337067	0.198066	-0.170179	0.864869	0.925269
ESS2	452.96	0.15587	0.09133	1.70666	0.0878846	0.222373
MFNG	693.378	-0.07076	0.116361	-0.608106	0.543117	0.710559
CARD10	25.8541	1.52681	0.592045	2.57887	0.0099123	0.0483771
LRP5L	453.266	0.738667	0.182146	4.05535	5.00584e-05	0.000873945
SLC25A1	757.818	-0.115018	0.108383	-1.06122	0.28859	0.482916
GRK3	3111.34	0.0475771	0.172111	0.276433	0.782215	0.876629
LGALS2	1463.79	-1.25884	0.569923	-2.20879	0.0271892	0.0987832
GGA1	1417.03	-0.0928705	0.129123	-0.719242	0.471992	0.654577
HIRA	494.099	0.164108	0.0641268	2.55913	0.0104936	0.0504504
SH3BP1	5411.82	-0.293768	0.133344	-2.20309	0.0275882	0.0999455
SEZ6L	215.97	1.19115	0.539334	2.20856	0.0272052	0.0988134
LGALS1	3258.74	-0.987012	0.269773	-3.65867	0.000253528	0.00310839
HPS4	2823.9	0.33768	0.131591	2.56613	0.0102842	0.04968
PIK3IP1	512.547	-0.270542	0.290109	-0.932554	0.35105	0.547419
SRRD	470.825	0.0855202	0.0694229	1.23187	0.217997	0.404306
PATZ1	499.166	0.295755	0.109037	2.71242	0.00667939	0.0367136
TRIOBP	4286.96	-0.212574	0.100388	-2.11752	0.0342154	0.116465
TFIP11	2111.09	0.178134	0.0783051	2.27487	0.0229137	0.087885
GCAT	135.398	0.498004	0.28932	1.72129	0.0851983	0.217649
CRYBB1	31.3504	-0.0627499	0.361265	-0.173695	0.862105	0.923802
ANKRD54	243.238	-0.0387279	0.116418	-0.332663	0.739389	0.849935
EIF3L	7374.39	0.0538571	0.0957277	0.562607	0.573702	0.735026
SNU13	698.066	-0.0406852	0.0653915	-0.62218	0.533824	0.703563
MICALL1	649.174	-0.0331771	0.111807	-0.296735	0.766669	0.867411
POLR2F	3.64216	0.809126	0.522321	1.5491	0.121358	0.276676
CCDC134	658.737	0.0731388	0.100924	0.724691	0.468642	0.6519
DEPDC5	3546.05	-0.282177	0.105016	-2.68697	0.00721026	0.0386512
PICK1	2291.3	-0.361647	0.150576	-2.40175	0.0163167	0.0686461
TTC28	1029.19	0.48832	0.272414	1.79257	0.0730417	0.196305
CENPM	77.078	-0.0645293	0.316315	-0.204003	0.838351	0.910447
2021-09-03	23.8451	1.37405	0.701744	1.95805	0.050224	0.152404
SLC5A1	2.54735	0.923897	0.561984	1.64399	0.100178	0.243273
SLC5A4	3.8883	-0.572217	0.590335	-0.969309	0.332391	0.528769
KDELR3	10.0697	1.7363	0.491568	3.53217	0.000412163	0.00455907
DDX17	28539.2	-0.127296	0.0993456	-1.28135	0.200072	0.381657
DMC1	209.082	0.543869	0.397166	1.36937	0.170882	0.345135
HSCB	186.009	-0.287598	0.113184	-2.54098	0.0110543	0.0523162
CBY1	159.799	-0.406051	0.16075	-2.52599	0.0115374	0.0539789
TOMM22	832.736	-0.0488294	0.0819262	-0.596017	0.551164	0.716849
RSPH14	5.68563	0.933349	0.451883	2.06547	0.0388786	0.127114
XBP1	1839.21	-0.296984	0.150008	-1.97979	0.0477272	0.146854
RTCB	2012.6	-0.0150095	0.0679283	-0.220961	0.825123	0.902875
JOSD1	764.515	0.115465	0.10515	1.0981	0.272162	0.465651
FBXO7	8022.33	0.254862	0.109305	2.33165	0.019719	0.0790326
GTPBP1	2135.26	0.305628	0.117269	2.60622	0.00915463	0.0458458
POLDIP3	1893.49	0.102077	0.0598924	1.70434	0.088317	0.223066
RAB36	13.7224	0.0279662	0.439176	0.0636787	0.949226	0.973237
TIMP3	246.324	3.38313	0.670458	5.04599	4.51168e-07	2.07812e-05
PPP6R2	2430.2	-0.0578527	0.0999207	-0.578986	0.562598	0.725893
SBF1	3377.53	0.213776	0.115646	1.84853	0.0645253	0.180733
SUN2	5986.38	-0.0193462	0.129631	-0.14924	0.881364	0.935963
CYB5R3	3737.06	-0.167327	0.0811313	-2.06242	0.0391679	0.127893
DNAL4	40.2981	-0.193692	0.137456	-1.40912	0.1588	0.329538
LMF2	748.037	-0.177618	0.10224	-1.73727	0.0823399	0.212641
RHBDD3	73.3529	-0.0885908	0.113377	-0.781382	0.434578	0.622163
PACSIN2	1710.85	-0.206212	0.0937871	-2.19872	0.0278977	0.10085
TTLL1	367.583	-0.33351	0.163937	-2.03438	0.0419129	0.133991
RASL10A	4.58585	0.675264	0.535441	1.26114	0.20726	0.391233
AP1B1	3586.23	-0.101814	0.113674	-0.895669	0.37043	0.564814
HMGXB4	1015.58	0.193809	0.108291	1.78971	0.0735013	0.197178
TOM1	1665.67	-0.221385	0.208069	-1.064	0.28733	0.481818
NEFH	358.744	-0.485864	0.6811	-0.713352	0.475628	0.657248
CHKB	782.184	-0.238501	0.130578	-1.8265	0.0677751	0.186943
BIK	41.171	-0.0366831	0.400778	-0.0915298	0.927072	0.962311
HMOX1	2503.6	-0.507245	0.463466	-1.09446	0.273753	0.466738
MCAT	258.439	-0.16093	0.176746	-0.910516	0.36255	0.557889
THOC5	1695.96	0.0871394	0.0485822	1.79365	0.0728691	0.196034
MCM5	1992.9	-0.106626	0.147236	-0.724185	0.468952	0.652212
APOBEC3H	70.8527	-1.64173	0.353187	-4.64835	3.34609e-06	0.000103694
ARSA	714.809	-0.710071	0.16819	-4.22184	2.42316e-05	0.000490261
[truncated: 13,155 more rows]

## Sheet: Cluster 2 vs 1
gene	baseMean	log2FoldChange	lfcSE	stat	pvalue	padj
TSPAN6	7.0672	-1.24113	0.536309	-2.31421	0.0206559	0.104801
DPM1	3825.34	0.142587	0.0857093	1.66361	0.0961902	0.262423
SCYL3	425.222	-0.240849	0.148488	-1.62201	0.104801	0.276895
C1orf112	766.289	0.101155	0.125673	0.804907	0.420873	0.633515
FGR	11373.2	0.587612	0.377174	1.55793	0.119249	0.299681
CFH	1010.82	-0.481443	0.496346	-0.969976	0.332059	0.552788
FUCA2	864.452	0.325588	0.149696	2.17499	0.0296305	0.130204
GCLC	3809.79	-0.0636499	0.147023	-0.432924	0.66507	0.813287
NFYA	1150.68	0.00967492	0.0873617	0.110746	0.911818	0.956547
STPG1	87.9821	-0.231727	0.231121	-1.00262	0.316044	0.537054
NIPAL3	558.168	-0.262142	0.147899	-1.77244	0.0763218	0.231066
LAS1L	1971.41	-0.155677	0.107623	-1.44651	0.148034	0.340976
ENPP4	484.275	0.272311	0.257502	1.05751	0.290279	0.510865
SEMA3F	19.1916	0.854414	0.499953	1.70899	0.0874532	0.249596
CFTR	1.62485	-3.20436	0.845209	-3.7912	0.000149919	0.00408656
ANKIB1	2614.39	0.0614134	0.0922166	0.665969	0.505431	0.703584
CYP51A1	72.9334	-0.0323983	0.144787	-0.223765	0.82294	0.908808
KRIT1	3708.41	-0.0649861	0.10642	-0.610656	0.541428	0.73204
RAD52	526.38	-0.317918	0.144899	-2.19407	0.0282304	0.127008
BAD	114.464	-0.124551	0.11499	-1.08315	0.278743	0.499368
LAP3	3505.84	0.386827	0.217809	1.77599	0.0757342	0.229924
HS3ST1	5.90318	-0.809368	0.721701	-1.12147	0.262086	0.480554
AOC1	33.1188	-0.643825	0.612853	-1.05054	0.293471	0.514356
WNT16	4.3095	0.244161	0.615179	0.396895	0.691445	0.829951
HECW1	2.57697	-0.893051	0.598789	-1.49143	0.135849	0.324204
MAD1L1	1353.54	0.0944131	0.110156	0.857082	0.391399	0.60826
LASP1	3189.15	0.416659	0.114966	3.6242	0.000289862	0.00658628
SNX11	506.439	0.51502	0.168615	3.05442	0.00225499	0.0261832
TMEM176A	441.872	0.79299	0.58471	1.35621	0.175032	0.377337
M6PR	4900	0.185331	0.0902236	2.05413	0.0399635	0.155423
KLHL13	256.597	-0.154455	0.451611	-0.342008	0.732345	0.856194
CYP26B1	1.05443	-0.429791	0.705195	-0.609464	0.542217	0.732536
ICA1	989.367	0.0277981	0.315322	0.0881577	0.929751	0.964832
DBNDD1	1.96086	-1.06694	0.644206	-1.65621	0.0976792	0.264936
ALS2	6387.06	0.209514	0.232081	0.902764	0.366651	0.585753
CASP10	1965.12	0.170171	0.143797	1.18341	0.236647	0.451335
CFLAR	6704.1	0.340534	0.151869	2.24229	0.0249428	0.117579
TFPI	817.768	0.0980863	0.38014	0.258027	0.796386	0.894545
NDUFAF7	1698.78	-0.055328	0.0704504	-0.785346	0.432251	0.643495
RBM5	7162.12	0.0520837	0.081958	0.635492	0.525108	0.718821
MTMR7	11.0234	-1.22157	0.944757	-1.293	0.196011	0.40369
SLC7A2	31.8921	-2.41113	0.731373	-3.29672	0.000978214	0.0152261
ARF5	1047.2	0.260916	0.121026	2.15587	0.0310942	0.134339
SARM1	210.701	-0.799919	0.206018	-3.88276	0.000103279	0.00315369
POLDIP2	2059.75	0.058825	0.0646581	0.909785	0.362936	0.583107
PLXND1	7220.16	0.134147	0.202646	0.661977	0.507986	0.705539
AK2	10474.1	-0.520672	0.166958	-3.11857	0.00181731	0.0226479
CD38	2446.09	1.12631	0.310684	3.62525	0.000288683	0.0065701
FKBP4	1710.6	-0.305232	0.20508	-1.48836	0.136657	0.325254
KDM1A	4407.51	-0.162745	0.0993693	-1.63778	0.101468	0.271497
RBM6	9570.71	-0.118393	0.0933734	-1.26796	0.204814	0.41373
CAMKK1	461.918	0.519973	0.22953	2.26538	0.0234893	0.113591
RECQL	1842.94	0.025904	0.0867417	0.298634	0.765219	0.876863
VPS50	1186.8	0.0219637	0.110232	0.199249	0.842068	0.918008
ARHGAP33	351.159	-0.464338	0.214762	-2.16211	0.0306097	0.133018
NDUFAB1	537.548	0.0680717	0.080671	0.843819	0.398771	0.615457
PDK4	750.001	-0.313814	0.529962	-0.592144	0.553754	0.740204
SLC22A16	624.408	0.188987	0.247627	0.763191	0.445349	0.655002
ZMYND10	18.9212	-0.595843	0.194627	-3.06146	0.00220262	0.0257118
ABCB5	5.33464	-0.0397359	0.66781	-0.0595018	0.952552	0.97663
SLC25A13	2850.07	0.222128	0.132337	1.6785	0.09325	0.257862
ST7	594.222	0.193112	0.218037	0.885685	0.375787	0.594406
CDC27	1544.12	-0.101596	0.0923154	-1.10054	0.271098	0.490898
SLC4A1	8019.48	-0.62002	0.581655	-1.06596	0.286442	0.507329
HCCS	1004.38	0.229845	0.141956	1.61913	0.10542	0.277711
DVL2	710.673	-0.22112	0.110801	-1.99565	0.045972	0.169928
UPF1	2168.81	0.10284	0.090395	1.13767	0.255257	0.472441
SKAP2	3808.57	0.289645	0.217033	1.33457	0.182017	0.38653
SLC25A5	4323.2	0.189113	0.094659	1.99784	0.0457345	0.169258
MCUB	564.38	-0.222478	0.29652	-0.750299	0.453075	0.661235
HOXA11	79.4742	-2.83977	0.990142	-2.86804	0.00413019	0.0386293
POLR2J	1345.53	0.199664	0.134063	1.48933	0.1364	0.325108
DHX33	736.216	-0.0642998	0.12596	-0.51048	0.609715	0.780154
THSD7A	715.078	1.35608	0.822091	1.64954	0.0990361	0.267289
LIG3	2370.37	-0.322553	0.122665	-2.62954	0.00855017	0.0609821
RPAP3	974.689	0.0526984	0.0899567	0.585819	0.557997	0.742766
ACSM3	946.433	-0.194914	0.367619	-0.530205	0.59597	0.770846
REXO5	721.119	0.319504	0.274217	1.16515	0.243959	0.459267
CIAPIN1	575.361	0.00406763	0.0710625	0.0572401	0.954354	0.977036
SPPL2B	735.387	-0.155641	0.143913	-1.08149	0.279479	0.500337
FAM214B	478.837	0.357796	0.190459	1.8786	0.0602994	0.2005
COPZ2	50.7454	-0.315724	0.472504	-0.668192	0.504011	0.702344
PRKAR2B	704.148	-0.382784	0.354422	-1.08002	0.280133	0.501145
MSL3	1831.91	0.212834	0.133221	1.59761	0.11013	0.285618
CREBBP	29709.7	0.153219	0.112556	1.36127	0.173428	0.375432
TSPOAP1	2732.89	-0.324565	0.309538	-1.04855	0.294387	0.515222
MPO	102161	0.811532	0.576876	1.40677	0.159495	0.357904
GCFC2	703.884	-0.171427	0.151059	-1.13484	0.256444	0.473502
WDR54	185.24	-0.900602	0.179712	-5.01136	5.40464e-07	5.3288e-05
CROT	255.353	0.0606088	0.180179	0.336381	0.736584	0.859008
ABCB4	209.14	0.218518	0.393945	0.554693	0.579105	0.758711
KMT2E	13182.7	0.0739729	0.10685	0.692303	0.488747	0.690027
RHBDD2	338.48	0.23905	0.15357	1.55662	0.119561	0.30011
SOX8	0.907295	-1.33236	0.949464	-1.40328	0.160535	0.359133
ZNF195	1486.12	-0.209975	0.145023	-1.44787	0.147654	0.340708
MYCBP2	28961	0.0586665	0.0676064	0.867767	0.385522	0.602864
FBXL3	1635.65	0.0978562	0.0965541	1.01349	0.310828	0.531319
ITGAL	11201.9	0.323695	0.244563	1.32356	0.185649	0.390823
PDK2	765.283	-0.391031	0.139735	-2.79838	0.00513599	0.0442507
ITGA3	79.8936	-1.49223	0.422911	-3.52847	0.000417964	0.00849935
ZFX	5095.45	-0.026438	0.114079	-0.231752	0.816731	0.905952
LAMP2	7787.33	0.0588278	0.129138	0.455541	0.64872	0.803644
ITGA2B	2681.43	-0.592931	0.461952	-1.28354	0.199305	0.407564
GDE1	779.715	0.0150859	0.0806988	0.18694	0.851707	0.923256
C19orf60	165.238	0.0937467	0.107152	0.874894	0.381631	0.599477
OSBPL7	619.287	-0.0935906	0.103569	-0.903651	0.366181	0.58543
TMEM98	15.3536	-2.93143	0.782734	-3.74512	0.000180308	0.00469611
YBX2	7.49104	0.0730243	0.690446	0.105764	0.91577	0.959011
MAP3K14	851.01	-0.0883472	0.189322	-0.466651	0.64075	0.799624
ABCC8	2.51515	-0.0319252	0.833536	-0.0383009	0.969448	0.985167
TMEM132A	0.876326	-1.41019	0.680157	-2.07333	0.0381416	0.151261
AP2B1	6041.08	0.0825056	0.0807982	1.02113	0.307192	0.527225
ZNF263	824.788	-0.0688635	0.0713258	-0.965478	0.334305	0.554529
SPATA20	1108.83	0.094386	0.180517	0.522866	0.601068	0.77448
CACNA1G	6.21495	-0.76654	0.501462	-1.52861	0.126361	0.310336
TNFRSF12A	5.95002	0.498186	0.399753	1.24624	0.212678	0.422044
MAP3K9	37.0693	-0.994546	0.382361	-2.60107	0.00929342	0.0643155
RALA	750.89	0.137528	0.167633	0.820412	0.411982	0.62696
BAIAP2L1	6.3971	-0.764911	0.537905	-1.42202	0.155021	0.351353
KDM7A	3845.26	0.369969	0.266814	1.38662	0.165558	0.365328
ETV1	8.2016	-0.425991	0.654661	-0.650705	0.515237	0.711037
ALDH3B1	1046.02	0.53459	0.26174	2.04245	0.0411068	0.158225
TTC22	10.7819	-1.16876	0.370854	-3.15153	0.0016242	0.0211064
PHTF2	954.996	0.190924	0.138489	1.37862	0.168012	0.368414
CCL26	1.91517	0.706568	1.29157	0.547061	0.584337	0.762861
FARP2	471.601	-0.0987949	0.183834	-0.537414	0.590982	0.767043
GGCT	136.703	-0.206526	0.151159	-1.36628	0.17185	0.373179
DBF4	726.108	0.0630526	0.150618	0.418627	0.675489	0.819912
TBXA2R	190.72	0.130174	0.440146	0.295751	0.767421	0.877101
IFRD1	10039.7	0.471833	0.164674	2.86525	0.0041668	0.0388055
COX10	1082.14	0.111689	0.077822	1.43518	0.151236	0.345586
GTF2IRD1	55.7216	-0.331225	0.451369	-0.733823	0.463057	0.669668
PAF1	3862.02	0.104383	0.0768689	1.35794	0.174483	0.376757
VPS41	4662.48	0.0761473	0.0878212	0.867072	0.385903	0.603263
ARHGAP44	29.5192	-1.59598	0.686557	-2.32461	0.0200928	0.102935
ELAC2	5267.04	0.00351836	0.0782779	0.0449471	0.964149	0.982722
SCIN	18.5797	0.398045	0.545236	0.730043	0.465364	0.671227
ARSD	890.709	-0.313486	0.16454	-1.90522	0.056751	0.192855
PNPLA4	221.297	-0.202095	0.129924	-1.55549	0.119829	0.300397
ADIPOR2	354.185	-0.126623	0.092441	-1.36977	0.170758	0.371565
CDKL3	22.3229	-0.171365	0.16536	-1.03632	0.300053	0.520701
UPP2	1.89477	-1.05837	0.698976	-1.51417	0.129982	0.315554
PRSS21	292.767	0.212969	0.83	0.25659	0.797495	0.895397
MARK4	1247.18	0.159509	0.103046	1.54794	0.121637	0.303147
PROM1	3616.53	-0.0101044	0.509888	-0.0198169	0.984189	0.992039
CCDC124	866.594	0.134274	0.0920414	1.45885	0.144607	0.336028
PAFAH1B1	5973.46	0.078654	0.068321	1.15124	0.249633	0.465657
NOS2	2.30645	0.145805	0.531714	0.274217	0.783918	0.886721
KIAA0100	14807.9	0.0563924	0.0647339	0.871141	0.383677	0.601085
GAS7	5086.58	0.79658	0.22409	3.55473	0.000378369	0.00791522
TRAPPC6A	247.341	-0.0726702	0.16712	-0.434839	0.66368	0.812462
MATK	902.742	-0.654049	0.277878	-2.35373	0.0185862	0.0978826
CD79B	998.629	0.232271	0.222469	1.04406	0.296458	0.517497
SCN4A	32.0889	-0.152115	0.447561	-0.339876	0.73395	0.857104
ST7L	656.396	-0.0630029	0.0997332	-0.631714	0.527574	0.720846
TKTL1	46.4626	0.80968	0.52319	1.54758	0.121723	0.303206
PAX6	2.29343	-0.914278	0.608846	-1.50166	0.133186	0.320384
RPUSD1	86.7731	0.00693312	0.104463	0.0663694	0.947084	0.973896
RHBDF1	107.974	-0.439404	0.48405	-0.907764	0.364003	0.583534
LUC7L	1915.87	-0.0970761	0.108614	-0.893773	0.371443	0.590326
CACNA2D2	168.459	0.245698	0.427746	0.574402	0.565696	0.748906
BAIAP3	291.538	0.636566	0.454111	1.40179	0.160979	0.359581
TSR3	219.688	0.17707	0.0770378	2.29849	0.021534	0.107473
PIGQ	440.942	0.112942	0.174031	0.648976	0.516354	0.711551
CRAMP1	350.018	0.00528509	0.142621	0.0370569	0.97044	0.985411
TEAD3	5.13393	-3.80966	0.694787	-5.4832	4.17709e-08	6.26236e-06
DNAJC11	1342.48	-0.0371911	0.0858895	-0.43301	0.665007	0.813283
FMO3	1.97065	-0.517464	1.46256	-0.353808	0.723483	0.850651
MYLIP	2531.18	0.529654	0.185439	2.85621	0.00428725	0.039542
PSMB1	2974.32	0.151767	0.068851	2.20428	0.0275049	0.125217
SYN1	40.0215	0.671632	0.413779	1.62316	0.104554	0.276521
JARID2	5777.48	0.203413	0.146091	1.39237	0.163809	0.363016
CDKL5	1125.9	-0.398934	0.322936	-1.23534	0.216705	0.427154
CAMK1G	1.44223	1.67348	0.911621	1.83572	0.0663988	0.212257
CDK11A	836.102	0.0634761	0.163938	0.387197	0.698611	0.834065
NADK	2415.48	0.524833	0.235807	2.22569	0.026035	0.120462
DLEC1	84.4494	-0.478041	0.264777	-1.80544	0.0710052	0.220828
CYTH3	319.159	-0.0431601	0.162005	-0.266411	0.789923	0.890785
ADAM22	260.67	-0.860305	0.273261	-3.14829	0.0016423	0.0212346
SYPL1	2217.99	0.0522646	0.132517	0.394399	0.693287	0.831118
CYB561	170.04	-0.127468	0.218152	-0.584311	0.559011	0.74342
SPAG9	6813.03	0.0899609	0.120409	0.747129	0.454985	0.662758
CELSR3	138.311	0.205267	0.2493	0.823376	0.410294	0.625466
AASS	552.744	-1.71878	0.497551	-3.45449	0.000551341	0.0102568
PLEKHG6	2.03353	0.207845	0.561364	0.370249	0.711197	0.843255
SS18L2	283.737	0.161657	0.0930371	1.73755	0.0822893	0.241021
MPND	373.9	0.507573	0.110264	4.60326	4.15935e-06	0.000258427
MGST1	830.638	0.123002	0.264814	0.464485	0.642301	0.800233
CRY1	723.381	-0.509321	0.199069	-2.55852	0.0105119	0.0691982
PGLYRP1	237.007	1.3847	1.01707	1.36147	0.173366	0.375352
NFIX	1468.76	-0.549099	0.249078	-2.20453	0.0274873	0.125174
ST3GAL1	417.989	0.15976	0.118601	1.34704	0.177967	0.38164
MMP25	108.505	1.08823	0.500572	2.17396	0.0297078	0.130431
IL32	227.703	-0.602025	0.387068	-1.55535	0.119864	0.300435
PKD1	6789.1	-0.228321	0.136661	-1.67071	0.0947783	0.260007
MAPK8IP2	7.6674	-0.766865	0.342373	-2.23985	0.0251005	0.118023
MED24	2380.01	-0.0995439	0.0818022	-1.21689	0.223648	0.43591
RHOBTB2	392.652	-0.122854	0.136062	-0.902921	0.366568	0.58571
HEATR5B	9412.05	0.0290729	0.148902	0.195249	0.845198	0.919416
SEC62	4760	0.22866	0.0940436	2.43142	0.0150396	0.0859438
RPS20	51023.5	0.00903056	0.0987816	0.0914194	0.927159	0.964629
CSDE1	20431.7	0.162395	0.0740995	2.19157	0.0284103	0.127465
UBE3C	2575.12	0.130293	0.0909722	1.43223	0.152078	0.346841
REV3L	4814.15	0.106043	0.0982463	1.07936	0.280428	0.501322
TENM1	184.822	-0.101369	0.454537	-0.223016	0.823523	0.909143
MASP2	4.13068	-0.327934	0.488431	-0.671404	0.501963	0.700814
FAM76A	371.9	0.112801	0.0764788	1.47493	0.140231	0.330673
TRAF3IP3	2903.1	0.0936186	0.141506	0.661586	0.508237	0.705707
POMT2	1285.05	-0.240624	0.137394	-1.75134	0.0798875	0.23666
VTA1	1196.74	0.0568819	0.0688802	0.825808	0.408913	0.62429
MLXIPL	24.4364	-0.48512	0.725541	-0.668633	0.50373	0.702309
BAZ1B	6710.43	-0.0516922	0.11244	-0.459733	0.645708	0.802172
RANBP9	3553.66	0.228638	0.0776195	2.94562	0.00322308	0.0330566
ETV7	31.5025	0.210663	0.580417	0.36295	0.716642	0.846508
SPRTN	381.144	0.253415	0.100593	2.51921	0.0117617	0.0738039
METTL13	871.18	-0.0584381	0.157262	-0.371597	0.710193	0.843057
DYRK4	141.54	-0.103423	0.124903	-0.828025	0.407656	0.622992
ZNF207	7005.07	0.102882	0.0603483	1.7048	0.0882324	0.250557
UQCRC1	1893.68	0.188104	0.102102	1.84231	0.0654303	0.210423
STARD3NL	1451.93	0.254418	0.104296	2.43939	0.0147122	0.0846215
CD9	952.603	-0.488796	0.398026	-1.22805	0.219427	0.430521
NCAPD2	3881.29	-0.191465	0.152033	-1.25937	0.207897	0.417104
IFFO1	1175.4	0.241404	0.143107	1.68688	0.0916269	0.255966
GIPR	92.4465	-1.01121	0.437925	-2.30909	0.0209388	0.10564
PHF7	196.944	-0.00376834	0.133817	-0.0281603	0.977534	0.988981
SEMA3G	9.43394	-0.177941	0.417756	-0.425946	0.670147	0.816654
NISCH	3352.79	0.0589686	0.100576	0.586312	0.557666	0.74258
STAB1	20490.3	0.555657	0.443563	1.25271	0.21031	0.419633
FUZ	1161.03	-0.094065	0.120438	-0.781021	0.43479	0.645453
SLC6A13	13.8632	0.331988	0.324983	1.02156	0.306991	0.526999
IDS	2545.15	0.0769211	0.132126	0.582179	0.560446	0.744341
PRSS3	2.93344	-1.59239	0.769448	-2.06952	0.0384969	0.151921
ZNF200	146.639	0.0447192	0.184855	0.241915	0.808846	0.902277
CD4	1940.87	0.392854	0.3627	1.08314	0.278748	0.499368
LRRC23	395.152	-0.671595	0.211168	-3.18038	0.00147082	0.0199219
BTK	15781	0.23746	0.120247	1.97476	0.0482955	0.175341
HFE	130.031	0.217545	0.486366	0.447285	0.654669	0.807062
SCMH1	2143.73	-0.146514	0.18696	-0.783666	0.433236	0.644108
FYN	2855.39	-0.0452969	0.278771	-0.162488	0.870922	0.934344
HIVEP2	1818.72	-0.469581	0.240125	-1.95557	0.0505161	0.178971
FMO1	1.56427	-1.97121	0.771285	-2.55575	0.010596	0.0694688
ELOA	1541.02	0.169515	0.0798945	2.12174	0.0338598	0.14124
LYPLA2	497.909	0.326921	0.09372	3.48827	0.000486159	0.00936314
CLCN6	1106.9	0.0619188	0.137457	0.450458	0.65238	0.805128
MRC2	334.839	-0.800168	0.416656	-1.92045	0.0548006	0.18841
NME1-NME2	9.415	0.0914708	0.280054	0.326618	0.743957	0.863891
SLC6A7	6.02946	1.66633	0.682199	2.44258	0.0145826	0.0842649
TSPAN9	15.8778	0.462327	0.528236	0.875227	0.381451	0.599258
APBA3	143.595	0.0563948	0.0982542	0.573968	0.565989	0.749067
MKS1	1096.81	-0.168122	0.177773	-0.945712	0.344296	0.565518
ABHD5	2240.43	0.28903	0.241742	1.19561	0.231848	0.445796
ANOS1	4.15146	-1.30046	1.01318	-1.28354	0.199303	0.407564
AKAP8L	4421.6	-0.0151741	0.0813437	-0.186544	0.852018	0.923256
MBTD1	1952.69	-0.00173793	0.112452	-0.0154549	0.987669	0.993934
UTP18	1324.19	0.119092	0.0607881	1.95913	0.0500978	0.178162
RNF216	3078.52	0.0542243	0.0969917	0.559061	0.57612	0.757004
TTC19	3829.37	0.0430166	0.100384	0.42852	0.668273	0.815776
PTBP1	4996.59	0.0498451	0.0745546	0.668572	0.503769	0.702309
DPF1	13.1612	-2.46922	0.586789	-4.20801	2.57627e-05	0.00108232
LARS2	1085.3	-0.0949063	0.0889824	-1.06657	0.286164	0.50703
PIK3C2A	2941.91	-0.199893	0.0740642	-2.69892	0.00695658	0.0538088
PLAUR	2902.49	1.01825	0.362992	2.80515	0.00502931	0.0436482
ANLN	928.64	-0.688232	0.328852	-2.09283	0.0363642	0.147111
WIZ	873.037	-0.0568375	0.075276	-0.755055	0.450216	0.658823
RABGAP1	2425.1	-0.097716	0.0859082	-1.13745	0.255352	0.472445
DCN	8.9041	1.66466	0.942229	1.76673	0.0772733	0.232657
QPCTL	186.383	-0.11197	0.108239	-1.03446	0.30092	0.521472
PPP5C	1421.35	-0.18001	0.0976401	-1.8436	0.065241	0.210113
CEP68	599.386	0.0494394	0.185498	0.266523	0.789837	0.890785
MAP4K3	2285.37	-0.326687	0.133536	-2.44645	0.0144273	0.083791
ZBTB32	8.32532	1.13236	0.560998	2.01848	0.0435414	0.164039
TYROBP	30762.3	0.651445	0.26193	2.4871	0.012879	0.0786208
TMEM159	238.514	-0.0990171	0.10917	-0.907001	0.364406	0.583767
BRCA1	2605.67	-0.312406	0.200926	-1.55483	0.119987	0.300596
ERCC1	4021.97	-0.0703978	0.0812998	-0.865904	0.386543	0.603639
CD22	432.416	0.314353	0.374504	0.839384	0.401254	0.617566
SEMA3B	40.512	-0.104802	0.322108	-0.325364	0.744906	0.8646
MBTPS2	1119.69	-0.0753652	0.0995689	-0.756915	0.449101	0.657846
PRICKLE3	136.49	-0.211015	0.126179	-1.67235	0.0944557	0.259469
LTF	1772.3	-0.25193	0.891038	-0.282738	0.777378	0.882782
EXTL3	1736.01	0.11746	0.157972	0.743548	0.45715	0.664898
ELOVL5	2080.53	0.0168518	0.133662	0.126078	0.89967	0.94993
KDM5D	8747.24	0.213302	0.76933	0.277257	0.781583	0.885331
CALCOCO1	1640.15	0.0796406	0.101433	0.785153	0.432364	0.643538
MAP4K5	4041.13	-0.0941498	0.146931	-0.640775	0.521669	0.716422
EHD3	256.694	0.355392	0.313719	1.13284	0.257282	0.474591
MAN2B2	1430.62	0.0906361	0.100667	0.90036	0.367929	0.586997
CLDN11	1.51852	-0.42534	0.623246	-0.68246	0.494948	0.694572
SLC25A39	2289.43	-0.154438	0.192224	-0.803431	0.421726	0.634559
MVP	3085.3	0.371171	0.193428	1.91891	0.0549957	0.188903
NUB1	1847.13	0.239685	0.112253	2.13523	0.0327425	0.137857
PGM3	478.164	-0.289751	0.120854	-2.39753	0.0165058	0.090892
RWDD2A	24.1931	-0.170763	0.235269	-0.72582	0.467949	0.673684
CLK1	9497.28	0.270595	0.130384	2.07537	0.0379522	0.150783
POLR3B	1480.08	-0.071425	0.102361	-0.697777	0.485317	0.687427
ANGEL1	352.389	-0.196262	0.100066	-1.96132	0.0498415	0.177947
RNF14	628.253	0.217715	0.120223	1.81092	0.0701526	0.219506
DNASE1L1	424.097	0.582868	0.181422	3.21277	0.00131463	0.0186314
DDX11	4029.78	-0.403932	0.1738	-2.32412	0.0201191	0.103035
HEBP1	402.562	0.0651853	0.114158	0.571012	0.567992	0.750347
GPRC5A	4.39546	0.651785	0.715984	0.910335	0.362646	0.583009
MAMLD1	106.923	-0.650308	0.371872	-1.74874	0.0803354	0.237568
CD6	388.481	-0.801733	0.37217	-2.15421	0.0312238	0.1345
TACC3	2992.24	0.141316	0.124834	1.13203	0.257621	0.475046
UFL1	1396.79	0.122463	0.0564332	2.17005	0.0300033	0.131276
POLA2	793.461	-0.150869	0.134571	-1.12111	0.262241	0.480678
CAPN1	5825.44	0.212436	0.0964337	2.20292	0.0276002	0.125434
ACPP	1629.23	0.304887	0.339822	0.897197	0.369614	0.588524
MDH1	2300.2	0.0455719	0.0794894	0.573308	0.566436	0.749307
SLC30A9	2401.9	-0.0563511	0.0820185	-0.687054	0.492049	0.69292
MTMR11	373.67	0.573992	0.478198	1.20032	0.230014	0.443273
COX15	1568.01	0.00599653	0.0982315	0.0610448	0.951324	0.975959
CCDC88C	8259.28	0.104465	0.121456	0.860106	0.389731	0.606808
YAF2	892.204	0.121418	0.127809	0.949993	0.342116	0.563026
ZMYND11	2339.24	-0.00495481	0.155275	-0.0319098	0.974544	0.98759
WAS	8923.19	0.263227	0.183193	1.43688	0.150751	0.344896
DPEP1	5.24517	-0.950148	0.613579	-1.54854	0.121494	0.303129
BID	836.375	0.326169	0.179169	1.82045	0.0686903	0.217027
NPC1L1	14.4113	-0.285346	0.349437	-0.81659	0.414163	0.628499
XYLT2	360.566	-0.245696	0.111355	-2.20642	0.0273546	0.124905
RGPD5	2.53828	0.31271	0.461299	0.677891	0.497841	0.69716
NUDCD3	537.448	-0.0912476	0.113043	-0.807196	0.419554	0.632488
CHDH	2.68391	0.368211	0.656224	0.561105	0.574726	0.756192
CLCA4	0.727069	0.799483	1.00024	0.799293	0.42412	0.636347
[truncated: 14,968 more rows]

## Sheet: Cluster 2 vs 3
gene	baseMean	log2FoldChange	lfcSE	stat	pvalue	padj
[truncated: 14,861 more rows]

[truncated: 2 more sheets: Cluster 3 vs 1, Cluster 3 vs 2 ]
